# Supplementary material for: Synthesis, crystal structure and Hirshfeld surface analysis of N-(4-fluoro­phen­yl)-N-isopropyl-2-(methyl­sulfon­yl)acetamide
Source: Acta Crystallogr E Crystallogr Commun. 2023 Apr 28;79(Pt 5):512–5. doi: 10.1107/S2056989023003675 (PMC10162089; doi:10.1107/S2056989023003675)
Supplement: Supplementary file 1 [file e-79-00512-sup1.cif]

##############################################################################
#                                                                            #
# This CIF contains the data in a paper accepted for publication in          #
# Acta Crystallographica Section E. It conforms to the requirements of       #
# Notes for Authors for Acta Crystallographica Section E, and has been       #
# peer reviewed under the auspices of the IUCr Commission on Journals.       #
#                                                                            #
# Full details of the Crystallographic Information File format               #
# are given in the paper "The Crystallographic Information File (CIF):       #
# a New Standard Archive File for Crystallography" by S. R. Hall, F. H.      #
# Allen and I. D. Brown [Acta Cryst. (1991), A47, 655-685].                  #
#                                                                            #
# The current version of the core CIF dictionary is obtainable from          #
# ftp://ftp.iucr.org/pub/cif_core.dic.                                       #
#                                                                            #
# Software is freely available for graphical display of the structure(s)     #
# in this CIF. For information consult the CIF software page                 #
# http://www.iucr.org/resources/cif/software.                                #
#                                                                            #
# This file may be used for bona fide research purposes within the           #
# scientific community so long as proper attribution is given to the journal # 
# article from which it was obtained.                                        #
#                                                                            #
##############################################################################
data_I
_audit_creation_method     'SHELXL-2019/2 and CIFFIX'
_chemical_name_systematic
;
<i>N</i>-(4-Fluorophenyl)-2-(methylsulfonyl)-<i>N</i>-(propan-2-yl)acetamide
;
_chemical_name_common
;
<i>N</i>-(4-Fluorophenyl)-<i>N</i>-isopropyl-2-(methylsulfonyl)acetamide
;
_chemical_formula_moiety     'C12 H16 F N O3 S'
_chemical_formula_sum     'C12 H16 F N O3 S'
_chemical_formula_iupac     'C12 H16 F N O3 S'
_chemical_formula_weight     273.32
_chemical_melting_point     ?
_space_group_crystal_system     monoclinic
_space_group_name_H-M_alt     'P 21/c'
_space_group_name_Hall     '-P 2ybc'
loop_
    _space_group_symop_operation_xyz
    'x, y, z'
    '-x, y+1/2, -z+1/2'
    '-x, -y, -z'
    'x, -y-1/2, z-1/2'
_cell_length_a     12.9530(3)
_cell_length_b     8.7657(2)
_cell_length_c     11.7723(3)
_cell_angle_alpha     90
_cell_angle_beta     100.4570(10)
_cell_angle_gamma     90
_cell_volume     1314.45(5)
_cell_formula_units_Z     4
_cell_measurement_reflns_used     9889
_cell_measurement_theta_min     2.82
_cell_measurement_theta_max     27.49
_cell_measurement_temperature     90.0(2)
_exptl_crystal_description     'rounded plate'
_exptl_crystal_colour     colourless
_exptl_crystal_size_max     0.320
_exptl_crystal_size_mid     0.310
_exptl_crystal_size_min     0.090
_exptl_crystal_density_diffrn     1.381
_exptl_crystal_density_meas     ?
_exptl_crystal_density_method     ?
_exptl_crystal_F_000     576
_exptl_absorpt_coefficient_mu     0.258
_exptl_absorpt_correction_type     multi-scan
_exptl_absorpt_process_details
;
(<i>SADABS</i>; Krause <i>et al.</i>,  2015)
;
_exptl_absorpt_correction_T_min     0.833
_exptl_absorpt_correction_T_max     0.971
_exptl_special_details
;
The crystal was mounted using polyisobutene oil on the tip of a fine glass
fibre, which was fastened in a copper mounting pin with electrical solder.
It was placed directly into the cold gas stream of a liquid-nitrogen based
cryostat (Hope, 1994; Parkin & Hope, 1998).
Diffraction data were collected with the crystal at 90K, which is standard
practice in this laboratory for the majority of flash-cooled crystals.
;
_diffrn_ambient_temperature     90.0(2)
_diffrn_source     'microsource'
_diffrn_radiation_type     MoK\a
_diffrn_radiation_wavelength     0.71073
_diffrn_measurement_device_type     'Bruker D8 Venture dual source'
_diffrn_measurement_method     '\f and \w scans'
_diffrn_detector_area_resol_mean     7.41
_diffrn_reflns_number     22801
_diffrn_reflns_av_R_equivalents     0.0304
_diffrn_reflns_av_unetI/netI     0.0184
_diffrn_reflns_theta_min     2.821
_diffrn_reflns_theta_max     27.496
_diffrn_reflns_theta_full     25.242
_diffrn_measured_fraction_theta_max     0.996
_diffrn_measured_fraction_theta_full     0.997
_diffrn_reflns_limit_h_min     -16
_diffrn_reflns_limit_h_max     16
_diffrn_reflns_limit_k_min     -11
_diffrn_reflns_limit_k_max     11
_diffrn_reflns_limit_l_min     -15
_diffrn_reflns_limit_l_max     15
_refine_special_details
;
Refinement progress was checked using <i>Platon</i> (Spek, 2020) and by
an <i>R</i>-tensor (Parkin, 2000). The final model was further checked
with the IUCr utility <i>checkCIF</i>.
;
_reflns_number_total     3010
_reflns_number_gt     2678
_reflns_threshold_expression     'I > 2\s(I)'
_refine_ls_structure_factor_coef     Fsqd
_refine_ls_matrix_type     full
_refine_ls_R_factor_all     0.0373
_refine_ls_R_factor_gt     0.0310
_refine_ls_wR_factor_gt     0.0746
_refine_ls_wR_factor_ref     0.0785
_refine_ls_goodness_of_fit_ref     1.054
_refine_ls_restrained_S_all     1.054
_refine_ls_number_reflns     3010
_refine_ls_number_parameters     166
_refine_ls_number_restraints     0
_refine_ls_hydrogen_treatment     constr
_refine_ls_weighting_scheme     calc
_refine_ls_weighting_details
              'w=1/[\s^2^(Fo^2^)+(0.0327P)^2^+0.7883P] where P=(Fo^2^+2Fc^2^)/3'
_atom_sites_solution_hydrogens     difmap
_atom_sites_solution_primary     direct
_atom_sites_solution_secondary     difmap
_refine_ls_shift/su_max     0.001
_refine_ls_shift/su_mean     0.000
_refine_diff_density_max     0.363
_refine_diff_density_min     -0.374
_refine_ls_extinction_method     none
_refine_ls_extinction_coef     .
loop_
    _atom_type_symbol
    _atom_type_description
    _atom_type_scat_dispersion_real
    _atom_type_scat_dispersion_imag
    _atom_type_scat_source
    'C' 'C' 0.0033 0.0016
                         'International Tables Vol C Tables 4.2.6.8 and 6.1.1.4'
    'H' 'H' 0.0000 0.0000
                         'International Tables Vol C Tables 4.2.6.8 and 6.1.1.4'
    'F' 'F' 0.0171 0.0103
                         'International Tables Vol C Tables 4.2.6.8 and 6.1.1.4'
    'N' 'N' 0.0061 0.0033
                         'International Tables Vol C Tables 4.2.6.8 and 6.1.1.4'
    'O' 'O' 0.0106 0.0060
                         'International Tables Vol C Tables 4.2.6.8 and 6.1.1.4'
    'S' 'S' 0.1246 0.1234
                         'International Tables Vol C Tables 4.2.6.8 and 6.1.1.4'
_computing_data_collection
;
<i>APEX3</i> (Bruker, 2016)
;
_computing_cell_refinement
;
<i>APEX3</i> (Bruker, 2016)
;
_computing_data_reduction
;
<i>APEX3</i> (Bruker, 2016)
;
_computing_structure_solution
;
<i>SHELXT</i> (Sheldrick, 2015a)
;
_computing_structure_refinement
;
<i>SHELXL2019/2</i> (Sheldrick, 2015b)
;
_computing_molecular_graphics
;
<i>XP</i> in <i>SHELXTL</i> (Sheldrick, 2008) and
<i>CrystalExplorer</i> (Spackman <i>et al</i>., 2021)
;
_computing_publication_material
;
<i>SHELXTL</i> (Sheldrick, 2008) and <i>publCIF</i> (Westrip,
2010)
;
loop_
    _atom_site_type_symbol
    _atom_site_label
    _atom_site_fract_x
    _atom_site_fract_y
    _atom_site_fract_z
    _atom_site_U_iso_or_equiv
    _atom_site_adp_type
    _atom_site_calc_flag
    _atom_site_occupancy
    _atom_site_disorder_assembly
    _atom_site_disorder_group
    S S1 0.54145(2) 0.29322(3) 0.38570(3) 0.01394(9) Uani d 1 . .
    F F1 0.77308(7) 0.83954(10) 0.77262(8) 0.0265(2) Uani d 1 . .
    C C1 0.70051(10) 0.18349(15) 0.54790(11) 0.0153(3) Uani d 1 . .
    N N1 0.78957(9) 0.26470(13) 0.58233(10) 0.0169(2) Uani d 1 . .
    O O1 0.69978(7) 0.04745(11) 0.52217(8) 0.0193(2) Uani d 1 . .
    C C2 0.59691(10) 0.26923(15) 0.53498(11) 0.0154(3) Uani d 1 . .
    H H2A 0.608749 0.370378 0.572495 0.018 Uiso calc 1 . .
    H H2AB 0.547429 0.211700 0.573787 0.018 Uiso calc 1 . .
    O O2 0.62454(7) 0.33486(11) 0.32511(8) 0.0208(2) Uani d 1 . .
    O O3 0.45431(7) 0.39662(11) 0.38023(8) 0.0201(2) Uani d 1 . .
    C C3 0.49181(11) 0.11358(15) 0.33711(12) 0.0208(3) Uani d 1 . .
    H H3A 0.459299 0.120203 0.255330 0.031 Uiso calc 1 . .
    H H3B 0.439182 0.081074 0.382298 0.031 Uiso calc 1 . .
    H H3C 0.549247 0.039248 0.346600 0.031 Uiso calc 1 . .
    C C9 0.79020(10)
                   0.68848(16) 0.61179(12) 0.0191(3) Uani d 1 . .
    H H9 0.794529 0.777562 0.566931 0.023 Uiso calc 1 . .
    C C8 0.79425(10) 0.54409(16) 0.56408(12) 0.0188(3) Uani d 1 . .
    H H8 0.801145 0.533426 0.485496 0.023 Uiso calc 1 . .
    C C7 0.78820(10)
                   0.41507(15) 0.63150(11) 0.0154(3) Uani d 1 . .
    C C6 0.97208(12) 0.2845(2) 0.54665(14) 0.0295(3) Uani d 1 . .
    H H6A 1.036051 0.225348 0.545252 0.044 Uiso calc 1 . .
    H H6B 0.988878 0.372611 0.597886 0.044 Uiso calc 1 . .
    H H6C 0.943028 0.319875 0.468411 0.044 Uiso calc 1 . .
    C C5 0.93224(12) 0.1303(2) 0.71320(14) 0.0309(4) Uani d 1 . .
    H H5A 0.877506 0.070798 0.740427 0.046 Uiso calc 1 . .
    H H5B 0.950692 0.218725 0.763798 0.046 Uiso calc 1 . .
    H H5C 0.994531 0.066468 0.714444 0.046 Uiso calc 1 . .
    C C4 0.89195(10) 0.18467(16) 0.59065(13) 0.0216(3) Uani d 1 . .
    H H4 0.880049 0.092462 0.539939 0.026 Uiso calc 1 . .
    C C10 0.77975(10) 0.69895(15) 0.72594(12) 0.0180(3) Uani d 1 . .
    C C11 0.77354(10) 0.57396(16) 0.79470(11) 0.0174(3) Uani d 1 . .
    H H11 0.766284 0.585728 0.873082 0.021 Uiso calc 1 . .
    C C12 0.77814(10) 0.42986(15) 0.74673(11) 0.0162(3) Uani d 1 . .
    H H12 0.774416 0.341486 0.792531 0.019 Uiso calc 1 . .
loop_
    _atom_site_aniso_label
    _atom_site_aniso_U_11
    _atom_site_aniso_U_22
    _atom_site_aniso_U_33
    _atom_site_aniso_U_12
    _atom_site_aniso_U_13
    _atom_site_aniso_U_23
    S1 0.01361(16) 0.01232(15) 0.01522(16) 0.00096(11) 0.00086(11) -0.00046(11)
    F1 0.0312(5) 0.0167(4) 0.0308(5) -0.0009(3) 0.0033(4) -0.0072(3)
    C1 0.0176(6) 0.0165(6) 0.0114(6) 0.0028(5) 0.0012(5) 0.0006(5)
    N1 0.0158(5) 0.0159(5) 0.0179(5) 0.0033(4) 0.0001(4) -0.0022(4)
    O1 0.0224(5) 0.0142(5) 0.0202(5) 0.0033(4) 0.0015(4) -0.0020(4)
    C2 0.0164(6) 0.0151(6) 0.0142(6) 0.0012(5) 0.0016(5) -0.0018(5)
    O2 0.0210(5) 0.0217(5) 0.0208(5) 0.0013(4) 0.0070(4) 0.0049(4)
    O3 0.0170(5) 0.0180(5) 0.0237(5) 0.0049(4) -0.0007(4) -0.0018(4)
    C3 0.0208(7) 0.0155(6) 0.0243(7) -0.0016(5) -0.0004(5) -0.0058(5)
    C9 0.0184(6) 0.0176(6) 0.0212(7) -0.0010(5) 0.0030(5) 0.0043(5)
    C8 0.0194(6) 0.0220(7) 0.0152(6) 0.0020(5) 0.0038(5) 0.0017(5)
    C7 0.0124(6) 0.0158(6) 0.0171(6) 0.0004(5) 0.0002(5) -0.0017(5)
    C6 0.0227(7) 0.0418(9) 0.0258(8) 0.0094(7) 0.0093(6) 0.0081(7)
    C5 0.0184(7) 0.0345(9) 0.0389(9) 0.0043(6) 0.0030(6) 0.0195(7)
    C4 0.0155(6) 0.0222(7) 0.0258(7) 0.0052(5) 0.0003(5) -0.0036(6)
    C10 0.0147(6) 0.0158(6) 0.0227(7) -0.0007(5) 0.0010(5) -0.0035(5)
    C11 0.0148(6) 0.0225(7) 0.0148(6) -0.0027(5) 0.0021(5) -0.0026(5)
    C12 0.0140(6) 0.0181(6) 0.0160(6) -0.0021(5) 0.0010(5) 0.0025(5)
_geom_special_details
;
 All esds (except the esd in the dihedral angle between two l.s. planes)
 are estimated using the full covariance matrix.  The cell esds are taken
 into account individually in the estimation of esds in distances, angles
 and torsion angles; correlations between esds in cell parameters are only
 used when they are defined by crystal symmetry.  An approximate (isotropic)
 treatment of cell esds is used for estimating esds involving l.s. planes.
;
loop_
    _geom_bond_atom_site_label_1
    _geom_bond_atom_site_label_2
    _geom_bond_site_symmetry_2
    _geom_bond_distance
    _geom_bond_publ_flag
    S1 O3 . 1.4399(9) ?
    S1 O2 . 1.4419(10) ?
    S1 C3 . 1.7570(13) ?
    S1 C2 . 1.7862(13) ?
    F1 C10 . 1.3586(15) ?
    C1 O1 . 1.2300(16) ?
    C1 N1 . 1.3535(17) ?
    C1 C2 . 1.5213(17) ?
    N1 C7 . 1.4411(16) ?
    N1 C4 . 1.4876(16) ?
    C2 H2A . 0.9900 ?
    C2 H2AB . 0.9900 ?
    C3 H3A . 0.9800 ?
    C3 H3B . 0.9800 ?
    C3 H3C . 0.9800 ?
    C9 C10 . 1.378(2) ?
    C9 C8 . 1.3896(19) ?
    C9 H9 . 0.9500 ?
    C8 C7 . 1.3920(18) ?
    C8 H8 . 0.9500 ?
    C7 C12 . 1.3922(18) ?
    C6 C4 . 1.519(2) ?
    C6 H6A . 0.9800 ?
    C6 H6B . 0.9800 ?
    C6 H6C . 0.9800 ?
    C5 C4 . 1.519(2) ?
    C5 H5A . 0.9800 ?
    C5 H5B . 0.9800 ?
    C5 H5C . 0.9800 ?
    C4 H4 . 1.0000 ?
    C10 C11 . 1.3732(19) ?
    C11 C12 . 1.3892(19) ?
    C11 H11 . 0.9500 ?
    C12 H12 . 0.9500 ?
loop_
    _geom_angle_atom_site_label_1
    _geom_angle_atom_site_label_2
    _geom_angle_atom_site_label_3
    _geom_angle_site_symmetry_1
    _geom_angle_site_symmetry_3
    _geom_angle
    _geom_angle_publ_flag
    O3 S1 O2 . . 117.90(6) ?
    O3 S1 C3 . . 108.18(6) ?
    O2 S1 C3 . . 109.13(7) ?
    O3 S1 C2 . . 106.87(6) ?
    O2 S1 C2 . . 108.27(6) ?
    C3 S1 C2 . . 105.84(7) ?
    O1 C1 N1 . . 123.48(12) ?
    O1 C1 C2 . . 119.15(12) ?
    N1 C1 C2 . . 117.29(11) ?
    C1 N1 C7 . . 121.96(11) ?
    C1 N1 C4 . . 118.22(11) ?
    C7 N1 C4 . . 118.74(11) ?
    C1 C2 S1 . . 110.27(9) ?
    C1 C2 H2A . . 109.6 ?
    S1 C2 H2A . . 109.6 ?
    C1 C2 H2AB . . 109.6 ?
    S1 C2 H2AB . . 109.6 ?
    H2A C2 H2AB . . 108.1 ?
    S1 C3 H3A . . 109.5 ?
    S1 C3 H3B . . 109.5 ?
    H3A C3 H3B . . 109.5 ?
    S1 C3 H3C . . 109.5 ?
    H3A C3 H3C . . 109.5 ?
    H3B C3 H3C . . 109.5 ?
    C10 C9 C8 . . 118.19(12) ?
    C10 C9 H9 . . 120.9 ?
    C8 C9 H9 . . 120.9 ?
    C9 C8 C7 . . 119.96(12) ?
    C9 C8 H8 . . 120.0 ?
    C7 C8 H8 . . 120.0 ?
    C8 C7 C12 . . 120.32(12) ?
    C8 C7 N1 . . 120.53(12) ?
    C12 C7 N1 . . 119.13(12) ?
    C4 C6 H6A . . 109.5 ?
    C4 C6 H6B . . 109.5 ?
    H6A C6 H6B . . 109.5 ?
    C4 C6 H6C . . 109.5 ?
    H6A C6 H6C . . 109.5 ?
    H6B C6 H6C . . 109.5 ?
    C4 C5 H5A . . 109.5 ?
    C4 C5 H5B . . 109.5 ?
    H5A C5 H5B . . 109.5 ?
    C4 C5 H5C . . 109.5 ?
    H5A C5 H5C . . 109.5 ?
    H5B C5 H5C . . 109.5 ?
    N1 C4 C6 . . 111.23(12) ?
    N1 C4 C5 . . 111.03(12) ?
    C6 C4 C5 . . 111.49(12) ?
    N1 C4 H4 . . 107.6 ?
    C6 C4 H4 . . 107.6 ?
    C5 C4 H4 . . 107.6 ?
    F1 C10 C11 . . 118.07(12) ?
    F1 C10 C9 . . 118.66(12) ?
    C11 C10 C9 . . 123.26(12) ?
    C10 C11 C12 . . 118.32(12) ?
    C10 C11 H11 . . 120.8 ?
    C12 C11 H11 . . 120.8 ?
    C11 C12 C7 . . 119.94(12) ?
    C11 C12 H12 . . 120.0 ?
    C7 C12 H12 . . 120.0 ?
loop_
    _geom_torsion_atom_site_label_1
    _geom_torsion_atom_site_label_2
    _geom_torsion_atom_site_label_3
    _geom_torsion_atom_site_label_4
    _geom_torsion_site_symmetry_1
    _geom_torsion_site_symmetry_2
    _geom_torsion_site_symmetry_3
    _geom_torsion_site_symmetry_4
    _geom_torsion
    _geom_torsion_publ_flag
    O1 C1 N1 C7 . . . . -168.59(12) ?
    C2 C1 N1 C7 . . . . 14.68(17) ?
    O1 C1 N1 C4 . . . . -0.67(19) ?
    C2 C1 N1 C4 . . . . -177.40(11) ?
    O1 C1 C2 S1 . . . . -69.97(14) ?
    N1 C1 C2 S1 . . . . 106.91(11) ?
    O3 S1 C2 C1 . . . . -170.32(9) ?
    O2 S1 C2 C1 . . . . -42.36(11) ?
    C3 S1 C2 C1 . . . . 74.53(10) ?
    C10 C9 C8 C7 . . . . -0.3(2) ?
    C9 C8 C7 C12 . . . . -0.03(19) ?
    C9 C8 C7 N1 . . . . 178.39(12) ?
    C1 N1 C7 C8 . . . . -99.51(15) ?
    C4 N1 C7 C8 . . . . 92.63(15) ?
    C1 N1 C7 C12 . . . . 78.93(16) ?
    C4 N1 C7 C12 . . . . -88.93(15) ?
    C1 N1 C4 C6 . . . . 139.85(13) ?
    C7 N1 C4 C6 . . . . -51.84(16) ?
    C1 N1 C4 C5 . . . . -95.38(15) ?
    C7 N1 C4 C5 . . . . 72.93(16) ?
    C8 C9 C10 F1 . . . . -178.38(11) ?
    C8 C9 C10 C11 . . . . 0.2(2) ?
    F1 C10 C11 C12 . . . . 178.69(11) ?
    C9 C10 C11 C12 . . . . 0.1(2) ?
    C10 C11 C12 C7 . . . . -0.36(19) ?
    C8 C7 C12 C11 . . . . 0.34(19) ?
    N1 C7 C12 C11 . . . . -178.10(11) ?
loop_
    _geom_hbond_atom_site_label_D
    _geom_hbond_atom_site_label_H
    _geom_hbond_atom_site_label_A
    _geom_hbond_site_symmetry_A
    _geom_hbond_distance_DH
    _geom_hbond_distance_HA
    _geom_hbond_distance_DA
    _geom_hbond_angle_DHA
    _geom_hbond_publ_flag
    C2 H2A O3 3_666 0.99 2.31 3.2025(16) 150.3 no
    C3 H3B O1 3_656 0.98 2.55 3.5196(17) 169.6 no
    C5 H5A F1 1_545 0.98 2.50 3.4295(18) 157.5 no
    C11 H11 O1 4_566 0.95 2.39 3.1851(16) 140.5 no
    C12 H12 O2 4_566 0.95 2.56 3.2955(16) 134.0 no
_shelx_space_group_comment
;
The symmetry employed for this shelxl refinement is uniquely defined
by the following loop, which should always be used as a source of
symmetry information in preference to the above space-group names.
They are only intended as comments.
;
_shelx_estimated_absorpt_T_min     0.922
_shelx_estimated_absorpt_T_max     0.977
_shelx_hkl_file
;
   2   0   0 8.77867 1.48938   2
  -2   0   0 8.81403 1.54698   2
  -2   0   0 10.0308 1.97440   3
  -2   0   0 8.58755 1.70284   6
   2   0   0 14.0024 2.15361   6
  -3   0   0 0.38306 1.47770   3
   3   0   0 0.52783 1.09023   2
   3   0   0 2.37157 1.57824   6
  -3   0   0 -1.6206 1.16334   6
  -3   0   0 0.47475 0.85036   2
  -4   0   0 267.713 8.80999   2
   4   0   0 273.271 10.0250   6
  -4   0   0 258.608 10.4684   3
  -4   0   0 286.055 9.95603   6
   4   0   0 268.103 8.60357   2
  -5   0   0 -1.1255 1.72303   6
  -5   0   0 -0.0045 1.29071   2
   5   0   0 0.94786 2.05600   6
  -5   0   0 -1.5834 1.92179   3
   5   0   0 0.04338 1.17793   2
  -6   0   0 2054.70 37.4070   6
   6   0   0 2087.61 38.6702   6
  -6   0   0 2024.43 39.9004   3
   6   0   0 2077.71 35.0383   2
   7   0   0 0.39700 2.18738   6
  -7   0   0 3.55969 3.12702   3
   7   0   0 -1.6312 1.55449   2
  -7   0   0 -1.1587 2.38277   6
  -7   0   0 -1.7409 1.92601   2
  -8   0   0 563.150 18.5283   2
   8   0   0 581.068 20.8624   6
   8   0   0 565.289 17.8068   2
  -8   0   0 580.185 21.8559   3
  -8   0   0 557.140 19.7406   6
   9   0   0 7.90188 3.76202   6
  -9   0   0 6.01721 3.87132   6
   9   0   0 3.00815 2.89837   2
  -9   0   0 -0.0239 2.27305   2
  10   0   0 21.2758 4.80697   2
 -10   0   0 21.4557 5.58781   2
 -10   0   0 20.1472 6.38008   6
 -10   0   0 22.7799 6.18792   3
  10   0   0 24.8462 6.51001   6
  11   0   0 -4.8804 4.09938   6
 -11   0   0 5.17887 3.91350   3
 -11   0   0 -1.4673 3.30010   2
  11   0   0 -0.2057 3.31102   2
  12   0   0 527.330 21.4220   2
  12   0   0 557.071 26.1954   6
  13   0   0 -0.6385 4.36092   6
 -13   0   0 -7.7683 5.49309   3
 -14   0   0 339.062 22.2351   5
 -14   0   0 344.306 22.3744   3
 -15   0   0 -4.3722 8.28657   5
  15   0   0 8.32448 7.97032   6
  15   0   0 -0.2516 5.04087   2
 -15   0   0 -7.5462 7.20594   3
   0  -1   0 -0.0880 0.47130   6
   0  -1   0 0.29115 0.63541   6
   0  -1   0 0.37417 0.52349   5
   0  -1   0 1.16349 0.48794   4
   0   1   0 -0.0738 0.50550   6
   0   1   0 0.59461 0.44523   4
   0   1   0 0.31267 0.55630   6
   0   1   0 0.17326 0.46152   5
  -1  -1   0 366.602 7.77401   4
  -1  -1   0 372.969 8.36575   5
   1  -1   0 374.107 8.01501   6
  -1  -1   0 388.170 8.17141   6
  -1  -1   0 378.663 7.23529   3
   1  -1   0 373.838 8.48012   2
   1  -1   0 372.520 7.65172   5
  -1   1   0 368.131 7.52670   5
   1   1   0 374.156 8.34416   5
  -1   1   0 368.528 8.40789   2
   1   1   0 372.219 8.09778   6
  -1   1   0 379.315 8.03103   6
   1   1   0 372.712 7.68617   4
   1   1   0 385.086 7.16335   3
  -2  -1   0 610.724 11.4212   2
  -2  -1   0 605.215 11.2208   3
   2  -1   0 608.857 12.6066   2
   2  -1   0 620.728 12.6339   6
  -2  -1   0 609.748 12.9341   5
  -2  -1   0 598.323 12.2733   6
   2   1   0 596.770 11.3075   3
  -2   1   0 599.793 12.3665   6
  -2   1   0 622.833 12.7667   2
  -2   1   0 599.256 11.9884   5
   2   1   0 609.333 12.5265   6
   3  -1   0 811.500 17.0224   6
  -3  -1   0 826.032 15.2055   2
  -3  -1   0 840.102 16.9463   6
  -3  -1   0 807.150 15.7543   3
   3  -1   0 814.722 16.5555   2
  -3   1   0 846.456 17.0795   2
  -3   1   0 801.459 16.6358   6
   3   1   0 847.430 16.5246   3
   3   1   0 834.524 15.5409   2
   3   1   0 823.758 17.0241   6
  -4  -1   0 2648.49 37.5549   2
   4  -1   0 2696.51 39.8158   2
   4  -1   0 2607.25 40.6838   6
  -4  -1   0 2609.95 39.2446   3
  -4  -1   0 2606.04 40.0446   6
   4   1   0 2681.30 40.8591   6
   4   1   0 2567.89 40.3637   3
   4   1   0 2614.01 37.8428   2
  -4   1   0 2665.88 40.3218   6
  -4   1   0 2643.23 39.8668   2
   5  -1   0 2139.05 35.4656   2
  -5  -1   0 2136.16 33.7323   2
  -5  -1   0 2115.02 36.3264   6
  -5  -1   0 2099.27 35.8838   3
   5  -1   0 2169.00 37.5423   6
  -5   1   0 2123.73 35.8501   2
   5   1   0 2111.06 37.0980   6
   5   1   0 2124.90 33.9409   2
  -5   1   0 2045.87 40.7761   3
   5   1   0 2046.83 37.2852   3
  -5   1   0 2120.63 36.4527   6
   6  -1   0 5725.25 79.5873   6
  -6  -1   0 5493.68 77.5263   6
  -6  -1   0 5740.84 78.1332   3
  -6   1   0 5619.91 76.8309   2
   6   1   0 5524.88 78.9317   6
  -6   1   0 5077.28 90.3509   3
   6   1   0 5596.53 74.2497   2
  -7  -1   0 2.83562 2.71105   3
   7  -1   0 0.73376 2.72952   6
  -7  -1   0 3.39858 2.80633   6
   7  -1   0 2.29991 2.55773   2
  -7  -1   0 3.65662 2.43289   2
   7   1   0 -0.3142 2.16570   2
  -7   1   0 1.13845 3.18637   3
  -7   1   0 7.10878 2.98895   2
  -7   1   0 8.56485 3.45285   6
   7   1   0 4.19355 2.72165   6
  -8  -1   0 27.9554 5.63252   6
  -8  -1   0 32.1829 5.28640   2
  -8  -1   0 29.9176 6.14435   3
   8  -1   0 26.9927 4.90935   2
   8  -1   0 38.7259 6.83048   6
  -8   1   0 29.4983 6.81932   3
  -8   1   0 32.9231 5.79793   2
   8   1   0 38.2138 6.10944   6
  -8   1   0 26.8095 5.48002   6
   8   1   0 36.6341 4.89268   2
  -9  -1   0 105.052 9.86047   6
  -9  -1   0 107.698 8.14900   2
   9  -1   0 108.222 8.48973   2
   9  -1   0 105.344 9.73398   6
  -9  -1   0 99.0530 9.22098   3
  -9   1   0 106.151 9.19192   2
  -9   1   0 93.4480 9.56320   6
  -9   1   0 105.241 10.9913   3
   9   1   0 103.709 8.05069   2
   9   1   0 98.9157 9.56445   6
 -10  -1   0 44.6515 7.87194   6
  10  -1   0 41.4062 6.57088   2
 -10  -1   0 40.7959 6.71143   2
  10  -1   0 62.1192 8.34598   6
 -10  -1   0 49.4931 7.53236   3
 -10   1   0 43.7556 7.64986   6
  10   1   0 47.4950 8.32596   6
  10   1   0 53.6754 7.06640   2
 -10   1   0 50.6297 8.64072   3
 -11  -1   0 77.0457 9.81040   3
  11  -1   0 78.1994 10.5862   6
  11  -1   0 58.8024 8.16452   2
 -11  -1   0 74.2791 8.53667   2
 -11   1   0 79.5702 11.6889   3
  11   1   0 75.5141 8.12613   2
 -11   1   0 60.4378 9.32233   2
  11   1   0 77.7430 10.6212   6
  12  -1   0 331.417 17.1863   2
 -12  -1   0 354.414 21.3157   5
  12  -1   0 300.218 19.4442   6
 -12  -1   0 341.740 19.7108   3
  12   1   0 346.279 20.7153   6
  12   1   0 340.828 17.2958   2
 -12   1   0 331.171 21.3584   3
 -13  -1   0 5.23719 5.84319   3
  13  -1   0 6.98697 6.19150   6
 -13  -1   0 9.22429 5.94201   5
  13  -1   0 6.02458 4.21226   2
 -13   1   0 5.18498 4.91607   3
  13   1   0 3.25699 4.98148   2
  13   1   0 10.6199 6.03877   6
  14  -1   0 62.9002 11.3705   6
 -14  -1   0 77.7588 13.1695   5
  14  -1   0 62.3492 9.43475   2
 -14  -1   0 71.1384 10.9326   3
  14   1   0 70.4971 10.4679   2
 -14   1   0 72.7844 12.9984   3
  14   1   0 63.5809 12.1149   6
   1  -2   0 1804.37 28.8811   2
   1  -2   0 1798.33 27.6373   6
  -1  -2   0 1829.44 27.7907   6
  -1  -2   0 1763.91 28.1184   5
  -1  -2   0 1777.93 27.5783   6
  -1  -2   0 1795.94 25.3064   4
   1  -2   0 1801.55 28.3560   6
   1   2   0 1869.34 27.7943   6
  -1   2   0 1757.61 27.3564   6
   1   2   0 1827.01 28.4334   5
   1   2   0 1783.65 24.8073   4
   1   2   0 1783.26 27.9494   6
  -1   2   0 1818.52 26.8454   5
  -2  -2   0 352.746 10.2842   6
   2  -2   0 362.134 11.1670   2
   2  -2   0 334.157 9.57856   5
  -2  -2   0 349.321 10.3805   6
   2  -2   0 342.778 10.4382   6
  -2  -2   0 342.473 10.8765   5
   2   2   0 339.296 10.7624   5
  -2   2   0 344.396 11.0323   2
  -2   2   0 357.955 10.4845   6
  -2   2   0 357.075 9.76315   5
   2   2   0 345.860 9.60134   4
   2   2   0 356.689 8.93219   3
   2   2   0 344.963 10.3869   6
  -3  -2   0 2877.74 43.8016   5
   3  -2   0 2843.32 42.4350   6
  -3  -2   0 2839.12 40.3195   2
   3  -2   0 2868.34 43.2999   2
  -3  -2   0 2798.84 42.0413   6
  -3   2   0 2880.28 41.1894   5
  -3   2   0 2847.55 43.4916   2
   3   2   0 2919.43 42.9637   6
  -3   2   0 2755.89 41.7460   6
   3   2   0 2854.27 43.4500   5
   3   2   0 2800.39 42.9897   4
  -4  -2   0 1032.96 20.2808   2
  -4  -2   0 1014.14 23.4345   5
  -4  -2   0 996.061 19.8442   3
   4  -2   0 999.880 22.2468   2
   4  -2   0 1017.12 22.5350   6
  -4   2   0 1040.82 21.6268   5
  -4   2   0 1016.85 22.7890   2
   4   2   0 1004.60 22.3893   6
   4   2   0 993.740 20.2723   3
  -5  -2   0 86.0206 5.83586   3
  -5  -2   0 80.5498 6.56717   6
  -5  -2   0 76.7663 7.34443   5
   5  -2   0 84.7274 7.97396   6
   5  -2   0 88.5723 6.79144   2
  -5  -2   0 82.2004 5.42367   2
  -5   2   0 90.6990 6.57245   5
  -5   2   0 72.9700 6.63859   6
   5   2   0 90.6161 6.37926   3
  -5   2   0 91.2889 6.84547   2
   5   2   0 86.1630 7.72252   6
   6  -2   0 1130.89 27.4938   6
  -6  -2   0 1106.03 23.5956   2
  -6  -2   0 1138.28 28.1631   5
  -6  -2   0 1102.44 26.4317   6
  -6  -2   0 1164.46 25.1645   3
  -6   2   0 1139.82 27.0923   2
  -6   2   0 1137.90 26.7855   6
   6   2   0 1124.68 27.5316   6
   7  -2   0 0.99187 3.13177   6
  -7  -2   0 7.13685 3.05650   6
   7  -2   0 3.63762 2.42520   2
  -7  -2   0 3.78763 2.24468   3
  -7  -2   0 2.86294 1.96514   2
  -7  -2   0 5.55836 3.91255   5
  -7   2   0 2.72907 2.86415   2
  -7   2   0 5.87149 3.31546   6
  -7   2   0 9.90372 4.89201   3
   7   2   0 6.38897 3.47391   6
   7   2   0 7.63462 3.64389   3
   8  -2   0 2.31248 3.74713   6
  -8  -2   0 -0.2995 2.76701   3
  -8  -2   0 3.62426 2.29256   2
   8  -2   0 5.31266 3.26362   2
  -8  -2   0 10.8917 4.69031   5
  -8  -2   0 4.37209 3.52625   6
  -8   2   0 5.07006 3.55534   2
  -8   2   0 -0.5248 4.44270   3
   8   2   0 7.81983 3.43643   2
  -8   2   0 5.48042 3.75570   6
   8   2   0 5.48036 4.04153   6
   9  -2   0 142.406 11.7511   6
  -9  -2   0 159.810 12.5744   5
  -9  -2   0 157.074 10.1676   2
  -9  -2   0 158.907 11.3995   6
   9  -2   0 149.872 10.4410   2
  -9  -2   0 165.914 11.1819   3
   9   2   0 185.829 11.2007   2
  -9   2   0 158.765 14.3510   3
  -9   2   0 137.782 11.2023   2
  -9   2   0 149.173 11.0558   6
   9   2   0 152.344 12.0670   6
  10  -2   0 96.9738 8.77926   2
 -10  -2   0 99.3445 9.75936   3
  10  -2   0 96.3832 11.0806   6
 -10  -2   0 96.6024 8.56143   2
 -10  -2   0 79.7472 10.2614   5
 -10   2   0 86.8528 9.49753   2
 -10   2   0 103.790 12.5342   3
  10   2   0 94.9411 10.8445   6
  10   2   0 106.855 9.46679   2
  11  -2   0 745.770 29.1722   6
 -11  -2   0 772.016 27.2601   3
 -11  -2   0 779.093 25.4688   2
  11  -2   0 763.388 26.0861   2
  11   2   0 769.992 29.4474   6
 -12  -2   0 164.844 15.0183   5
  12  -2   0 119.884 11.6429   2
  12  -2   0 132.148 13.0665   6
 -12  -2   0 140.714 12.9090   3
  12   2   0 148.830 14.1527   6
 -12   2   0 132.381 15.0064   3
 -13  -2   0 10.8875 4.96374   3
  13  -2   0 3.05834 5.09931   6
 -13  -2   0 0.36379 5.53637   5
  13  -2   0 5.21944 4.14234   2
  13   2   0 4.33674 6.25593   6
 -13   2   0 3.48047 6.18048   3
  14  -2   0 272.157 17.6773   2
 -14  -2   0 247.686 21.1886   5
 -14  -2   0 255.723 18.4607   3
 -14   2   0 304.407 23.5265   3
   0  -3   0 2.84365 1.31969   4
   0  -3   0 -0.9470 1.61079   6
   0  -3   0 -1.2738 1.34995   6
   0  -3   0 0.34719 1.38808   5
   0   3   0 0.05056 1.49413   6
   0   3   0 0.44108 1.18934   4
   0   3   0 -0.2509 1.73676   5
   0   3   0 0.49528 2.29689   6
   1  -3   0 1936.00 30.1082   4
  -1  -3   0 1929.22 28.5592   4
  -1  -3   0 1896.32 32.1384   6
   1  -3   0 1966.18 33.3284   6
   1  -3   0 1915.69 31.4493   5
  -1  -3   0 1955.23 32.9960   5
   1  -3   0 1924.01 32.3007   6
   1  -3   0 1997.30 34.3675   2
  -1  -3   0 1893.66 32.3340   6
   1   3   0 1921.64 28.3843   4
   1   3   0 1888.78 32.7090   6
  -1   3   0 1920.93 31.4036   5
  -1   3   0 1900.56 32.0429   6
   1   3   0 1949.71 32.3029   6
   1   3   0 1919.41 32.9266   5
   2  -3   0 1.93723 2.16505   6
   2  -3   0 1.94567 2.12819   2
  -2  -3   0 -0.6068 1.23814   6
   2  -3   0 0.99518 1.59666   5
  -2  -3   0 1.57981 2.14687   5
  -2  -3   0 0.45773 1.89591   6
  -2  -3   0 0.75538 1.27464   4
  -2   3   0 3.40383 2.20934   6
  -2   3   0 -2.4868 1.17281   5
   2   3   0 0.66209 1.28360   3
   2   3   0 -0.4411 2.28844   5
   2   3   0 0.46297 1.07400   4
   2   3   0 -0.7475 1.69458   6
   3  -3   0 1369.26 26.2541   5
  -3  -3   0 1344.22 28.5084   5
  -3  -3   0 1356.50 27.2469   6
   3  -3   0 1353.20 28.4599   2
  -3  -3   0 1361.69 27.1987   6
   3  -3   0 1381.99 27.5297   6
  -3   3   0 1354.50 28.9963   2
   3   3   0 1386.96 28.6425   5
  -3   3   0 1371.86 27.3493   6
   3   3   0 1378.61 27.8949   6
   3   3   0 1361.13 25.5482   4
   3   3   0 1365.57 24.1397   3
  -3   3   0 1362.14 25.8163   5
  -4  -3   0 1529.73 30.4204   6
   4  -3   0 1508.76 30.9845   6
  -4  -3   0 1491.63 32.3285   5
   4  -3   0 1474.12 31.3678   2
  -4  -3   0 1613.03 28.1083   3
   4   3   0 1504.48 30.2862   4
  -4   3   0 1486.59 31.7433   2
   4   3   0 1506.95 27.1041   3
  -4   3   0 1566.30 29.2268   5
   4   3   0 1544.57 31.9324   5
   4   3   0 1511.19 31.2494   6
  -4   3   0 1522.34 30.2932   6
  -5  -3   0 0.19816 1.62996   2
   5  -3   0 4.63799 2.97115   2
  -5  -3   0 5.23004 3.20491   5
  -5  -3   0 2.34996 2.43960   6
  -5  -3   0 6.65642 2.33683   3
   5  -3   0 1.62801 2.18564   6
  -5   3   0 1.86944 2.25608   5
   5   3   0 8.43647 2.87456   4
   5   3   0 3.61905 2.78115   6
  -5   3   0 5.56771 2.95053   2
  -5   3   0 1.88113 2.30264   6
   5   3   0 5.70501 2.31288   3
   6  -3   0 58.0858 6.31916   2
  -6  -3   0 61.5471 5.54360   3
  -6  -3   0 68.7034 5.95734   2
  -6  -3   0 61.5423 7.52577   5
  -6  -3   0 80.5734 7.57670   6
   6  -3   0 80.2042 7.93420   6
   6   3   0 66.4629 6.17379   3
  -6   3   0 62.9128 6.05115   5
   6   3   0 65.5059 6.89153   6
  -6   3   0 80.6138 7.51236   6
  -6   3   0 54.8098 6.76625   2
  -7  -3   0 86.4763 6.90910   2
   7  -3   0 90.8576 8.49605   6
  -7  -3   0 94.0120 7.26973   3
   7  -3   0 88.6888 8.34906   2
  -7  -3   0 76.3879 8.57246   5
  -7  -3   0 67.1057 7.87430   6
  -7   3   0 92.6789 9.06868   6
   7   3   0 83.3752 8.51513   6
   7   3   0 74.3983 7.14160   3
  -7   3   0 86.3927 7.34977   5
  -7   3   0 67.9459 8.31682   2
  -8  -3   0 339.222 18.0007   5
  -8  -3   0 326.311 14.1310   3
   8  -3   0 341.367 16.8007   6
  -8  -3   0 341.007 13.9665   2
   8  -3   0 326.493 15.7571   2
  -8  -3   0 345.028 19.1417   6
   8   3   0 319.264 15.7816   3
  -8   3   0 317.025 16.6429   2
   8   3   0 348.785 17.1534   6
  -8   3   0 332.695 16.4776   6
  -8   3   0 329.773 15.3291   5
  -9  -3   0 1017.24 30.1030   6
  -9  -3   0 998.827 26.7248   2
   9  -3   0 1008.08 31.6842   6
  -9  -3   0 1036.23 28.1028   3
  -9  -3   0 1078.13 33.2988   5
   9  -3   0 1019.67 29.7146   2
   9   3   0 925.095 29.4959   3
  -9   3   0 997.100 29.3354   5
  -9   3   0 1005.62 37.2277   3
  -9   3   0 971.762 30.4235   2
  -9   3   0 985.770 29.9194   6
   9   3   0 986.842 31.3781   6
  10  -3   0 878.789 28.2965   2
 -10  -3   0 873.629 26.9263   3
 -10  -3   0 875.373 31.4156   5
 -10   3   0 954.327 37.9648   3
 -10   3   0 923.106 35.1251   2
 -10   3   0 865.955 29.0399   5
 -11  -3   0 16.2449 5.34167   2
  11  -3   0 18.2308 5.33110   2
  11  -3   0 14.5198 6.39450   6
 -11  -3   0 30.7815 5.97418   3
 -11  -3   0 6.60411 6.44455   5
  11   3   0 3.80404 5.34086   6
 -11   3   0 20.4993 7.90917   3
  12  -3   0 132.750 13.4526   6
 -12  -3   0 117.131 14.5395   5
  12  -3   0 114.187 11.3227   2
 -12  -3   0 103.432 11.1360   3
  12   3   0 80.6822 11.4343   6
 -12   3   0 120.888 15.4823   3
  13  -3   0 181.182 14.0634   2
 -13  -3   0 149.466 16.6296   3
  13  -3   0 189.515 17.4511   6
  13   3   0 194.646 17.6308   6
 -13   3   0 176.405 18.6240   3
  13   3   0 198.453 19.2066   4
 -14  -3   0 11.5706 9.88850   5
 -14  -3   0 35.4826 8.37111   3
  14  -3   0 26.0498 9.35909   6
  14  -3   0 28.7385 7.94730   2
 -14   3   0 47.2626 11.9359   3
  14   3   0 34.7166 10.7449   4
  14   3   0 26.7770 9.30581   6
   0  -4   0 160.410 8.84370   6
   0  -4   0 150.298 8.74191   6
   0  -4   0 160.344 8.77934   5
   0  -4   0 149.770 6.78377   4
   0   4   0 131.474 8.51869   6
   0   4   0 145.835 8.40735   5
   0   4   0 153.084 8.57951   6
  -1  -4   0 1268.81 27.5024   5
   1  -4   0 1232.73 26.0091   5
   1  -4   0 1263.17 27.5996   6
   1  -4   0 1246.36 23.9504   4
  -1  -4   0 1265.42 22.6872   4
  -1  -4   0 1246.80 26.7180   6
   1  -4   0 1261.65 27.0197   6
  -1  -4   0 1223.17 26.8283   6
   1  -4   0 1262.84 28.6846   2
  -1   4   0 1222.00 29.3013   5
  -1   4   0 1243.52 26.5515   6
   1   4   0 1279.22 27.7769   6
   1   4   0 1285.47 27.6471   5
   1   4   0 1251.77 22.6928   4
   1   4   0 1284.75 27.0973   6
  -2  -4   0 3756.42 58.0140   6
  -2  -4   0 3906.11 58.7227   6
  -2  -4   0 3864.23 54.2610   4
   2  -4   0 3932.93 59.4249   6
   2  -4   0 3846.41 61.6088   2
  -2  -4   0 3829.46 59.8159   5
   2  -4   0 3839.98 59.7647   6
   2  -4   0 3828.10 57.0432   5
   2   4   0 3884.83 59.9612   5
  -2   4   0 3969.15 62.0578   5
   2   4   0 3941.16 60.4718   6
   2   4   0 3894.18 52.7648   4
  -2   4   0 3831.00 58.2428   6
   3  -4   0 538.309 17.5966   6
   3  -4   0 518.792 16.3017   5
  -3  -4   0 544.599 19.9114   6
  -3  -4   0 500.759 17.7086   5
  -3  -4   0 528.853 17.0398   6
   3  -4   0 554.939 18.8723   2
   3   4   0 544.701 14.6738   4
   3   4   0 538.030 18.0773   5
   3   4   0 552.649 17.9355   6
  -3   4   0 507.262 16.6937   6
  -3   4   0 540.862 16.1801   5
   3   4   0 535.137 14.8302   3
  -4  -4   0 3.12311 3.10949   5
   4  -4   0 8.21754 3.34844   6
   4  -4   0 0.25593 1.97810   5
   4  -4   0 6.49809 3.45035   2
  -4  -4   0 5.79460 3.91472   6
  -4  -4   0 10.7550 3.74548   6
  -4   4   0 4.60148 2.12703   5
   4   4   0 8.23401 3.17883   6
   4   4   0 6.39503 2.40035   4
   4   4   0 8.26599 2.53169   3
   4   4   0 -0.9363 2.93842   5
  -4   4   0 5.53429 3.33487   6
  -5  -4   0 1133.92 28.2236   6
  -5  -4   0 1181.61 28.6331   6
  -5  -4   0 1127.63 30.2821   5
  -5  -4   0 1159.83 26.4812   2
   5  -4   0 1116.86 28.6027   6
   5  -4   0 1128.91 29.5751   2
   5   4   0 1147.61 27.4277   4
  -5   4   0 1119.58 26.4933   5
  -5   4   0 1142.91 28.3281   6
  -5   4   0 1115.62 29.8875   2
   5   4   0 1115.19 28.9625   6
  -6  -4   0 188.248 10.1352   2
  -6  -4   0 191.463 9.89755   3
  -6  -4   0 182.312 11.2167   6
  -6  -4   0 177.578 12.7895   5
  -6  -4   0 184.993 11.7041   6
   6  -4   0 183.079 11.6154   6
   6  -4   0 174.567 11.4122   2
  -6   4   0 173.712 10.1131   5
   6   4   0 184.952 11.9962   6
  -6   4   0 174.264 12.1301   2
   6   4   0 203.035 12.0542   4
  -6   4   0 190.827 11.9933   6
   6   4   0 179.850 9.58689   3
  -7  -4   0 1225.86 34.5659   5
  -7  -4   0 1203.91 28.7231   2
   7  -4   0 1206.68 32.7671   6
   7  -4   0 1249.65 33.1262   2
   7   4   0 1208.34 29.1734   3
   7   4   0 1221.79 33.1483   6
   7   4   0 1236.59 33.4915   4
  -7   4   0 1192.32 29.9809   5
  -7   4   0 1188.87 33.6230   2
  -8  -4   0 24.6060 6.57478   5
  -8  -4   0 19.5443 5.59296   6
   8  -4   0 21.0727 5.87397   6
   8  -4   0 20.7210 5.28056   2
  -8  -4   0 29.2213 4.92180   2
  -8  -4   0 24.8768 4.57064   3
  -8   4   0 16.3950 5.94408   6
   8   4   0 25.4207 6.22867   6
   8   4   0 18.5743 5.71423   4
   8   4   0 18.5675 5.21078   3
  -8   4   0 17.3220 5.68127   2
  -8   4   0 18.5508 5.27971   5
   9  -4   0 29.7029 7.16420   6
  -9  -4   0 45.4287 6.38065   3
  -9  -4   0 28.3920 8.28827   5
   9  -4   0 48.7949 7.81238   2
  -9   4   0 37.0894 6.53637   5
   9   4   0 36.4600 7.91523   4
   9   4   0 36.1025 7.32718   3
   9   4   0 40.4350 7.33694   6
 -10  -4   0 2.38506 3.24319   2
  10  -4   0 14.9753 5.07074   2
 -10  -4   0 6.07291 5.81922   5
 -10  -4   0 10.3559 4.26409   3
  10  -4   0 9.74450 5.50945   6
  10   4   0 9.38477 4.82105   3
  10   4   0 4.21250 5.46937   4
 -10   4   0 3.40724 5.11955   5
 -10   4   0 20.2682 8.37437   3
  10   4   0 8.53529 4.81438   6
 -11  -4   0 33.3637 6.51391   3
  11  -4   0 31.9670 7.52578   6
  11  -4   0 19.3352 6.48214   2
 -11  -4   0 30.7086 8.30979   5
 -11   4   0 32.1949 10.2553   3
  11   4   0 10.2432 8.27193   4
  11   4   0 30.6553 7.74680   6
  12  -4   0 18.2643 5.89799   2
 -12  -4   0 18.5613 8.27019   5
  12  -4   0 5.46250 7.06886   6
 -12  -4   0 21.9083 6.01771   3
  12   4   0 15.0528 7.19561   6
 -12   4   0 21.4505 9.59041   3
  12   4   0 16.0993 7.24144   4
  13  -4   0 94.1811 11.8881   2
 -13  -4   0 57.6975 11.6359   5
  13  -4   0 84.6022 13.7309   6
  13   4   0 92.4835 14.8553   4
  13   4   0 75.1883 13.0395   6
 -13   4   0 93.4331 16.9543   3
  14  -4   0 39.8463 9.89112   6
  14  -4   0 28.8767 7.84521   2
 -14  -4   0 34.8955 10.3556   5
 -14  -4   0 17.7629 7.13156   3
 -14   4   0 38.5549 11.4711   3
  14   4   0 38.9105 9.41140   6
  14   4   0 26.8096 9.90396   4
   0  -5   0 0.62282 1.98908   5
   0  -5   0 5.46689 2.91422   6
   0  -5   0 4.21009 2.99222   6
   0  -5   0 1.23240 1.26750   4
   0   5   0 6.09111 3.00754   6
   0   5   0 0.34142 2.46426   6
   0   5   0 4.25601 3.04382   5
  -1  -5   0 708.994 17.1391   4
  -1  -5   0 717.341 21.3405   6
   1  -5   0 692.196 21.4623   6
   1  -5   0 689.094 20.2903   5
  -1  -5   0 689.025 21.1403   5
  -1  -5   0 743.876 21.8819   6
   1  -5   0 695.529 18.0719   4
   1  -5   0 734.801 23.2769   2
   1  -5   0 702.258 21.2359   6
   1   5   0 714.470 21.6450   5
  -1   5   0 731.003 20.9032   5
   1   5   0 702.910 21.7489   6
  -1   5   0 707.415 21.1953   6
   1   5   0 710.893 17.3073   4
   1   5   0 691.000 20.9951   6
   2  -5   0 286.529 13.3763   6
  -2  -5   0 273.994 13.4174   5
  -2  -5   0 242.992 12.4992   6
  -2  -5   0 247.661 12.4934   6
  -2  -5   0 244.082 10.1513   4
   2  -5   0 253.600 12.1087   5
   2  -5   0 269.077 13.9876   2
   2  -5   0 274.334 13.6128   6
   2  -5   0 265.368 13.1553   4
  -2   5   0 273.395 12.9379   6
  -2   5   0 268.911 12.1669   5
   2   5   0 273.540 13.5617   6
   2   5   0 260.831 13.2262   5
   2   5   0 280.203 10.4049   4
  -3  -5   0 733.985 23.3551   5
   3  -5   0 730.574 21.2365   5
   3  -5   0 765.044 23.5335   6
   3  -5   0 741.359 22.7411   6
  -3  -5   0 717.732 19.8139   4
  -3  -5   0 709.847 21.9704   6
  -3  -5   0 712.239 22.0599   6
   3  -5   0 737.871 24.3250   2
   3   5   0 748.121 19.7655   3
   3   5   0 741.584 23.3967   5
   3   5   0 706.105 18.0725   4
   3   5   0 779.387 23.7109   6
  -3   5   0 734.417 22.2264   6
  -3   5   0 730.625 20.9406   5
   4  -5   0 0.38290 2.38636   5
   4  -5   0 0.27851 2.72110   2
  -4  -5   0 0.91796 3.09658   6
  -4  -5   0 -2.3341 3.25224   5
   4  -5   0 1.15280 3.18883   6
   4  -5   0 -0.6630 2.85214   6
  -4  -5   0 0.59430 2.72987   6
   4   5   0 -0.9525 1.53704   4
   4   5   0 0.61463 3.03249   5
   4   5   0 1.98229 1.86388   3
  -4   5   0 2.50963 2.45277   5
  -4   5   0 3.22946 3.79166   6
   4   5   0 0.79311 2.77299   6
  -5  -5   0 60.4569 7.66801   6
   5  -5   0 58.0537 8.01111   2
  -5  -5   0 55.2604 6.90453   6
   5  -5   0 60.1211 7.46766   6
   5  -5   0 45.8627 5.84386   5
  -5  -5   0 44.3056 7.28068   5
   5   5   0 62.4141 5.69688   3
   5   5   0 50.9553 7.28326   6
  -5   5   0 44.6657 5.77327   5
  -5   5   0 63.4924 8.29079   6
   5   5   0 58.5607 6.17237   4
   5   5   0 65.6678 9.83095   5
  -6  -5   0 32.3138 6.25875   6
  -6  -5   0 19.1386 4.89229   6
   6  -5   0 23.9344 5.60102   2
   6  -5   0 29.8852 6.15472   6
  -6  -5   0 31.4977 6.63074   5
  -6  -5   0 29.6847 5.65018   2
   6   5   0 24.6791 4.78762   3
   6   5   0 22.4011 5.08756   6
  -6   5   0 36.4394 5.84554   5
   6   5   0 30.9247 5.30921   4
  -6   5   0 26.8352 5.84439   6
  -7  -5   0 55.3515 7.16525   2
   7  -5   0 64.2143 9.02638   6
  -7  -5   0 78.6687 9.09693   6
   7  -5   0 59.9507 8.67912   2
  -7  -5   0 69.6981 9.52077   6
  -7  -5   0 76.7926 9.80191   5
  -7   5   0 65.3061 9.06337   6
  -7   5   0 64.3981 7.94844   5
   7   5   0 65.0419 7.87400   4
   7   5   0 60.8199 8.24613   6
  -7   5   0 65.5166 9.31021   2
   7   5   0 65.4630 6.75478   3
   8  -5   0 478.722 21.8179   6
  -8  -5   0 412.857 21.8353   5
   8  -5   0 457.029 21.4107   2
  -8  -5   0 446.395 20.7027   6
  -8  -5   0 463.734 18.4935   2
   8   5   0 426.938 21.0339   6
   8   5   0 465.654 18.5441   3
   8   5   0 427.262 19.9978   4
  -9  -5   0 312.866 18.2780   6
  -9  -5   0 292.810 19.8790   5
   9  -5   0 356.850 19.6829   6
  -9  -5   0 328.042 15.7956   3
   9  -5   0 321.922 18.2716   2
  -9  -5   0 292.309 15.2611   2
   9   5   0 307.741 16.5277   3
  -9   5   0 337.678 17.5759   5
   9   5   0 334.615 18.9786   4
   9   5   0 325.399 19.1889   6
  10  -5   0 8.79457 5.04076   6
 -10  -5   0 -2.3595 4.88718   6
 -10  -5   0 15.0969 4.81835   3
 -10  -5   0 0.52381 5.64796   5
  10  -5   0 8.83114 4.22222   2
  10   5   0 -1.6842 5.20978   6
  10   5   0 12.8882 6.42834   3
  10   5   0 12.2703 5.51119   4
  11  -5   0 -3.8815 3.51535   2
  11  -5   0 -8.6834 4.66610   6
 -11  -5   0 0.25643 4.30076   6
 -11  -5   0 6.74336 3.99014   3
 -11  -5   0 -10.493 5.41830   5
 -11   5   0 1.63660 6.24823   3
  11   5   0 -0.4705 5.32270   6
  11   5   0 -2.0275 5.87239   4
  11   5   0 -1.3970 5.64758   3
 -12  -5   0 200.178 16.9783   6
 -12  -5   0 187.147 13.8649   3
  12  -5   0 200.469 17.3696   6
  12  -5   0 185.146 16.1018   2
 -12  -5   0 200.853 19.2813   5
  12   5   0 203.804 18.4944   4
 -12   5   0 186.494 20.2221   3
 -13  -5   0 86.7763 13.4457   6
  13  -5   0 90.1372 12.7504   2
  13  -5   0 93.4931 13.2852   6
  13   5   0 109.639 14.9768   6
 -13   5   0 93.4398 19.0185   3
  13   5   0 131.512 15.9562   4
   0  -6   0 43.1803 6.76658   6
   0  -6   0 32.6752 4.43560   4
   0  -6   0 31.0699 5.99325   5
   0  -6   0 28.7277 6.05691   6
   0   6   0 48.3061 6.78179   6
   0   6   0 40.8121 6.31892   5
   0   6   0 28.8643 6.31965   6
  -1  -6   0 804.792 24.8736   5
  -1  -6   0 762.948 24.4365   6
  -1  -6   0 823.529 20.1897   4
   1  -6   0 790.182 20.6847   4
   1  -6   0 830.485 25.8624   6
  -1  -6   0 802.740 24.9864   6
   1  -6   0 816.339 24.9164   6
   1  -6   0 755.246 25.9186   2
   1  -6   0 791.859 23.8741   5
  -1   6   0 800.721 24.8502   6
  -1   6   0 818.237 24.5875   5
   1   6   0 817.326 25.9802   6
   1   6   0 782.021 25.1948   5
   1   6   0 779.644 24.2246   6
   2  -6   0 204.282 12.9892   6
   2  -6   0 225.543 12.3557   5
   2  -6   0 230.061 13.5848   6
  -2  -6   0 233.765 10.6430   4
   2  -6   0 209.994 14.0844   2
   2  -6   0 220.713 11.0725   4
  -2  -6   0 224.309 13.2432   6
  -2  -6   0 211.815 12.8531   6
  -2  -6   0 240.954 13.6421   5
   2   6   0 214.438 9.86419   4
   2   6   0 213.191 13.1105   6
  -2   6   0 215.565 12.8904   6
  -2   6   0 224.452 12.6751   5
   2   6   0 256.117 14.7468   5
  -3  -6   0 540.460 21.3892   5
   3  -6   0 557.640 20.0031   5
   3  -6   0 546.651 18.7339   4
   3  -6   0 525.641 20.4509   6
   3  -6   0 578.443 23.0501   2
   3  -6   0 531.605 24.5507   6
  -3  -6   0 500.094 19.9749   6
   3   6   0 521.364 17.9236   3
   3   6   0 547.221 21.5599   6
   3   6   0 553.281 16.6343   4
  -3   6   0 538.987 19.7626   5
   4  -6   0 63.2367 8.93360   6
   4  -6   0 63.4041 7.33707   5
   4  -6   0 43.6745 8.11431   2
   4  -6   0 54.4820 7.59205   6
  -4  -6   0 45.3716 6.94405   6
  -4  -6   0 61.1364 8.90856   6
  -4  -6   0 56.9135 8.99192   5
   4   6   0 67.2911 8.37453   6
   4   6   0 48.3044 5.57543   4
   4   6   0 61.2944 9.32975   5
   4   6   0 69.8448 6.60652   3
  -4   6   0 42.8733 6.24935   5
  -4   6   0 58.0834 8.72086   6
   5  -6   0 15.6640 5.03634   6
  -5  -6   0 16.0471 5.79533   6
   5  -6   0 12.0583 4.72302   6
   5  -6   0 10.7602 4.07320   5
  -5  -6   0 16.6838 5.76589   5
   5  -6   0 16.5107 6.01983   2
  -5  -6   0 10.0608 4.40513   6
   5   6   0 12.1479 3.82618   3
   5   6   0 21.7533 5.39390   6
  -5   6   0 8.06301 4.10004   5
  -5   6   0 12.8473 5.23329   6
   5   6   0 10.3145 4.58307   5
  -6  -6   0 0.97861 4.42743   6
   6  -6   0 7.33570 4.31093   6
  -6  -6   0 7.19901 4.86276   5
   6  -6   0 9.35787 4.85092   2
   6   6   0 8.38619 4.66441   6
  -6   6   0 15.5191 4.56154   5
   6   6   0 7.29185 3.24361   3
   6   6   0 2.55264 2.84749   4
   7  -6   0 188.540 14.7967   2
  -7  -6   0 215.257 18.2693   5
  -7  -6   0 235.118 15.7663   6
  -7  -6   0 232.905 13.6736   2
   7  -6   0 226.481 15.3667   6
   7   6   0 212.742 13.0076   4
   7   6   0 232.962 12.5334   3
  -7   6   0 220.334 13.8547   5
   7   6   0 213.226 17.5974   6
  -8  -6   0 39.3490 8.05033   2
   8  -6   0 27.4159 8.65736   2
   8  -6   0 50.3846 8.39704   6
  -8  -6   0 38.2678 8.19130   6
  -8  -6   0 62.5749 9.99009   5
   8   6   0 41.8328 7.29172   4
  -8   6   0 49.7834 8.44578   5
   8   6   0 55.7288 7.49031   3
   8   6   0 50.3536 8.34426   6
   9  -6   0 7.13805 6.13437   6
  -9  -6   0 5.80179 6.24284   6
   9  -6   0 1.90733 4.87574   2
  -9  -6   0 11.8064 6.44342   5
   9   6   0 7.52902 5.43224   3
   9   6   0 0.65586 4.62163   4
   9   6   0 8.81205 5.59298   6
 -10  -6   0 10.6154 6.64965   5
  10  -6   0 8.40071 5.84159   2
  10  -6   0 0.63329 5.06538   6
 -10  -6   0 8.67785 6.08695   6
  10   6   0 -8.4632 5.18564   6
  10   6   0 5.11643 5.32774   4
  10   6   0 13.4699 5.85167   3
  11  -6   0 197.649 17.6336   6
 -11  -6   0 225.529 17.6403   6
  11  -6   0 221.263 17.6752   2
 -11  -6   0 234.699 20.6245   5
  11   6   0 193.944 16.4956   4
 -11   6   0 198.855 20.8786   3
  11   6   0 176.984 15.3862   3
  11   6   0 204.643 18.4908   6
 -12  -6   0 -0.3450 6.56540   6
  12  -6   0 16.9020 6.86057   2
  12   6   0 9.23818 7.20094   4
   0  -7   0 4.11996 3.43042   5
   0  -7   0 5.87294 4.11922   6
   0  -7   0 2.20564 2.13405   4
   0  -7   0 4.03933 4.42452   6
   0   7   0 5.39183 5.01553   6
   0   7   0 6.32366 4.05320   6
   0   7   0 -3.5542 3.04104   5
   1  -7   0 592.290 24.8721   2
   1  -7   0 572.101 22.0032   5
  -1  -7   0 588.073 17.9447   4
  -1  -7   0 557.361 22.2820   6
   1  -7   0 577.722 23.1864   6
  -1  -7   0 571.636 22.6391   5
  -1  -7   0 606.011 23.3328   6
   1  -7   0 568.357 22.3257   6
   1  -7   0 610.684 18.8850   4
  -1   7   0 555.953 22.5516   6
   1   7   0 564.329 22.7674   5
  -1   7   0 562.386 25.8244   5
   1   7   0 512.739 21.2289   6
   1   7   0 571.074 23.4425   6
   2  -7   0 95.7112 7.82522   4
  -2  -7   0 87.9505 9.39598   5
   2  -7   0 100.776 10.9700   2
   2  -7   0 69.8494 9.70975   6
  -2  -7   0 96.4988 7.68728   4
   2  -7   0 82.4809 9.66728   6
  -2  -7   0 92.3100 10.5701   6
   2  -7   0 93.5763 9.50752   5
  -2  -7   0 83.4266 9.13233   6
  -2   7   0 100.316 10.8891   6
   2   7   0 104.767 10.3200   6
   2   7   0 92.4591 10.0849   5
   2   7   0 99.0679 7.51924   4
   3  -7   0 142.365 11.7324   6
   3  -7   0 126.024 9.69950   4
  -3  -7   0 116.602 9.08237   4
  -3  -7   0 108.755 11.3825   5
   3  -7   0 123.414 12.1177   2
  -3  -7   0 134.450 11.4748   6
  -3  -7   0 125.996 12.2461   6
   3  -7   0 121.700 10.4801   5
   3   7   0 132.142 9.53906   3
   3   7   0 116.575 13.2506   5
   3   7   0 120.904 8.29334   4
   3   7   0 128.744 12.0076   6
  -3   7   0 97.2241 10.7174   5
  -3   7   0 136.982 13.6718   6
   4  -7   0 -2.4546 3.87517   6
   4  -7   0 -0.5256 3.14563   4
   4  -7   0 -4.3615 2.49529   5
   4  -7   0 -3.6051 2.84062   2
  -4  -7   0 5.54034 4.83238   5
  -4  -7   0 0.93980 4.32133   6
   4   7   0 -0.1558 2.93119   6
  -4   7   0 -2.6926 3.57593   5
   4   7   0 3.92273 3.10050   3
   4   7   0 -2.9825 2.40051   4
   5  -7   0 711.270 27.0886   6
  -5  -7   0 803.729 29.8735   5
  -5  -7   0 822.666 28.4436   6
   5  -7   0 825.640 30.6289   2
  -5   7   0 802.882 26.4122   5
   5   7   0 776.498 23.5075   3
   5   7   0 764.775 22.3958   4
   5   7   0 798.852 29.5115   6
   6  -7   0 22.9414 6.72722   6
  -6  -7   0 29.9492 7.41482   5
   6  -7   0 27.0854 7.19293   2
  -6  -7   0 19.9957 5.74403   6
   6   7   0 19.1135 4.95456   4
  -6   7   0 27.4379 6.48479   5
   6   7   0 20.2823 5.21282   3
   6   7   0 20.2973 6.51927   6
  -7  -7   0 22.3796 7.04547   5
   7  -7   0 34.5426 8.01960   2
  -7  -7   0 30.6905 7.97759   6
   7  -7   0 29.9009 7.50230   6
   7   7   0 21.9222 6.95964   6
   7   7   0 24.8297 5.32744   4
  -8  -7   0 61.2307 11.1732   5
   8  -7   0 65.9502 10.3628   6
  -8  -7   0 66.0967 9.82971   6
   8  -7   0 50.2421 9.62731   2
   8   7   0 59.9683 8.67711   3
   8   7   0 45.3971 9.16909   6
   8   7   0 67.0905 8.38511   4
  -9  -7   0 258.599 19.6190   5
  -9  -7   0 264.175 18.2016   6
   9  -7   0 307.161 20.3993   6
   9  -7   0 274.608 19.2005   2
   9   7   0 277.253 19.7542   6
   9   7   0 256.334 16.3381   4
 -10  -7   0 9.35120 6.00613   5
  10  -7   0 4.41516 4.92264   2
  10  -7   0 13.4682 6.26969   6
 -10  -7   0 -9.9842 5.00235   6
  10   7   0 4.75612 6.30918   3
  10   7   0 24.5443 8.36628   6
  10   7   0 -3.6015 4.65484   4
  11  -7   0 100.698 12.9347   2
 -11  -7   0 61.4145 11.3757   6
 -11   7   0 89.6727 19.8526   3
  11   7   0 84.5162 11.6899   4
   0  -8   0 1324.96 37.0237   5
   0  -8   0 1260.03 36.7253   6
   0  -8   0 1287.24 29.7562   4
   0  -8   0 1178.81 38.3329   2
  -1  -8   0 98.5351 10.6395   6
   1  -8   0 113.335 11.3093   5
   1  -8   0 111.795 8.72265   4
   1  -8   0 117.580 13.1880   2
   1  -8   0 107.683 11.7448   6
  -1  -8   0 121.169 8.80258   4
  -1  -8   0 116.219 11.9450   5
   1   8   0 105.519 11.4145   6
  -2  -8   0 3.39266 2.90730   4
   2  -8   0 -0.2833 2.58902   4
  -2  -8   0 0.75163 3.56252   5
   2  -8   0 0.66109 3.86368   6
   2  -8   0 3.22256 3.70389   5
  -2  -8   0 2.30343 4.40768   6
   2   8   0 -4.2377 3.90952   6
   3  -8   0 33.7703 6.66630   4
   3  -8   0 38.9808 6.99186   5
  -3  -8   0 24.6424 7.56475   6
  -3  -8   0 31.8307 5.92296   4
   3  -8   0 31.9471 7.61748   2
   3  -8   0 28.8157 7.70083   6
   3   8   0 30.3957 7.63728   6
   3   8   0 30.0468 6.37772   3
  -4  -8   0 12.7599 5.45917   5
   4  -8   0 9.83703 5.07617   6
   4  -8   0 7.37143 5.17812   2
   4  -8   0 2.94718 4.52078   5
  -4  -8   0 10.1349 6.14026   6
   4   8   0 10.1413 3.75499   4
   4   8   0 17.3960 5.24731   3
   4   8   0 7.36291 5.09530   6
   5  -8   0 100.288 12.9971   2
   5  -8   0 97.7935 11.3050   6
   5  -8   0 86.0731 10.3438   4
  -5  -8   0 82.8070 11.4018   6
  -5  -8   0 109.313 12.1077   5
   5  -8   0 82.2768 10.1394   5
   5   8   0 88.3420 9.06245   3
   5   8   0 91.2681 8.34257   4
   5   8   0 117.080 13.0953   6
   6  -8   0 144.504 14.3273   6
  -6  -8   0 124.935 13.4154   5
   6  -8   0 152.088 13.3164   5
   6  -8   0 134.856 13.9318   2
  -6  -8   0 109.219 12.9095   6
   6   8   0 131.496 10.2460   4
   6   8   0 128.226 12.4945   3
   6   8   0 140.730 13.8623   6
   7  -8   0 953.716 35.2221   6
  -7  -8   0 921.804 36.0045   5
  -7  -8   0 957.691 33.9914   6
   7  -8   0 942.484 36.3237   2
   7   8   0 912.061 27.5232   4
   7   8   0 897.628 35.1140   6
   8  -8   0 123.317 13.5500   6
  -8  -8   0 112.683 13.5438   6
  -8  -8   0 110.332 13.5765   5
   8  -8   0 94.4766 12.2549   2
   8   8   0 114.020 10.7926   4
   8   8   0 114.440 14.5416   6
   8   8   0 100.258 11.0561   3
   9  -8   0 9.06527 6.67777   6
  -9  -8   0 14.7152 7.51054   5
  -9  -8   0 9.98167 7.14112   6
   9  -8   0 19.2656 6.99043   2
   9   8   0 -2.4463 6.28538   6
   9   8   0 0.65468 4.60619   4
   9   8   0 23.8326 7.49630   3
  10  -8   0 30.1662 9.98596   2
 -10  -8   0 -0.5669 6.81145   6
 -10  -8   0 16.3401 8.90236   5
  10  -8   0 3.79926 8.14898   6
  10   8   0 17.5076 10.7579   6
   0  -9   0 -6.1052 4.18699   6
   0  -9   0 -1.3216 3.80409   2
   0  -9   0 2.71579 3.55238   4
   0  -9   0 2.50365 4.18576   5
   1  -9   0 427.495 24.5566   2
   1  -9   0 468.559 18.4311   4
  -1  -9   0 458.716 25.0953   2
   1  -9   0 449.255 22.9837   6
  -1  -9   0 486.063 18.3961   4
  -1  -9   0 485.468 23.6428   6
   1  -9   0 449.591 22.4421   5
  -1  -9   0 478.043 23.3126   5
  -2  -9   0 187.458 15.6053   6
   2  -9   0 191.833 12.8818   4
   2  -9   0 208.514 15.6614   6
   2  -9   0 185.856 14.9568   5
  -2  -9   0 195.205 12.3454   4
  -2  -9   0 187.574 15.9951   5
   2  -9   0 182.323 16.1943   2
   2   9   0 186.032 16.4998   6
   3  -9   0 98.4221 10.9503   5
  -3  -9   0 103.657 12.2499   5
   3  -9   0 105.176 12.8997   2
   3  -9   0 83.7377 11.8570   6
  -3  -9   0 111.543 13.1891   6
   3   9   0 94.4499 10.8591   3
   3   9   0 90.9385 12.7776   6
  -4  -9   0 1.39114 5.18482   6
   4  -9   0 3.75652 4.17042   5
   4  -9   0 -2.3898 4.51259   4
  -4  -9   0 10.7805 5.76723   5
   4  -9   0 -1.7255 4.11167   2
   4  -9   0 2.61473 4.63850   6
   4   9   0 6.82451 5.06597   6
   4   9   0 19.4397 6.24233   3
   4   9   0 1.81383 3.08418   4
  -5  -9   0 280.244 20.3227   5
   5  -9   0 301.600 18.4430   5
   5  -9   0 301.132 20.4469   6
  -5  -9   0 277.365 19.2890   6
   5  -9   0 265.838 19.9835   2
   5   9   0 276.589 14.0111   4
   5   9   0 266.092 15.6938   3
   5   9   0 256.982 19.3464   6
   6  -9   0 151.664 13.5756   5
   6  -9   0 147.380 14.7154   6
   6  -9   0 131.069 15.0770   2
  -6  -9   0 148.796 14.4354   6
  -6  -9   0 138.567 15.2763   5
   6   9   0 161.377 16.7468   6
   6   9   0 152.658 10.8974   4
   6   9   0 124.463 11.8924   3
   7  -9   0 33.9230 9.16748   6
   7  -9   0 17.7447 8.26583   2
  -7  -9   0 13.4383 8.75863   5
  -7  -9   0 22.7486 7.29059   6
   7   9   0 21.3734 8.29212   6
   7   9   0 30.1220 7.76053   3
   7   9   0 19.8844 5.65320   4
   8  -9   0 120.125 17.4638   6
  -8  -9   0 127.922 15.5446   6
   8  -9   0 146.572 18.7186   2
   8   9   0 135.713 11.8546   4
  -9  -9   0 153.402 17.3313   6
  -9  -9   0 152.394 18.6527   5
   9  -9   0 181.194 18.3854   2
   9  -9   0 178.171 18.2884   6
   9   9   0 164.253 13.7108   4
   9   9   0 205.571 19.9493   6
   0 -10   0 240.823 18.7172   6
   0 -10   0 207.624 17.2219   5
   0 -10   0 247.768 14.1826   4
   0 -10   0 263.260 21.1081   2
  -1 -10   0 7.98606 5.18505   5
  -1 -10   0 1.51146 4.16725   4
   1 -10   0 4.61538 4.57985   5
   1 -10   0 -7.1096 4.72043   6
   1 -10   0 -2.2098 4.57139   4
   1 -10   0 -0.8284 4.98396   2
  -1 -10   0 -4.2428 4.50037   6
  -1 -10   0 2.93200 6.49723   2
  -2 -10   0 -11.138 4.74630   4
  -2 -10   0 -7.3167 5.89938   6
   2 -10   0 4.30901 6.16118   6
  -2 -10   0 5.82097 4.73147   5
   2 -10   0 3.42718 4.48275   5
  -2 -10   0 -0.9263 5.82661   2
   2 -10   0 -8.0732 4.90455   2
   2  10   0 -0.7364 6.12085   6
   3 -10   0 89.3936 13.6319   2
  -3 -10   0 67.8591 12.1507   5
   3 -10   0 69.4642 11.1149   5
  -3 -10   0 88.3460 13.1111   6
   3 -10   0 72.2386 12.5516   6
   3 -10   0 69.7063 10.0035   4
   3  10   0 87.1861 13.1066   6
  -4 -10   0 866.132 34.1903   6
   4 -10   0 908.819 35.8948   6
   4 -10   0 861.246 37.2644   2
   4 -10   0 815.311 33.0519   5
  -4 -10   0 830.431 35.2616   5
  -5 -10   0 11.3946 7.10007   6
  -5 -10   0 6.60430 6.97079   5
   5 -10   0 19.6898 7.78216   6
   5 -10   0 -2.9251 6.99214   2
   5 -10   0 18.4428 6.81803   5
   5  10   0 3.31454 6.91263   6
  -6 -10   0 39.4523 9.24490   6
   6 -10   0 23.3692 8.52058   2
   6 -10   0 27.2460 8.64713   5
   6  10   0 22.8816 5.52123   4
  -7 -10   0 240.759 20.4909   6
   7 -10   0 297.772 23.1899   2
  -7 -10   0 288.468 22.2665   5
   7 -10   0 282.839 22.5126   6
   7  10   0 288.624 15.9799   4
   0 -11   0 2.27326 6.69515   6
   0 -11   0 -2.9840 6.29598   5
   1 -11   0 25.1296 9.03031   5
   1 -11   0 29.7700 9.95644   2
   1 -11   0 29.6351 9.93820   6
  -1 -11   0 27.4572 9.03038   5
  -1 -11   0 15.6742 8.90070   6
   2 -11   0 603.331 32.4220   2
  -2 -11   0 521.139 32.9619   5
  -2 -11   0 563.360 29.3686   6
  -3 -11   0 75.8324 14.7935   6
   3 -11   0 87.6139 12.0683   5
   3 -11   0 102.858 14.6453   6
   3 -11   0 83.7342 13.6141   2
  -3 -11   0 55.1137 13.8581   5
   3  11   0 71.7335 13.2533   6
  15   0  -1 5.40486 7.95536   6
  15   0  -1 9.70883 6.82120   2
 -15   0   1 -2.2530 5.88355   3
 -14   0   1 397.171 24.3117   3
  13   0  -1 -1.4083 4.70127   2
 -13   0   1 -1.2470 4.47221   3
  13   0  -1 2.67622 6.02262   6
 -12   0   1 214.195 16.3537   3
  12   0  -1 204.173 16.2028   6
  12   0  -1 213.957 14.4307   2
  11   0  -1 2.40236 4.94133   6
  11   0  -1 3.47795 3.15432   2
 -11   0   1 0.82512 4.26844   2
 -11   0   1 -1.4931 3.44202   3
  10   0  -1 139.471 11.9288   6
 -10   0   1 132.920 11.7589   3
  10   0  -1 109.017 9.56914   2
  -9   0   1 4.08979 3.92161   6
  -9   0   1 2.43053 3.50131   2
   9   0  -1 -1.7454 2.56980   2
   9   0  -1 -3.3866 2.80361   6
  -9   0   1 2.11607 3.88091   3
  -8   0   1 1321.38 33.7613   3
   8   0  -1 1356.28 30.2789   2
   8   0  -1 1294.70 32.4570   6
  -8   0   1 1314.86 32.0477   6
  -8   0   1 1291.30 30.3825   2
   7   0  -1 -2.8272 1.70373   2
  -7   0   1 6.12122 2.69370   2
  -7   0   1 1.51154 2.66525   6
  -7   0   1 2.12468 2.57553   3
   7   0  -1 -0.3060 2.64107   6
   6   0  -1 1164.74 29.8952   6
  -6   0   1 1096.67 27.0636   3
   6   0  -1 1105.88 23.9993   2
  -6   0   1 1104.63 25.6903   6
  -6   0   1 1122.12 24.6235   2
  -5   0   1 0.10322 1.21716   2
   5   0  -1 2.76620 1.92159   2
  -5   0   1 -1.6123 1.79553   6
   5   0  -1 0.18533 1.76960   6
  -5   0   1 -0.9800 1.97959   3
  -4   0   1 759.741 17.4132   6
  -4   0   1 759.804 16.7402   2
   4   0  -1 810.548 17.0021   2
   4   0  -1 765.328 17.6008   6
   3   0  -1 0.15906 1.37219   6
  -3   0   1 0.16244 1.05967   6
   3   0  -1 -1.5288 0.80063   2
  -3   0   1 1.01801 1.10878   2
   1   0  -1 0.05943 0.55533   4
   1   0  -1 0.23293 0.43901   6
  -1   0   1 0.11354 0.41445   6
   1   0  -1 0.30685 0.47701   2
  -1   0   1 0.49266 0.45081   2
  -1   0   1 0.39380 0.55043   4
   1   0   1 0.05304 0.45527   6
  -1   0  -1 -0.6139 0.48153   3
  -1   0  -1 -0.0831 0.36571   6
  -1   0  -1 0.34687 0.50813   5
   1   0   1 -0.5881 0.57698   3
  -1   0  -1 0.37904 0.26160   2
   1   0   1 0.22237 0.27057   2
   2   0   1 2957.60 53.4163   1
  -3   0  -1 0.55449 1.63121   3
  -3   0  -1 -1.0609 1.12540   6
   3   0   1 -1.6077 1.50235   3
   3   0   1 2.25163 1.65345   6
   3   0   1 -0.5717 0.74690   2
  -3   0  -1 0.21194 0.94921   2
  -5   0  -1 1.55884 1.44829   2
  -5   0  -1 -1.6197 1.77846   3
   5   0   1 -0.6363 1.26142   2
   5   0   1 0.48214 1.68632   6
  -5   0  -1 0.32397 1.94744   6
   6   0   1 528.600 14.2864   2
   6   0   1 511.244 16.9216   6
  -6   0  -1 500.947 14.4852   2
  -6   0  -1 481.825 15.5405   6
  -6   0  -1 532.855 21.4589   3
   7   0   1 1.92017 1.90193   2
  -7   0  -1 0.36944 2.32498   6
   7   0   1 1.05728 2.25268   6
  -7   0  -1 0.40964 1.67855   2
  -7   0  -1 1.91633 3.27134   3
  -8   0  -1 285.095 12.4784   2
  -8   0  -1 286.237 15.4415   3
  -8   0  -1 265.493 13.2857   6
   8   0   1 275.715 14.6612   6
   8   0   1 304.236 12.6349   2
  -9   0  -1 -1.7767 2.62562   2
   9   0   1 2.00523 3.54499   6
  -9   0  -1 -0.2342 3.59473   6
   9   0   1 2.60482 2.30275   2
  10   0   1 -1.4982 3.69266   6
 -10   0  -1 1.60955 4.09948   6
 -10   0  -1 1.04684 3.80883   3
  10   0   1 2.25821 3.10892   2
 -10   0  -1 -0.1671 3.28337   2
 -11   0  -1 2.31721 4.02537   3
 -11   0  -1 3.03683 3.99694   2
  11   0   1 -1.4362 3.24038   2
  12   0   1 42.2010 9.09485   6
 -12   0  -1 57.8055 9.86411   3
 -12   0  -1 43.7634 7.87795   2
  12   0   1 76.8596 8.80599   2
  13   0   1 -3.3110 3.86994   2
 -13   0  -1 -4.9474 5.59703   5
 -13   0  -1 -2.9580 4.80183   3
  13   0   1 -10.263 5.50061   6
 -14   0  -1 476.003 26.4672   5
  14   0   1 534.858 23.0261   2
  15  -1  -1 8.14876 7.19613   2
 -15  -1   1 12.8886 8.25792   3
 -15  -1   1 21.3597 10.3029   5
  15  -1  -1 27.2976 9.41305   6
  15   1  -1 18.8085 7.22970   2
 -15   1   1 6.08315 8.29463   3
  15   1  -1 29.1094 9.04977   6
 -14  -1   1 292.344 19.7931   3
 -14  -1   1 257.351 20.0541   5
  14  -1  -1 263.369 19.5832   6
  14  -1  -1 252.190 17.4543   2
  14   1  -1 276.724 18.2659   2
 -14   1   1 250.253 19.9953   3
  14   1  -1 254.753 19.4286   6
  13  -1  -1 348.893 22.0924   6
 -13  -1   1 395.723 23.1876   5
  13  -1  -1 359.886 19.3877   2
 -13   1   1 354.424 22.5887   3
  13   1  -1 361.879 22.4159   6
  13   1  -1 373.783 19.7947   2
 -12  -1   1 221.297 15.3711   3
  12  -1  -1 231.181 15.0554   2
  12  -1  -1 223.384 16.3191   6
  12   1  -1 221.147 17.0215   6
  12   1  -1 218.627 14.5532   2
  11  -1  -1 18.7492 5.91087   6
 -11  -1   1 21.7293 5.30425   2
  11  -1  -1 17.2384 5.42934   2
 -11  -1   1 13.7013 5.07002   3
  11   1  -1 15.6813 4.92870   2
  11   1  -1 25.5451 7.05143   6
 -11   1   1 17.8461 6.64353   3
 -11   1   1 7.39497 6.12324   2
  10  -1  -1 32.3672 6.29281   2
 -10  -1   1 30.4037 6.42558   3
  10  -1  -1 26.5773 6.08589   6
 -10   1   1 25.7305 6.23701   2
  10   1  -1 20.7204 5.14908   2
  10   1  -1 27.0215 6.04338   6
 -10   1   1 36.8089 8.15903   3
  -9  -1   1 110.850 9.79017   3
  -9  -1   1 121.339 10.0520   6
  -9  -1   1 116.148 9.03203   2
   9  -1  -1 107.367 9.11257   2
   9  -1  -1 136.393 11.1192   6
  -9   1   1 137.461 10.7583   6
  -9   1   1 111.564 9.60734   2
   9   1  -1 114.478 8.84649   2
   9   1  -1 133.358 11.0756   6
  -9   1   1 127.309 12.4333   3
  -8  -1   1 929.914 24.6740   2
  -8  -1   1 950.455 26.0076   3
  -8  -1   1 932.958 26.6373   6
   8  -1  -1 952.391 25.3872   2
   8  -1  -1 952.691 27.4715   6
  -8   1   1 967.564 26.4613   2
  -8   1   1 921.431 29.8692   3
   8   1  -1 986.879 25.1330   2
   8   1  -1 949.448 27.2595   6
  -8   1   1 924.957 26.4986   6
   7  -1  -1 585.154 19.7000   6
  -7  -1   1 614.707 19.6060   6
  -7  -1   1 579.000 17.6944   2
   7  -1  -1 602.857 18.4003   2
  -7  -1   1 597.517 18.6980   3
  -7   1   1 584.537 18.8298   2
   7   1  -1 595.181 18.3657   2
   7   1  -1 606.926 19.8553   6
  -7   1   1 563.303 21.7031   3
  -7   1   1 582.475 19.3679   6
   6  -1  -1 589.771 18.5243   6
  -6  -1   1 597.268 18.3450   6
  -6  -1   1 625.569 17.6059   3
  -6  -1   1 620.477 16.9657   2
   6  -1  -1 603.073 17.7066   2
  -6   1   1 639.379 18.5957   2
  -6   1   1 597.296 18.2247   6
   6   1  -1 643.742 18.9716   6
   6   1  -1 629.611 17.4034   2
   5  -1  -1 417.896 13.4221   2
   5  -1  -1 407.381 13.8145   6
  -5  -1   1 414.647 12.6008   3
  -5  -1   1 400.787 13.4944   6
  -5  -1   1 411.882 12.6208   2
   5   1  -1 424.177 14.1147   6
  -5   1   1 399.560 13.4710   6
   5   1  -1 415.811 12.8749   2
   4  -1  -1 879.071 19.5862   6
  -4  -1   1 875.036 19.3788   6
   4  -1  -1 886.460 19.2213   2
  -4  -1   1 909.185 18.3186   2
  -4  -1   1 867.076 17.3558   3
  -4   1   1 863.865 19.2184   6
   4   1  -1 902.464 19.7325   6
  -4   1   1 892.585 19.5730   2
   4   1  -1 867.027 18.3456   2
  -3  -1   1 448.547 11.7836   6
   3  -1  -1 466.514 12.0496   6
   3  -1  -1 458.059 12.0164   2
  -3  -1   1 456.987 11.2403   2
  -3  -1   1 452.361 9.79328   3
  -3   1   1 444.074 11.7532   6
  -3   1   1 462.794 12.1864   2
   3   1  -1 451.750 11.8476   6
   3   1  -1 444.549 10.2699   3
   3   1  -1 453.417 11.3617   2
   1  -1  -1 1033.15 15.7142   6
  -1  -1   1 1043.19 16.3485   5
   1  -1  -1 1065.84 16.9451   2
   1  -1  -1 1034.59 16.0880   6
   1  -1  -1 1058.64 16.9103   5
  -1  -1   1 1035.81 16.9040   4
  -1  -1   1 1040.38 16.0966   6
  -1   1   1 1052.60 15.9871   6
  -1   1   1 1027.80 16.6628   5
  -1   1   1 1041.26 16.8696   2
   1   1  -1 1037.33 15.9606   6
   1   1  -1 1052.48 16.7936   4
   0   1  -1 2204.92 29.2108   4
  -1  -1  -1 412.072 8.16511   6
   1  -1   1 426.659 7.23151   5
  -1  -1  -1 431.482 9.52137   3
  -1  -1  -1 426.047 8.30610   6
  -1  -1  -1 423.620 9.41139   5
   1  -1   1 427.250 8.60220   6
   1   1   1 417.139 9.28183   3
  -1   1  -1 423.204 7.09323   5
   1   1   1 432.302 8.59234   6
   1   1   1 437.278 9.54839   5
   1   1   1 424.744 8.56507   6
  -1   1  -1 425.107 8.33018   6
  -2  -1  -1 1463.41 23.3155   5
   2  -1   1 1449.93 22.3516   2
  -2  -1  -1 1466.71 19.9667   2
   2  -1   1 1455.52 22.4348   6
  -2  -1  -1 1444.08 21.8337   6
  -2  -1  -1 1437.36 23.1093   3
   2   1   1 1460.44 23.2794   5
   2   1   1 1447.71 23.2701   3
  -2   1  -1 1445.29 21.9125   6
   2   1   1 1504.52 22.6308   6
  -2   1  -1 1443.52 22.4498   2
   3  -1   1 821.149 16.9211   6
   3  -1   1 796.331 15.8637   2
  -3  -1  -1 780.613 17.0566   5
  -3  -1  -1 806.479 13.8647   2
  -3  -1  -1 815.010 17.2111   3
  -3  -1  -1 798.550 16.0771   6
  -3   1  -1 766.899 19.5966   3
  -3   1  -1 794.975 16.0765   6
  -3   1  -1 813.079 16.1763   2
   3   1   1 795.340 16.7282   6
   3   1   1 822.528 14.3167   2
   3   1   1 833.482 17.6774   3
  -4  -1  -1 101.749 4.79701   2
  -4  -1  -1 107.857 6.15349   6
  -4  -1  -1 101.215 6.35960   3
  -4  -1  -1 102.254 6.46009   5
   4  -1   1 90.2634 5.96893   6
   4  -1   1 100.390 5.70803   2
   4   1   1 108.467 5.08667   2
   4   1   1 108.049 6.87715   3
   4   1   1 102.970 6.24171   6
  -4   1  -1 102.107 5.92271   2
  -4   1  -1 105.379 6.18810   6
  -4   1  -1 92.0229 7.44071   3
  -5  -1  -1 17.1062 2.63617   2
  -5  -1  -1 18.6402 3.78100   6
   5  -1   1 14.4755 2.94995   2
   5  -1   1 21.0352 4.08836   6
  -5  -1  -1 22.7719 4.31887   5
  -5  -1  -1 21.9649 4.05880   3
  -5   1  -1 14.7044 4.10681   3
   5   1   1 7.93692 3.29143   3
  -5   1  -1 19.2588 3.58248   2
  -5   1  -1 19.4730 3.87009   6
   5   1   1 16.4819 3.68352   6
   5   1   1 14.9669 2.75082   2
  -6  -1  -1 1527.31 32.3331   3
  -6  -1  -1 1519.09 30.6875   6
  -6  -1  -1 1524.78 32.0244   5
   6  -1   1 1564.20 32.6708   6
  -6  -1  -1 1538.75 27.7297   2
   6  -1   1 1565.27 29.5110   2
  -6   1  -1 1514.20 30.6647   6
   6   1   1 1477.42 34.0869   3
  -6   1  -1 1579.63 36.7885   3
   6   1   1 1529.99 27.7835   2
   6   1   1 1573.03 32.7334   6
  -6   1  -1 1589.10 34.3495   2
   7  -1   1 311.734 14.5081   6
  -7  -1  -1 310.381 11.6655   2
  -7  -1  -1 300.942 13.9362   5
  -7  -1  -1 340.316 14.8182   3
  -7  -1  -1 311.039 13.3606   6
   7  -1   1 314.956 12.4884   2
  -7   1  -1 322.075 13.2483   2
  -7   1  -1 291.363 16.1518   3
   7   1   1 332.204 12.0669   2
   7   1   1 312.032 14.4170   6
  -7   1  -1 305.553 13.3563   6
   7   1   1 265.162 14.3537   3
  -8  -1  -1 34.2519 6.00169   6
  -8  -1  -1 26.1188 6.19333   5
  -8  -1  -1 44.6139 6.48854   3
  -8  -1  -1 23.6086 4.49892   2
   8  -1   1 35.4696 6.53747   6
   8  -1   1 33.9250 4.92362   2
  -8   1  -1 27.4461 6.41317   3
  -8   1  -1 29.5801 5.66516   6
  -8   1  -1 26.6764 5.03360   2
   8   1   1 19.2770 5.48629   6
  -9  -1  -1 379.308 17.8431   5
  -9  -1  -1 383.034 17.9721   3
   9  -1   1 404.964 18.6689   6
   9  -1   1 366.161 15.1416   2
  -9  -1  -1 365.367 14.9255   2
  -9   1  -1 385.800 16.3311   2
  -9   1  -1 341.039 19.1807   3
   9   1   1 387.820 15.0175   2
   9   1   1 388.252 18.4098   6
 -10  -1  -1 199.486 13.8518   3
 -10  -1  -1 205.593 14.2441   5
  10  -1   1 207.603 12.1630   2
  10  -1   1 212.953 14.9150   6
 -10  -1  -1 204.675 12.0826   2
 -10  -1  -1 227.109 13.9380   6
  10   1   1 198.631 11.5752   2
 -10   1  -1 231.743 16.8608   3
 -10   1  -1 205.009 13.4743   6
 -10   1  -1 197.850 12.9997   2
  10   1   1 212.974 15.0923   6
  11  -1   1 43.2292 8.81025   6
 -11  -1  -1 61.6740 9.98561   5
 -11  -1  -1 47.5760 9.10026   3
  11  -1   1 61.7813 7.31975   2
 -11   1  -1 55.0323 8.61165   2
 -11   1  -1 50.9175 10.8645   3
  11   1   1 57.4234 7.42921   2
  11   1   1 64.4377 10.3360   6
 -12  -1  -1 60.8232 9.57261   5
  12  -1   1 77.8590 8.78887   2
 -12  -1  -1 67.6739 9.36957   2
  12  -1   1 84.8176 11.7958   6
 -12  -1  -1 53.6785 10.3065   3
 -12   1  -1 62.6721 10.4806   3
  12   1   1 60.6606 8.29337   2
  12   1   1 65.1518 10.8470   6
  13  -1   1 1.84314 4.67828   2
 -13  -1  -1 -1.8752 4.82721   3
 -13  -1  -1 -7.6699 5.95418   5
  13  -1   1 10.1310 7.29996   6
 -13   1  -1 -9.4882 6.04246   3
  13   1   1 -6.6502 5.30067   6
  13   1   1 3.32404 4.57216   2
  14  -1   1 4.60944 5.19616   2
 -14  -1  -1 4.48116 5.69130   3
 -14  -1  -1 -1.6999 5.76550   5
 -14   1  -1 8.18069 6.72656   3
  14   1   1 -4.0965 4.46409   2
 -14  -2   1 94.0832 10.9875   3
  14  -2  -1 117.691 12.6391   2
 -14  -2   1 82.0257 13.5543   5
  14  -2  -1 87.5546 14.5327   6
 -14   2   1 93.4058 14.2798   3
  14   2  -1 92.0435 14.3546   6
  13  -2  -1 27.3638 8.03601   6
  13  -2  -1 44.4550 7.67986   2
 -13  -2   1 29.2996 7.11898   3
 -13  -2   1 33.9689 8.94477   5
  13   2  -1 26.0419 8.54160   6
 -13   2   1 49.1828 10.5977   3
 -12  -2   1 168.627 13.1970   3
  12  -2  -1 162.737 14.8661   6
  12  -2  -1 159.747 15.6455   2
 -12  -2   1 153.605 14.8392   5
  12   2  -1 132.515 13.9650   6
  12   2  -1 179.032 12.7956   2
 -12   2   1 161.786 16.4140   3
  11  -2  -1 468.098 20.6160   2
 -11  -2   1 493.440 20.7243   3
 -11  -2   1 457.647 20.2583   2
  11  -2  -1 479.947 23.1038   6
  11   2  -1 472.401 20.0263   2
 -11   2   1 499.011 27.1461   3
  11   2  -1 467.218 22.9082   6
 -10  -2   1 3.94830 3.77083   2
  10  -2  -1 1.11201 3.37650   6
  10  -2  -1 -0.4118 3.25422   2
 -10  -2   1 4.23716 5.82671   5
 -10  -2   1 7.08027 4.10919   3
 -10   2   1 -4.9264 4.20038   2
  10   2  -1 0.96240 3.18562   6
  10   2  -1 -1.1447 3.37409   2
 -10   2   1 -2.3958 4.45170   3
   9  -2  -1 2.39356 2.69700   2
  -9  -2   1 3.43180 5.34347   5
  -9  -2   1 1.09452 2.54770   2
  -9  -2   1 -0.1246 4.03701   6
  -9  -2   1 6.17593 3.20913   3
   9  -2  -1 1.27953 3.15091   6
   9   2  -1 1.02635 3.28005   6
  -9   2   1 1.18434 5.50356   3
  -9   2   1 4.80711 4.38101   6
   9   2  -1 2.45977 2.94642   2
   8  -2  -1 0.10311 2.99459   6
  -8  -2   1 -1.5077 2.72915   6
  -8  -2   1 -0.6516 3.19770   5
  -8  -2   1 5.05491 2.70405   2
   8  -2  -1 -1.4796 2.09574   2
  -8   2   1 0.31434 2.90126   2
  -8   2   1 -1.9273 2.89011   6
   8   2  -1 2.33840 2.70456   2
   8   2  -1 -1.2140 3.00429   6
  -7  -2   1 14.8576 4.31998   6
  -7  -2   1 13.8345 4.60677   5
  -7  -2   1 13.8080 3.46043   3
   7  -2  -1 15.6769 3.88697   2
   7  -2  -1 10.1635 3.87710   6
  -7  -2   1 17.7794 3.67566   2
  -7   2   1 8.17365 3.75818   6
   7   2  -1 14.9518 4.08631   2
   7   2  -1 12.0315 4.25109   6
  -7   2   1 12.9502 3.87004   2
  -6  -2   1 60.4864 5.35103   2
  -6  -2   1 54.9089 5.90206   6
  -6  -2   1 60.4907 5.16500   3
   6  -2  -1 56.1655 6.12449   6
  -6  -2   1 59.3363 6.77317   5
   6  -2  -1 60.8904 6.00319   2
   6   2  -1 47.3346 5.93263   6
   6   2  -1 57.4318 5.51994   2
  -6   2   1 59.8966 6.64406   2
   6   2  -1 64.0727 5.86052   3
  -6   2   1 58.3138 6.10159   6
   5  -2  -1 503.284 16.1135   6
  -5  -2   1 496.907 16.7161   5
  -5  -2   1 496.134 14.6885   2
  -5  -2   1 509.842 13.1086   3
   5  -2  -1 484.693 15.7336   2
  -5  -2   1 496.530 15.8156   6
  -5   2   1 486.140 15.7481   5
  -5   2   1 497.559 16.3630   2
   5   2  -1 506.436 16.1365   6
   5   2  -1 480.026 13.7947   3
   5   2  -1 456.659 17.1732   4
  -5   2   1 498.889 15.8732   6
  -4  -2   1 15.3074 3.89118   5
   4  -2  -1 14.6223 3.23340   2
  -4  -2   1 14.5828 2.63824   2
   4  -2  -1 17.9982 3.53075   6
  -4  -2   1 17.2231 2.34998   3
  -4   2   1 16.0669 4.12827   2
   4   2  -1 15.5688 2.66103   3
   4   2  -1 20.4480 3.49930   6
   4   2  -1 16.8247 3.72447   4
  -4   2   1 18.1013 3.50248   5
  -3  -2   1 83.6388 5.18007   2
  -3  -2   1 82.1393 5.67163   6
  -3  -2   1 72.7225 6.13500   5
   3  -2  -1 85.8852 6.04550   2
   3  -2  -1 69.8871 5.43549   6
  -3  -2   1 78.9363 3.72141   3
  -3   2   1 76.3571 5.77977   2
  -3   2   1 81.5956 5.36003   5
   3   2  -1 80.3276 5.41840   6
  -3   2   1 70.3978 5.26714   6
   3   2  -1 74.8306 5.70387   4
   3   2  -1 78.5162 3.82901   3
   2  -2  -1 23.0793 3.44235   6
  -2  -2   1 24.7639 2.97302   6
   2  -2  -1 20.7341 3.12466   5
   2  -2  -1 26.2659 3.45368   2
  -2  -2   1 18.6814 3.38044   5
  -2  -2   1 26.7616 3.13321   4
  -2   2   1 26.5782 3.63168   6
  -2   2   1 19.7039 3.34167   2
   2   2  -1 21.2726 2.90193   4
   2   2  -1 24.7489 3.50332   5
   2   2  -1 26.3530 3.16451   6
  -2   2   1 24.6796 2.98447   5
   2   2  -1 22.8129 1.93414   3
  -1  -2   1 269.769 8.14102   4
  -1  -2   1 282.476 8.67212   6
   1  -2  -1 273.393 8.62188   6
   1  -2  -1 261.188 8.45420   5
  -1  -2   1 292.729 8.82009   5
   1  -2  -1 281.301 9.19350   2
  -1  -2   1 269.876 8.58233   6
   1  -2  -1 264.310 8.20141   6
  -1   2   1 269.190 9.07275   2
  -1   2   1 267.481 8.50296   6
   1   2  -1 282.385 8.16932   4
  -1   2   1 262.233 8.45528   5
   1   2  -1 266.642 8.45496   5
   1   2  -1 269.726 8.47175   6
  -1   2   1 272.445 8.78309   6
   0  -2  -1 293.791 8.47471   6
   0  -2   1 289.315 8.71788   6
   0  -2   1 290.454 8.83474   6
   0  -2  -1 281.712 8.24162   6
   0  -2   1 290.311 7.97845   5
   0  -2  -1 305.265 9.06339   5
   0  -2  -1 294.904 5.50398   4
   0  -2   1 299.316 8.61447   4
   0   2  -1 288.473 8.35786   6
   0   2  -1 293.921 8.63562   4
   0   2   1 285.238 8.58953   6
   0   2   1 296.265 9.01832   5
   0   2   1 291.037 8.76868   6
   0   2  -1 304.292 8.16330   5
   0   2  -1 301.652 8.83841   6
   1  -2   1 964.473 18.5081   4
  -1  -2  -1 963.291 17.4977   6
   1  -2   1 955.398 16.0735   5
  -1  -2  -1 929.667 17.1634   6
  -1  -2  -1 940.973 18.6995   5
   1  -2   1 947.467 17.7492   6
   1   2   1 926.642 17.6932   6
   1   2   1 948.152 18.0526   3
  -1   2  -1 955.366 16.0129   5
  -1   2  -1 943.767 17.3715   6
   1   2   1 966.124 18.8685   5
   1   2   1 950.960 13.6947   4
   1   2   1 953.281 17.7893   6
  -2  -2  -1 228.572 8.29878   6
   2  -2   1 234.268 8.87284   2
  -2  -2  -1 232.401 9.01396   5
   2  -2   1 225.481 7.07234   5
   2  -2   1 229.700 8.52994   6
  -2  -2  -1 228.508 8.21203   3
  -2  -2  -1 226.701 8.00134   6
  -2   2  -1 212.999 7.98209   6
   2   2   1 236.913 8.53490   6
   2   2   1 235.077 9.10239   5
  -2   2  -1 231.225 6.99717   5
   2   2   1 231.163 8.10157   3
   3  -2   1 3550.49 51.2009   2
   3  -2   1 3579.05 50.9202   6
  -3  -2  -1 3671.10 50.1915   6
  -3  -2  -1 3580.45 49.9147   6
  -3  -2  -1 3632.88 52.4678   5
  -3   2  -1 3625.92 51.6279   2
   3   2   1 3608.09 52.2375   5
  -3   2  -1 3597.36 49.9742   6
   3   2   1 3541.27 50.8443   6
   4  -2   1 1297.04 26.3145   6
  -4  -2  -1 1288.33 25.3195   6
  -4  -2  -1 1295.55 25.3960   3
   4  -2   1 1328.59 26.1786   2
  -4  -2  -1 1324.07 27.4523   5
  -4  -2  -1 1296.82 22.6811   2
  -4   2  -1 1327.87 24.1732   5
  -4   2  -1 1307.73 26.3645   2
   4   2   1 1338.50 26.6952   6
   4   2   1 1302.73 25.7805   3
  -4   2  -1 1282.34 25.2766   6
  -5  -2  -1 84.9996 5.14555   2
   5  -2   1 76.8013 5.97389   2
  -5  -2  -1 82.5663 6.45853   6
  -5  -2  -1 80.0179 6.99700   5
  -5  -2  -1 85.4190 6.42766   3
  -5   2  -1 84.7279 6.86718   2
  -5   2  -1 92.9238 6.79675   6
   6  -2   1 25.0820 4.87203   6
  -6  -2  -1 26.9859 3.46822   2
  -6  -2  -1 37.8229 5.17694   3
   6  -2   1 30.9248 4.39520   2
  -6  -2  -1 29.5954 5.44736   5
  -6  -2  -1 25.1526 4.59056   6
   6   2   1 34.2693 5.51438   6
  -6   2  -1 32.3460 6.68973   3
   6   2   1 35.4374 5.03452   3
  -6   2  -1 33.4461 4.71311   2
  -6   2  -1 33.9022 5.31426   6
  -7  -2  -1 1115.20 27.8173   3
  -7  -2  -1 1108.29 24.0365   2
   7  -2   1 1125.58 26.9100   2
  -7  -2  -1 1166.55 30.0190   5
   7  -2   1 1097.74 29.0609   6
  -7  -2  -1 1081.82 27.2398   6
   7   2   1 1146.06 29.6471   6
  -7   2  -1 1095.15 27.6222   2
  -7   2  -1 1132.33 34.5171   3
  -7   2  -1 1097.14 27.3679   6
   7   2   1 1094.53 29.7491   3
  -8  -2  -1 561.391 19.9830   6
   8  -2   1 555.992 19.0924   2
  -8  -2  -1 567.323 17.4000   2
   8  -2   1 546.790 21.3308   6
  -8  -2  -1 569.581 21.5979   5
  -8  -2  -1 530.404 19.6106   3
  -8   2  -1 583.489 20.3412   6
   8   2   1 619.232 22.4523   6
  -8   2  -1 577.721 20.1796   2
  -8   2  -1 566.741 25.3690   3
   8   2   1 537.828 21.6476   3
   9  -2   1 389.874 16.3719   2
  -9  -2  -1 375.391 14.8438   2
  -9  -2  -1 377.520 17.4854   3
  -9  -2  -1 367.233 18.3262   5
  -9  -2  -1 398.762 17.1951   6
   9  -2   1 366.467 18.1775   6
  -9   2  -1 339.737 20.4513   3
  -9   2  -1 390.380 17.6421   2
   9   2   1 333.068 18.0075   3
   9   2   1 364.222 18.2133   6
  -9   2  -1 366.812 17.0126   6
  10  -2   1 194.057 12.0541   2
 -10  -2  -1 145.946 11.5211   6
 -10  -2  -1 173.492 11.0116   2
 -10  -2  -1 165.674 14.1785   5
  10  -2   1 179.386 13.9610   6
 -10  -2  -1 175.908 12.7094   3
 -10   2  -1 179.019 13.1169   2
 -10   2  -1 151.469 12.1122   6
  10   2   1 193.098 14.5522   6
 -10   2  -1 179.786 15.5559   3
 -11  -2  -1 22.3055 6.54619   3
  11  -2   1 17.0331 6.71343   6
 -11  -2  -1 4.98694 6.16637   5
  11  -2   1 17.8365 5.28240   2
 -11   2  -1 22.7122 7.48817   3
  11   2   1 22.1045 6.90774   6
 -11   2  -1 12.9660 5.39183   2
 -12  -2  -1 80.5737 10.4689   2
 -12  -2  -1 86.4806 12.3596   5
  12  -2   1 115.462 10.8215   2
  12  -2   1 91.2122 11.4910   6
  12   2   1 106.173 12.1578   6
 -12   2  -1 109.145 13.8774   3
 -13  -2  -1 17.4251 7.58103   5
  13  -2   1 21.3546 8.14325   6
 -13  -2  -1 26.0973 8.34444   3
  13  -2   1 31.8780 6.82441   2
 -13   2  -1 15.1300 7.99941   3
  13   2   1 23.2730 8.14178   6
 -14  -2  -1 186.183 18.0800   5
  14  -2   1 154.455 19.6478   6
  14  -2   1 177.493 14.3281   2
 -14  -2  -1 197.628 16.2188   3
 -14   2  -1 172.878 19.5809   3
  14   2   1 162.970 19.1616   6
 -14  -3   1 0.64301 7.90686   5
 -14  -3   1 2.92750 5.37873   3
  14  -3  -1 -0.0099 6.05142   2
  14   3  -1 -7.5658 7.08842   4
 -14   3   1 10.8307 8.25913   3
  13  -3  -1 72.3411 12.3805   6
 -13  -3   1 66.0476 9.26435   3
  13  -3  -1 71.0898 9.68860   2
  13   3  -1 39.6002 11.1275   4
  13   3  -1 64.6763 11.1795   6
 -13   3   1 78.4174 13.0195   3
 -12  -3   1 25.0990 6.41371   3
  12  -3  -1 19.7627 6.11479   2
  12  -3  -1 21.1054 7.43007   6
 -12  -3   1 10.7451 8.22207   5
  12   3  -1 19.8921 7.37277   6
  12   3  -1 18.2482 7.16077   4
 -12   3   1 15.7330 9.05900   3
 -11  -3   1 239.974 13.8057   3
 -11  -3   1 234.098 18.1440   5
  11  -3  -1 212.497 15.5065   6
  11  -3  -1 199.159 14.2013   2
  11   3  -1 231.986 16.2687   6
  11   3  -1 159.255 19.2681   4
 -11   3   1 233.172 19.4757   3
 -10  -3   1 71.4305 10.4953   5
 -10  -3   1 64.2724 7.69124   2
  10  -3  -1 70.3682 11.1833   6
 -10  -3   1 74.4528 7.90936   3
  10  -3  -1 58.4434 7.81406   2
 -10   3   1 72.5135 10.0329   5
 -10   3   1 51.9362 11.1855   3
  10   3  -1 70.5190 10.9801   4
  10   3  -1 78.1172 11.0500   6
  -9  -3   1 618.693 25.2846   5
   9  -3  -1 601.393 23.8090   6
  -9  -3   1 651.087 21.3409   2
  -9  -3   1 576.616 23.0642   6
  -9  -3   1 646.666 20.4138   3
   9  -3  -1 630.500 23.0069   2
   9   3  -1 599.353 26.5111   4
  -9   3   1 603.833 24.1647   2
   9   3  -1 587.673 23.6303   6
  -9   3   1 626.446 23.4256   5
  -9   3   1 581.286 22.9491   6
  -8  -3   1 973.544 24.4012   3
   8  -3  -1 924.278 28.3802   6
  -8  -3   1 921.005 27.7052   6
   8  -3  -1 906.529 27.3820   2
  -8  -3   1 987.581 30.5054   5
  -8  -3   1 933.660 25.1650   2
   8   3  -1 855.828 25.0770   3
   8   3  -1 951.601 28.7522   6
   8   3  -1 959.990 31.7153   4
  -8   3   1 894.785 28.4891   2
  -8   3   1 914.453 27.4054   5
  -8   3   1 985.476 28.4144   6
   7  -3  -1 29.8374 5.32958   2
   7  -3  -1 34.5683 5.80542   6
  -7  -3   1 27.0778 6.59361   5
  -7  -3   1 20.9354 4.43558   2
  -7  -3   1 23.7016 3.92788   3
  -7  -3   1 29.9730 5.59283   6
   7   3  -1 31.0281 5.42933   3
  -7   3   1 31.4673 6.18414   6
   7   3  -1 26.1648 5.68701   6
   7   3  -1 33.4945 5.82833   4
  -7   3   1 28.5818 5.70730   5
  -7   3   1 27.8708 6.37422   2
  -6  -3   1 486.092 18.8335   5
   6  -3  -1 503.187 17.9685   6
  -6  -3   1 475.615 15.8832   2
   6  -3  -1 483.539 17.8124   2
  -6  -3   1 499.077 14.3028   3
  -6  -3   1 500.605 17.9579   6
   6   3  -1 487.949 18.0427   6
   6   3  -1 477.573 19.0906   4
   6   3  -1 504.383 15.2776   3
  -6   3   1 484.881 17.6181   6
  -6   3   1 481.574 17.0866   5
  -6   3   1 503.394 18.7121   2
  -5  -3   1 742.337 19.6499   2
   5  -3  -1 755.100 21.6844   2
   5  -3  -1 739.238 21.0197   6
  -5  -3   1 735.517 20.9505   6
  -5  -3   1 706.083 21.7735   5
  -5  -3   1 774.199 17.0741   3
  -5   3   1 727.303 20.9981   6
   5   3  -1 758.841 21.4603   6
  -5   3   1 757.379 22.3378   2
   5   3  -1 783.495 22.5837   4
  -5   3   1 720.309 20.4002   5
   5   3  -1 726.087 17.0455   3
  -4  -3   1 75.3489 6.95675   5
   4  -3  -1 79.8237 6.80481   6
   4  -3  -1 66.0484 6.19247   2
  -4  -3   1 77.7482 6.42440   6
  -4  -3   1 77.2022 5.83082   2
   4   3  -1 64.5327 6.31857   6
   4   3  -1 70.7430 5.98130   4
  -4   3   1 70.4360 5.78233   5
  -4   3   1 65.8232 6.01231   6
   4   3  -1 73.6141 4.47836   3
  -4   3   1 72.1740 6.59654   2
   3  -3  -1 174.879 8.95449   6
   3  -3  -1 168.645 9.23085   2
  -3  -3   1 179.204 8.76823   6
  -3  -3   1 183.158 9.57678   5
  -3  -3   1 159.819 8.69386   4
   3  -3  -1 169.496 8.52423   5
   3   3  -1 179.788 6.42809   3
  -3   3   1 178.639 8.56850   5
   3   3  -1 196.874 9.32919   6
   3   3  -1 174.761 9.18466   5
   3   3  -1 173.375 8.22153   4
  -3   3   1 176.909 8.83078   6
  -3   3   1 188.396 9.72658   2
   2  -3  -1 149.793 8.51146   2
   2  -3  -1 149.359 7.76759   5
   2  -3  -1 160.230 8.10992   6
  -2  -3   1 157.483 7.52257   4
   2  -3  -1 156.628 7.95169   6
  -2  -3   1 152.117 7.86293   6
  -2  -3   1 149.301 8.10751   5
  -2  -3   1 162.154 8.51889   6
  -2   3   1 153.583 7.76465   5
   2   3  -1 158.022 8.02863   6
   2   3  -1 150.029 6.97743   4
   2   3  -1 167.986 8.42668   5
  -2   3   1 148.321 7.95913   6
  -2   3   1 147.455 8.42384   2
  -1  -3   1 4.23491 1.61993   4
  -1  -3   1 2.69023 2.74017   6
   1  -3  -1 2.00344 1.69793   5
   1  -3  -1 6.02450 2.50515   6
  -1  -3   1 1.76324 1.87166   5
  -1  -3   1 1.72399 1.74058   6
   1  -3  -1 1.74855 1.48682   6
   1  -3  -1 1.00929 2.00647   2
  -1   3   1 1.37447 1.78488   5
  -1   3   1 1.41580 1.79900   6
   1   3  -1 1.64600 1.47325   4
  -1   3   1 2.14824 2.15476   6
   1   3  -1 2.70314 1.75107   6
   1   3  -1 8.89719 2.83930   5
   0  -3  -1 125.578 6.71689   6
   0  -3   1 128.888 7.00835   6
   0  -3  -1 143.413 7.18929   6
   0  -3  -1 135.478 4.57635   4
   0  -3   1 131.677 6.71021   5
   0  -3   1 142.679 7.65698   6
   0  -3  -1 142.905 7.34658   5
   0  -3   1 140.236 6.63521   4
   0   3   1 138.963 7.57658   5
   0   3  -1 131.240 7.15666   6
   0   3  -1 134.472 6.99089   6
   0   3  -1 124.681 6.33059   4
   0   3   1 131.398 7.35000   6
   0   3  -1 133.748 6.65689   5
   0   3   1 129.595 7.06410   6
   1  -3   1 4812.06 64.0712   6
   1  -3   1 4701.76 63.1729   4
   1   3   1 4687.73 63.5371   6
  -1   3  -1 4678.19 62.8241   6
  -2  -3  -1 785.739 19.7865   5
  -2  -3  -1 773.699 18.2376   6
   2  -3   1 756.455 18.4234   6
  -2  -3  -1 763.013 17.9675   6
   2  -3   1 790.349 20.0048   2
   2  -3   1 788.222 16.8820   5
   2   3   1 790.600 19.0711   6
   2   3   1 751.036 14.5525   4
   2   3   1 767.299 17.8174   3
   2   3   1 794.371 22.3826   5
   2   3   1 779.315 18.5615   6
  -2   3  -1 772.710 16.5175   5
  -2   3  -1 771.934 18.1768   6
  -3  -3  -1 1282.19 25.8497   6
  -3  -3  -1 1315.68 28.1709   5
   3  -3   1 1270.87 26.4886   6
   3  -3   1 1285.62 27.5924   2
   3  -3   1 1288.46 24.3238   5
   3   3   1 1296.56 27.7534   5
   3   3   1 1256.67 26.5155   6
   3   3   1 1289.27 25.0465   3
  -3   3  -1 1278.22 23.6350   5
   3   3   1 1307.23 24.0952   4
  -4  -3  -1 2037.23 36.2761   6
  -4  -3  -1 2054.69 35.8942   3
  -4  -3  -1 2037.45 36.2219   6
  -4  -3  -1 1994.96 43.6402   5
   4  -3   1 2083.77 38.4101   2
   4   3   1 2075.97 38.9180   5
   4   3   1 2000.49 36.2187   4
  -4   3  -1 2061.72 34.0323   5
  -4   3  -1 2073.97 38.5741   2
  -4   3  -1 2027.13 36.2563   6
   4   3   1 2066.93 35.6466   3
  -5  -3  -1 58.4751 5.68353   3
  -5  -3  -1 69.0298 7.04964   5
  -5  -3  -1 65.5248 5.94535   6
   5  -3   1 69.7206 7.11217   6
   5   3   1 56.4100 5.68815   3
  -5   3  -1 70.4987 6.74730   2
   5   3   1 61.6275 6.60303   6
  -5   3  -1 54.9587 6.03950   5
  -5   3  -1 55.5596 6.28222   6
   6  -3   1 41.4146 5.81439   2
  -6  -3  -1 51.9243 6.16388   6
  -6  -3  -1 36.2012 4.76858   3
   6  -3   1 45.2219 6.50742   6
  -6  -3  -1 38.0524 6.37771   5
  -6  -3  -1 42.9728 4.57984   2
  -6   3  -1 44.3083 5.20102   5
   6   3   1 48.5138 6.37397   6
   6   3   1 39.6558 5.25147   3
  -6   3  -1 44.2655 6.24311   6
  -6   3  -1 42.4871 6.07846   2
  -7  -3  -1 58.8562 7.01161   6
  -7  -3  -1 64.9091 6.57079   3
  -7  -3  -1 66.6598 5.92838   2
  -7  -3  -1 54.3731 8.34822   5
   7  -3   1 64.7714 7.17932   2
   7  -3   1 69.3875 8.15444   6
   7   3   1 71.4834 8.09290   6
   7   3   1 57.1519 6.68073   3
  -7   3  -1 64.0599 7.12673   6
  -7   3  -1 66.6629 6.54391   5
  -7   3  -1 60.3440 7.78260   2
  -7   3  -1 49.6394 8.91829   3
  -8  -3  -1 150.769 9.02017   2
  -8  -3  -1 151.171 12.7264   5
   8  -3   1 164.058 10.9882   2
  -8  -3  -1 144.225 12.3251   6
   8  -3   1 151.689 11.5670   6
  -8  -3  -1 155.650 10.3956   3
  -8   3  -1 151.351 10.4405   5
   8   3   1 168.561 12.4296   6
  -8   3  -1 157.176 12.6635   6
   8   3   1 143.946 11.1693   3
  -8   3  -1 146.592 14.2547   3
  -8   3  -1 141.787 10.8302   2
  -9  -3  -1 147.563 11.1854   6
   9  -3   1 151.571 12.8630   6
  -9  -3  -1 159.005 13.1793   5
  -9  -3  -1 178.514 11.8258   3
   9  -3   1 149.349 11.3183   2
  -9  -3  -1 156.278 10.0055   2
  -9   3  -1 163.399 12.7049   2
  -9   3  -1 152.453 11.4903   5
  -9   3  -1 168.731 16.2499   3
   9   3   1 157.064 13.2571   3
  -9   3  -1 162.617 11.9063   6
   9   3   1 173.000 13.0244   6
  10  -3   1 35.2913 7.66622   6
 -10  -3  -1 44.3098 7.50562   3
 -10  -3  -1 45.8509 9.04257   5
 -10  -3  -1 44.0238 6.48327   2
  10  -3   1 51.7706 7.19537   2
 -10   3  -1 44.7037 8.22632   5
  10   3   1 37.7380 7.55012   6
  10   3   1 45.9162 8.97679   3
 -11  -3  -1 13.2320 5.12512   3
  11  -3   1 11.7132 5.06187   2
  11  -3   1 11.8668 5.91195   6
 -11  -3  -1 8.96286 5.10367   2
 -11  -3  -1 15.4513 6.31049   5
 -11   3  -1 25.8770 8.15635   3
  11   3   1 6.49656 5.31093   6
 -12  -3  -1 108.595 14.3350   5
 -12  -3  -1 131.074 12.5218   3
 -12  -3  -1 92.3086 11.7496   2
  12  -3   1 105.459 12.2820   6
  12  -3   1 119.413 11.6162   2
  12   3   1 119.788 12.9931   6
 -12   3  -1 115.688 15.0768   3
  13  -3   1 209.603 18.4268   6
 -13  -3  -1 219.654 16.5011   3
 -13  -3  -1 248.983 19.9880   5
  13  -3   1 227.807 15.4909   2
 -13   3  -1 237.663 21.6442   3
  13   3   1 226.201 18.2670   6
 -14  -3  -1 39.9880 11.0072   5
  14  -3   1 47.8651 8.53443   2
  14  -3   1 22.8139 8.69890   6
 -14  -3  -1 42.0301 9.41865   3
  14   3   1 23.6658 9.72125   6
  14  -4  -1 21.1117 7.91317   6
 -14  -4   1 26.4554 7.24681   3
 -14  -4   1 36.2200 12.7474   5
  14  -4  -1 25.8183 7.50560   2
  14   4  -1 11.1556 8.35082   6
  14   4  -1 31.2692 11.2897   4
 -14   4   1 39.8088 14.2347   3
 -13  -4   1 10.3437 9.17540   5
  13  -4  -1 29.3267 9.00377   6
 -13  -4   1 28.8052 6.44692   3
  13  -4  -1 38.2436 8.29403   2
  13   4  -1 24.6783 8.56865   6
 -13   4   1 30.1423 10.9106   3
  13   4  -1 36.9411 9.99934   4
 -12  -4   1 161.997 16.1265   5
  12  -4  -1 188.723 15.8303   6
  12  -4  -1 163.912 14.2402   2
 -12  -4   1 171.056 12.3323   3
  12   4  -1 173.212 15.4018   6
  12   4  -1 164.028 17.2931   4
 -12   4   1 153.786 18.1575   3
  11  -4  -1 449.593 23.2893   6
  11  -4  -1 441.904 22.0268   2
 -11  -4   1 453.069 18.9899   3
 -11  -4   1 458.655 25.2036   5
 -11   4   1 456.727 28.3493   3
  11   4  -1 472.325 23.8587   6
  11   4  -1 476.218 26.3213   4
  10  -4  -1 24.2941 6.81733   2
 -10  -4   1 33.7518 8.26561   5
 -10  -4   1 23.0571 5.96026   2
 -10  -4   1 23.7583 5.15909   3
  10  -4  -1 25.3055 7.08876   6
  10   4  -1 21.8473 6.66322   4
  10   4  -1 14.8386 6.13942   6
  -9  -4   1 408.994 16.0095   3
   9  -4  -1 402.483 19.2829   2
  -9  -4   1 424.892 22.1884   5
   9  -4  -1 444.992 21.0457   6
  -9  -4   1 405.354 17.3286   2
   9   4  -1 431.056 20.8291   6
   9   4  -1 389.718 17.3777   3
  -9   4   1 409.262 19.3578   5
   9   4  -1 406.116 21.1629   4
  -8  -4   1 48.4213 6.05180   2
   8  -4  -1 50.3425 7.57979   6
   8  -4  -1 46.4105 7.89313   2
  -8  -4   1 36.9127 6.48244   6
  -8  -4   1 41.9901 8.47516   5
  -8  -4   1 49.6446 6.37866   3
   8   4  -1 42.7163 6.30589   3
  -8   4   1 44.2189 7.16009   5
  -8   4   1 51.7545 8.99347   2
   8   4  -1 43.6256 7.87663   6
   8   4  -1 50.4539 8.30921   4
  -8   4   1 47.2172 8.55107   6
  -7  -4   1 245.423 15.2454   5
  -7  -4   1 254.690 12.7825   2
   7  -4  -1 255.058 14.3705   2
  -7  -4   1 266.314 14.3674   6
  -7  -4   1 274.715 11.5784   3
   7  -4  -1 252.236 14.1223   6
  -7   4   1 251.513 13.3877   5
   7   4  -1 284.016 14.9730   6
   7   4  -1 225.762 14.0407   4
   7   4  -1 232.435 11.3890   3
  -7   4   1 279.055 15.1309   6
  -6  -4   1 236.278 11.8067   2
   6  -4  -1 231.159 12.8094   6
  -6  -4   1 256.812 13.3012   6
  -6  -4   1 250.141 14.4631   5
   6  -4  -1 231.547 13.1848   2
  -6   4   1 239.574 12.6977   5
  -6   4   1 242.733 13.6703   6
   6   4  -1 245.564 10.4194   3
   6   4  -1 253.173 13.5925   4
  -6   4   1 240.018 14.1026   2
   6   4  -1 241.301 13.4678   6
  -5  -4   1 229.854 12.4159   6
  -5  -4   1 234.722 11.4281   2
   5  -4  -1 227.413 12.5606   2
   5  -4  -1 238.315 12.4099   6
  -5  -4   1 222.435 13.2104   5
   5   4  -1 242.204 12.8286   6
   5   4  -1 236.148 11.9275   4
  -5   4   1 232.790 12.5927   6
   5   4  -1 235.867 9.34314   3
  -5   4   1 241.805 13.4963   2
  -5   4   1 228.251 11.5778   5
  -4  -4   1 322.572 13.8485   6
  -4  -4   1 298.878 14.1185   5
   4  -4  -1 317.082 13.7204   6
  -4  -4   1 289.424 12.9080   6
   4  -4  -1 313.780 14.3437   2
  -4   4   1 309.282 13.0014   5
   4   4  -1 319.318 14.4760   5
  -4   4   1 298.281 13.4917   6
   4   4  -1 300.870 12.4363   4
   4   4  -1 305.972 10.1155   3
  -4   4   1 313.947 14.6422   2
   4   4  -1 290.797 13.4665   6
   3  -4  -1 2190.59 39.9944   6
  -3  -4   1 2175.43 41.5015   5
  -3  -4   1 2086.62 39.1148   6
  -3  -4   1 2057.37 38.2931   4
   3  -4  -1 2151.98 40.5176   6
   3  -4  -1 2138.88 39.3771   5
  -3  -4   1 2172.91 40.0985   6
   3  -4  -1 2189.37 41.7159   2
   3   4  -1 2155.43 33.7187   3
   3   4  -1 2131.06 40.2869   5
  -3   4   1 2148.34 38.7476   5
  -3   4   1 2110.63 39.3341   6
   3   4  -1 2171.84 40.6301   6
   3   4  -1 2128.88 36.5017   4
   2  -4  -1 214.359 10.1943   5
  -2  -4   1 195.544 9.06059   4
  -2  -4   1 213.616 12.0775   6
   2  -4  -1 205.102 10.1033   6
   2  -4  -1 199.347 10.4088   6
  -2  -4   1 196.584 10.5017   5
  -2  -4   1 215.286 10.4706   6
   2  -4  -1 196.446 10.8563   2
  -2   4   1 204.346 10.1158   6
   2   4  -1 222.196 9.23505   4
   2   4  -1 206.899 10.5282   6
   2   4  -1 203.277 10.3865   5
  -2   4   1 186.826 9.71861   5
   1  -4  -1 999.242 23.4695   5
   1  -4  -1 1009.41 23.7726   6
  -1  -4   1 1022.65 21.4227   4
   1  -4  -1 1029.93 19.3371   4
   1  -4  -1 1047.90 23.5494   6
   1  -4  -1 1005.66 24.9415   2
  -1  -4   1 1018.79 23.8670   6
  -1  -4   1 1035.70 23.6571   5
  -1  -4   1 975.615 23.7267   6
  -1   4   1 1023.66 23.8826   5
   1   4  -1 1021.42 23.2437   6
  -1   4   1 986.193 23.3029   6
   1   4  -1 1003.59 21.4197   4
   1   4  -1 995.065 23.8792   6
   1   4  -1 1014.45 23.6879   5
  -1   4   1 999.135 24.4655   6
   0  -4   1 24.8520 4.53743   6
   0  -4   1 24.3049 4.50515   6
   0  -4   1 17.9940 3.68736   5
   0  -4  -1 27.1063 4.79939   6
   0  -4  -1 30.2650 4.46162   6
   0  -4  -1 22.1158 4.27107   5
   0  -4   1 15.6658 2.78538   4
   0  -4  -1 26.8221 2.68440   4
   0   4   1 18.3150 3.72797   6
   0   4  -1 17.6222 3.37614   4
   0   4  -1 26.0323 3.92285   5
   0   4   1 22.9817 4.19723   5
   0   4  -1 20.5409 4.05015   6
   0   4  -1 27.2335 4.82779   6
   0   4   1 19.6643 4.25796   6
  -1  -4  -1 180.433 9.22879   6
  -1  -4  -1 191.076 9.74212   6
  -1  -4  -1 183.840 6.50551   4
   1  -4   1 169.079 8.45703   5
   1  -4   1 191.979 10.1306   6
   1  -4   1 172.600 9.39849   6
   1  -4   1 179.459 8.65615   4
  -1  -4  -1 185.346 9.97720   5
   1   4   1 173.600 9.62851   6
   1   4   1 181.871 6.37406   4
   1   4   1 183.505 9.52667   6
   1   4   1 179.795 9.74491   5
  -1   4  -1 188.062 8.84073   5
  -1   4  -1 169.364 9.27093   6
   2  -4   1 119.326 10.2853   2
   2  -4   1 92.3599 6.38902   5
   2  -4   1 100.182 7.72169   6
  -2  -4  -1 99.7238 7.56476   6
  -2  -4  -1 105.030 7.17897   6
   2   4   1 95.4850 6.64561   3
  -2   4  -1 107.171 7.78025   6
   2   4   1 107.584 5.14172   4
   2   4   1 104.013 7.94113   6
   2   4   1 92.5624 7.69911   5
  -2   4  -1 103.306 6.69575   5
  -3  -4  -1 258.104 11.9606   6
  -3  -4  -1 248.477 11.2878   6
  -3  -4  -1 259.189 12.6976   5
   3  -4   1 270.982 13.1766   2
   3  -4   1 246.079 10.4565   5
   3  -4   1 247.257 11.8783   6
   3   4   1 250.064 9.02430   4
  -3   4  -1 245.756 11.6001   6
  -3   4  -1 263.706 10.5348   5
   3   4   1 262.621 12.2158   6
   3   4   1 232.217 12.0841   5
   4  -4   1 15.1805 3.89153   6
   4  -4   1 15.8953 4.09031   2
  -4  -4  -1 10.9676 3.53409   6
  -4  -4  -1 19.9421 4.65377   6
   4  -4   1 17.8500 3.68910   5
  -4  -4  -1 14.1393 4.28452   5
  -4   4  -1 12.8297 3.07734   5
   4   4   1 12.2930 2.94941   4
   4   4   1 15.5213 4.25431   5
   4   4   1 21.0854 3.83602   3
   4   4   1 21.4827 4.77202   6
  -4   4  -1 14.1886 3.92882   6
  -5  -4  -1 47.1605 5.21578   2
  -5  -4  -1 54.9494 6.57763   6
  -5  -4  -1 55.4814 7.13663   6
   5  -4   1 54.3583 7.04104   6
   5  -4   1 44.5730 6.16406   2
  -5  -4  -1 46.2827 6.71404   5
  -5   4  -1 47.2379 6.12923   6
  -5   4  -1 50.6310 5.13034   5
   5   4   1 40.9484 7.45748   5
   5   4   1 44.4046 5.43861   4
   5   4   1 51.5590 5.70290   3
   5   4   1 57.3413 6.98779   6
  -6  -4  -1 987.492 25.7007   3
   6  -4   1 997.278 28.2605   6
  -6  -4  -1 1001.49 29.5549   5
  -6  -4  -1 1000.56 27.0333   6
  -6  -4  -1 984.768 26.6115   6
   6  -4   1 974.169 27.9724   2
  -6  -4  -1 1032.65 24.4332   2
  -6   4  -1 1003.86 24.7965   5
   6   4   1 999.876 25.7971   3
  -6   4  -1 1003.16 29.1345   2
  -6   4  -1 994.358 26.9373   6
   6   4   1 1008.49 28.5228   6
  -7  -4  -1 436.830 18.0920   6
  -7  -4  -1 420.575 15.3823   2
  -7  -4  -1 420.208 16.8116   3
  -7  -4  -1 459.303 18.5688   6
   7  -4   1 448.331 18.8974   2
   7  -4   1 453.363 19.6178   6
  -7  -4  -1 426.597 19.8327   5
  -7   4  -1 424.838 19.5781   2
  -7   4  -1 451.820 16.7649   5
   7   4   1 436.952 19.4142   6
   7   4   1 409.262 17.1668   3
   7   4   1 441.976 19.1547   4
  -7   4  -1 426.834 17.9740   6
  -8  -4  -1 163.954 13.2197   5
  -8  -4  -1 155.170 10.8259   3
  -8  -4  -1 141.780 11.7600   6
   8  -4   1 157.541 12.2452   6
   8  -4   1 142.648 11.1952   2
  -8  -4  -1 146.981 9.70373   2
  -8  -4  -1 152.522 11.0506   6
   8   4   1 151.174 12.5824   6
   8   4   1 126.253 10.5328   3
  -8   4  -1 150.192 15.2052   3
  -8   4  -1 139.339 10.4185   5
   8   4   1 151.092 12.4068   4
  -8   4  -1 151.890 11.8438   6
  -8   4  -1 139.310 11.7212   2
   9  -4   1 205.941 14.0201   2
  -9  -4  -1 199.443 12.8139   3
  -9  -4  -1 181.173 14.3423   5
  -9  -4  -1 210.946 11.8337   2
  -9  -4  -1 194.818 13.8638   6
  -9   4  -1 220.211 13.3833   5
   9   4   1 192.998 15.1620   4
  -9   4  -1 182.568 13.8358   2
   9   4   1 182.456 13.4164   3
  -9   4  -1 183.857 19.9589   3
 -10  -4  -1 163.702 13.3480   6
 -10  -4  -1 151.270 10.9720   2
  10  -4   1 178.322 13.3536   2
 -10  -4  -1 161.328 15.2049   5
 -10  -4  -1 166.905 12.3088   3
  10  -4   1 156.774 14.3140   6
 -10   4  -1 132.671 11.6400   5
 -10   4  -1 139.776 15.9476   3
  10   4   1 158.997 14.2408   3
  10   4   1 149.923 14.6912   4
  10   4   1 148.419 13.8593   6
 -11  -4  -1 51.3257 8.05545   2
 -11  -4  -1 60.2863 8.74554   3
  11  -4   1 73.2818 10.5615   2
 -11  -4  -1 40.2869 9.65332   5
  11  -4   1 91.7280 12.3100   6
 -11   4  -1 67.1476 12.5630   3
  11   4   1 60.8003 10.8426   6
  12  -4   1 45.9076 8.68393   2
 -12  -4  -1 51.4395 11.4048   5
  12  -4   1 69.8149 11.7439   6
 -12  -4  -1 72.7289 11.1360   3
 -12  -4  -1 51.2145 9.29262   6
  12   4   1 68.9020 11.5356   4
 -12   4  -1 60.4618 13.3092   3
  12   4   1 69.0823 11.1052   6
  13  -4   1 -0.2754 5.26185   2
 -13  -4  -1 -7.4770 6.53134   6
 -13  -4  -1 2.41991 5.41407   3
 -13  -4  -1 2.41000 5.89389   5
  13   4   1 -4.1738 5.39275   4
 -13   4  -1 -3.0440 6.79981   3
  13  -5  -1 32.2431 8.20055   2
 -13  -5   1 20.2984 6.77546   3
 -13  -5   1 40.3227 10.0686   6
  13   5  -1 19.8459 9.36518   4
 -12  -5   1 13.5036 5.51155   3
  12  -5  -1 3.15296 4.72178   2
 -12  -5   1 8.18336 6.98551   5
  12  -5  -1 4.52884 6.59435   6
  12   5  -1 0.84631 6.65628   6
 -12   5   1 11.8195 8.29669   3
  12   5  -1 2.46229 6.52847   4
  11  -5  -1 17.2832 7.02234   6
 -11  -5   1 8.38179 4.02826   3
  11  -5  -1 27.5081 6.59670   2
 -11  -5   1 16.7025 7.61003   5
  11   5  -1 21.4510 6.83941   4
  11   5  -1 20.5000 7.35655   6
  10  -5  -1 -3.1740 3.01862   2
 -10  -5   1 -0.0186 3.30745   3
 -10  -5   1 4.21880 5.51520   5
  10  -5  -1 -3.6996 4.23121   6
  10   5  -1 3.80641 4.32096   3
  10   5  -1 -1.3313 3.76049   4
  10   5  -1 3.70958 4.68346   6
   9  -5  -1 36.3242 8.41038   2
  -9  -5   1 26.9680 7.43567   6
  -9  -5   1 31.7793 8.33498   5
  -9  -5   1 21.2136 6.37418   2
   9  -5  -1 33.7777 7.47737   6
   9   5  -1 26.7271 6.94681   4
   9   5  -1 33.6203 7.81634   6
  -9   5   1 20.7592 7.40805   5
   9   5  -1 31.0213 6.11010   3
  -8  -5   1 331.855 17.8247   6
   8  -5  -1 350.529 18.4943   2
   8  -5  -1 340.609 18.3487   6
  -8  -5   1 317.604 19.3920   5
  -8  -5   1 320.567 16.0211   2
   8   5  -1 330.372 14.5551   3
   8   5  -1 354.154 19.0163   6
  -8   5   1 329.778 17.1513   5
   8   5  -1 336.570 18.0490   4
  -7  -5   1 209.041 14.0281   6
  -7  -5   1 210.622 14.5833   6
   7  -5  -1 196.792 13.2032   6
  -7  -5   1 225.904 15.4682   5
   7  -5  -1 230.036 14.8649   2
  -7   5   1 177.395 14.7075   2
  -7   5   1 188.635 13.6991   6
   7   5  -1 217.275 10.9078   3
   7   5  -1 217.505 13.4136   4
   7   5  -1 214.371 14.4910   6
  -7   5   1 218.448 13.4992   5
  -6  -5   1 586.426 22.3326   6
  -6  -5   1 580.183 23.4522   5
   6  -5  -1 623.192 23.3709   2
  -6  -5   1 611.700 20.8871   2
   6  -5  -1 564.957 21.8010   6
  -6  -5   1 593.670 22.1523   6
   6   5  -1 592.711 17.3570   3
  -6   5   1 586.630 24.2078   2
   6   5  -1 583.577 20.6032   4
  -6   5   1 595.400 20.9800   5
  -6   5   1 568.138 21.7786   6
   6   5  -1 583.990 22.5454   6
   5  -5  -1 152.928 10.5429   5
   5  -5  -1 147.479 10.9361   6
  -5  -5   1 133.761 10.6837   6
  -5  -5   1 136.295 11.2110   5
   5  -5  -1 144.457 10.4767   6
  -5  -5   1 144.763 11.5779   6
   5  -5  -1 149.470 11.6985   2
   5   5  -1 146.131 11.0220   6
   5   5  -1 153.308 8.19820   3
  -5   5   1 154.146 10.3975   5
   5   5  -1 145.108 9.54877   4
  -5   5   1 137.295 11.1407   6
   4  -5  -1 671.081 21.5696   5
  -4  -5   1 697.925 23.6148   5
   4  -5  -1 697.672 23.7267   2
   4  -5  -1 634.147 22.3138   6
   4  -5  -1 722.110 22.7300   6
  -4  -5   1 701.867 22.5510   6
  -4  -5   1 719.358 23.1338   6
  -4   5   1 706.418 21.7517   5
   4   5  -1 696.025 19.7903   4
   4   5  -1 689.798 23.3256   5
   4   5  -1 680.952 22.6247   6
  -4   5   1 674.555 22.2495   6
   4   5  -1 700.218 17.6565   3
  -3  -5   1 547.840 19.8986   5
  -3  -5   1 551.475 19.2217   6
   3  -5  -1 590.739 21.1615   2
   3  -5  -1 584.334 19.5478   6
   3  -5  -1 593.577 20.4939   6
  -3  -5   1 570.786 18.4792   4
  -3  -5   1 622.481 20.7309   6
   3  -5  -1 592.610 19.4518   5
  -3   5   1 582.638 19.2353   5
   3   5  -1 590.386 16.2862   3
  -3   5   1 565.152 19.7519   6
   3   5  -1 572.609 17.0751   4
   3   5  -1 566.446 20.3359   5
   3   5  -1 596.630 20.5147   6
   2  -5  -1 35.5499 5.39921   6
  -2  -5   1 34.0631 5.45339   5
  -2  -5   1 35.6988 4.55026   4
   2  -5  -1 44.5573 5.84362   5
   2  -5  -1 26.4335 5.19111   6
   2  -5  -1 40.6675 4.56428   4
   2  -5  -1 42.4004 6.22314   2
  -2  -5   1 30.6166 5.59338   6
  -2  -5   1 31.6197 5.72504   6
  -2   5   1 35.3669 5.63989   6
  -2   5   1 34.6865 5.60099   5
   2   5  -1 33.1825 4.45163   4
   2   5  -1 33.7328 5.80279   5
   2   5  -1 40.0902 6.03838   6
   1  -5  -1 20.1001 4.69059   6
   1  -5  -1 24.1210 4.38602   5
   1  -5  -1 19.8602 4.59523   6
  -1  -5   1 23.0061 4.79116   6
  -1  -5   1 19.9973 3.63568   4
   1  -5  -1 20.8610 3.23240   4
  -1  -5   1 21.0517 4.45933   5
   1  -5  -1 30.3069 5.51373   2
  -1  -5   1 25.2924 5.47728   6
  -1   5   1 20.9639 4.88351   6
   1   5  -1 21.5274 4.81803   6
   1   5  -1 29.7114 5.25246   5
  -1   5   1 24.8813 5.01143   6
   1   5  -1 19.0595 4.72646   6
   1   5  -1 31.3982 4.25703   4
  -1   5   1 28.1991 5.38647   5
   0  -5  -1 716.718 21.1765   6
   0  -5   1 775.349 19.9148   4
   0  -5   1 743.172 22.3190   6
   0  -5  -1 761.090 22.1680   5
   0  -5   1 772.658 22.3093   6
   0  -5  -1 717.536 21.3627   6
   0  -5  -1 763.372 16.1566   4
   0   5   1 749.835 22.7431   6
   0   5  -1 733.382 21.3328   6
   0   5  -1 750.721 22.2660   6
   0   5   1 755.570 21.8346   6
   0   5   1 725.444 21.9409   5
   0   5  -1 740.427 21.1676   5
  -1  -5  -1 961.124 24.9681   6
   1  -5   1 947.759 25.4932   6
   1  -5   1 1000.49 23.8794   4
  -1  -5  -1 985.279 19.2301   4
   1  -5   1 956.522 24.1872   5
  -1  -5  -1 995.792 26.2462   5
   1  -5   1 994.732 26.6008   6
  -1  -5  -1 1027.94 25.5351   6
   1   5   1 979.504 25.4993   6
  -1   5  -1 997.827 24.4572   5
  -1   5  -1 1014.11 25.2671   6
   1   5   1 956.347 26.2899   5
   1   5   1 999.328 26.6625   6
   2  -5   1 53.3914 7.59862   2
  -2  -5  -1 56.7000 6.97581   6
   2  -5   1 58.8404 7.21015   6
  -2  -5  -1 60.6669 6.93172   5
  -2  -5  -1 60.2212 6.19751   6
   2  -5   1 58.3682 5.85999   5
   2  -5   1 65.9233 6.32304   4
   2  -5   1 57.8220 6.62005   6
  -2  -5  -1 51.5522 4.45604   4
  -2   5  -1 53.1664 5.53663   5
   2   5   1 53.8715 7.06472   5
   2   5   1 49.1772 6.16659   6
  -2   5  -1 57.6324 7.16528   6
   2   5   1 59.1814 4.34708   4
   2   5   1 53.7672 6.50607   6
  -3  -5  -1 133.686 9.91162   6
   3  -5   1 156.135 10.5223   6
   3  -5   1 138.715 10.5342   2
   3  -5   1 129.731 9.87609   5
   3  -5   1 136.445 9.35176   4
   3  -5   1 145.631 10.3213   6
  -3  -5  -1 141.590 10.3875   5
  -3  -5  -1 135.935 9.17315   6
   3   5   1 154.565 11.4079   5
   3   5   1 160.021 9.34297   3
   3   5   1 148.707 10.1984   6
   3   5   1 148.609 7.09717   4
  -3   5  -1 132.966 9.96150   6
  -3   5  -1 140.777 8.78149   5
   4  -5   1 52.5876 7.25634   2
  -4  -5  -1 36.4744 6.70429   6
   4  -5   1 44.1602 6.97627   6
  -4  -5  -1 47.2510 6.74656   6
  -4  -5  -1 54.7445 7.45908   5
   4  -5   1 41.3773 5.40343   5
  -4   5  -1 37.9474 5.26769   5
   4   5   1 38.2335 6.52150   6
   4   5   1 39.0539 6.92299   5
   4   5   1 47.9437 5.25619   3
   4   5   1 45.6080 4.70318   4
  -4   5  -1 37.2873 6.81934   6
  -5  -5  -1 452.386 17.8265   6
  -5  -5  -1 476.705 20.3471   5
  -5  -5  -1 475.391 18.4599   6
   5  -5   1 465.229 19.7084   2
   5  -5   1 476.105 19.4220   6
   5   5   1 444.667 16.3673   3
  -5   5  -1 471.030 16.5892   5
   5   5   1 468.159 15.8173   4
  -5   5  -1 459.752 18.4810   6
   5   5   1 470.578 19.5127   6
   6  -5   1 0.85275 2.91413   2
  -6  -5  -1 0.25189 2.39505   2
  -6  -5  -1 2.68387 3.92599   6
   6  -5   1 1.43767 3.08893   6
  -6  -5  -1 5.62668 4.74464   5
   6   5   1 -3.9953 2.43572   3
  -6   5  -1 -0.9632 2.81124   5
   6   5   1 -2.4269 2.34216   4
   6   5   1 -1.7794 2.47705   6
   7  -5   1 115.956 11.0621   2
  -7  -5  -1 97.7701 9.74930   6
  -7  -5  -1 106.685 10.7869   6
   7  -5   1 97.3466 10.3784   6
  -7  -5  -1 92.0604 8.25692   2
  -7  -5  -1 103.601 11.0093   5
  -7   5  -1 104.737 10.3920   6
   7   5   1 107.664 9.40896   4
   7   5   1 102.053 9.20426   3
  -7   5  -1 92.7403 8.64501   5
   7   5   1 98.3706 9.87053   6
   8  -5   1 779.790 27.8980   2
   8  -5   1 881.433 34.1539   6
  -8  -5  -1 833.853 27.6071   6
  -8  -5  -1 823.106 30.8758   5
  -8  -5  -1 760.138 23.5023   2
   8   5   1 808.780 27.7083   4
  -8   5  -1 813.619 25.3671   5
   8   5   1 785.798 32.7264   6
   8   5   1 790.485 25.9607   3
  -9  -5  -1 209.370 14.6978   6
  -9  -5  -1 207.694 16.9483   5
   9  -5   1 194.179 14.1420   2
   9  -5   1 228.151 15.9858   6
  -9  -5  -1 199.603 12.3530   2
  -9  -5  -1 211.616 13.3124   3
   9   5   1 189.973 14.4234   4
   9   5   1 195.054 15.6744   6
  -9   5  -1 209.025 13.6397   5
  -9   5  -1 233.498 19.8857   3
 -10  -5  -1 13.3660 5.05338   2
 -10  -5  -1 16.0334 5.35223   3
 -10  -5  -1 33.1337 8.92380   5
  10  -5   1 9.83549 5.71626   6
  10  -5   1 16.2984 6.19770   2
 -10   5  -1 20.7524 9.07193   3
  10   5   1 23.8891 6.76366   4
  10   5   1 18.0952 6.82104   6
  10   5   1 15.8780 6.36658   3
 -10   5  -1 19.0667 6.41454   5
  11  -5   1 107.893 13.4835   6
 -11  -5  -1 94.0161 12.0919   6
  11  -5   1 125.807 12.8857   2
 -11  -5  -1 113.234 10.9375   3
 -11  -5  -1 100.264 13.9866   5
 -11   5  -1 113.612 15.7868   3
  11   5   1 101.744 13.2333   4
  11   5   1 114.969 13.9886   6
 -12  -5  -1 3.88424 6.07857   6
  12  -5   1 -0.2165 6.70171   6
 -12  -5  -1 11.0334 8.21369   5
  12  -5   1 1.99795 6.24816   2
 -12   5  -1 1.59484 7.42340   3
  12   5   1 6.45291 6.76760   4
  12   5   1 -7.2165 6.56585   6
 -13  -5  -1 79.1841 12.4096   6
 -13  -5  -1 86.6011 12.0782   3
  13  -5   1 92.9949 14.5003   6
  13  -5   1 77.9113 11.0726   2
 -13   5  -1 118.235 17.5616   3
  13   5   1 55.6071 12.4250   4
  13   5   1 93.5054 15.4891   6
 -12  -6   1 22.3067 9.99632   5
  12  -6  -1 30.7268 8.02499   2
  12  -6  -1 34.1134 9.61203   6
 -12  -6   1 24.7538 8.96546   6
  12   6  -1 37.3874 10.0895   6
  12   6  -1 29.6279 8.87216   4
 -12   6   1 36.1804 14.1679   3
  11  -6  -1 183.924 15.9004   2
 -11  -6   1 212.246 17.6803   6
 -11  -6   1 190.920 18.3459   5
  11  -6  -1 206.345 17.7697   6
  11   6  -1 207.906 17.3217   4
  11   6  -1 175.718 17.4661   6
  10  -6  -1 15.3614 6.08739   2
  10  -6  -1 7.25418 6.06030   6
 -10  -6   1 5.63866 6.49619   6
 -10  -6   1 13.1211 7.56773   5
  10   6  -1 22.6593 5.83533   3
  10   6  -1 14.3678 6.19445   4
  10   6  -1 8.28645 5.50214   6
   9  -6  -1 70.9068 10.6171   2
  -9  -6   1 53.8351 11.3297   5
   9  -6  -1 70.8004 10.6025   6
  -9  -6   1 75.5039 10.9831   6
   9   6  -1 63.8453 8.01208   3
   9   6  -1 83.9304 11.6505   6
   9   6  -1 66.5273 9.39145   4
   8  -6  -1 109.200 11.7820   6
   8  -6  -1 103.646 11.3226   2
  -8  -6   1 121.312 13.9628   5
   8   6  -1 102.911 11.7498   6
   8   6  -1 105.847 8.56616   3
   8   6  -1 90.7523 9.83614   4
  -7  -6   1 42.3320 8.49942   5
  -7  -6   1 60.9513 7.97643   2
   7  -6  -1 41.5923 7.66090   2
   7  -6  -1 64.7150 8.84614   6
  -7  -6   1 56.9567 9.68738   6
   7   6  -1 55.4003 9.09707   6
  -7   6   1 43.0264 7.88921   5
   7   6  -1 56.7359 7.05955   4
   7   6  -1 48.6969 5.88329   3
   6  -6  -1 12.9529 5.00195   6
  -6  -6   1 9.53944 3.92889   2
  -6  -6   1 17.4326 6.46708   5
  -6  -6   1 18.6486 5.69106   6
   6  -6  -1 14.6866 5.24155   2
  -6   6   1 8.21740 3.93911   5
   6   6  -1 12.8149 3.45926   3
   6   6  -1 17.2488 4.47238   4
   6   6  -1 15.4888 4.76849   6
   5  -6  -1 151.448 11.6665   5
  -5  -6   1 166.722 12.5898   6
  -5  -6   1 152.573 11.5838   6
   5  -6  -1 180.797 12.9711   6
   5  -6  -1 148.319 12.3845   2
  -5  -6   1 155.167 12.7041   5
   5  -6  -1 137.417 12.3245   6
  -5   6   1 165.466 12.3360   6
   5   6  -1 145.782 13.1021   5
  -5   6   1 174.976 11.8310   5
   5   6  -1 138.783 11.9001   6
   5   6  -1 153.266 8.85083   3
   5   6  -1 160.702 10.2295   4
  -4  -6   1 75.5480 9.76935   6
   4  -6  -1 74.9842 9.48790   6
   4  -6  -1 91.6007 9.78403   2
   4  -6  -1 91.9768 9.61321   6
  -4  -6   1 69.3495 8.92221   6
   4  -6  -1 85.5820 8.28522   5
  -4  -6   1 74.8426 9.03536   5
   4   6  -1 70.9104 9.92114   5
   4   6  -1 75.5514 6.41230   3
  -4   6   1 73.9582 9.64881   6
  -4   6   1 90.9079 8.64208   5
   4   6  -1 84.2378 9.44685   6
   4   6  -1 79.0999 8.35776   4
   3  -6  -1 -1.5070 2.69055   2
   3  -6  -1 3.48461 3.36596   6
   3  -6  -1 3.72969 2.31496   4
   3  -6  -1 10.0612 3.83773   5
  -3  -6   1 5.16837 2.79771   4
  -3  -6   1 -2.2324 3.65395   6
  -3  -6   1 8.01152 4.13823   5
  -3   6   1 -1.9995 2.69634   5
   3   6  -1 2.60569 3.18109   6
   3   6  -1 4.27925 2.96247   4
   3   6  -1 4.76596 4.42170   5
   3   6  -1 3.98625 2.25538   3
  -2  -6   1 347.551 16.7398   6
  -2  -6   1 346.722 16.2518   6
   2  -6  -1 354.549 15.1943   4
  -2  -6   1 331.194 13.8092   4
   2  -6  -1 343.157 15.7933   5
   2  -6  -1 361.373 17.6462   2
   2  -6  -1 313.430 15.9257   6
  -2  -6   1 343.996 16.4630   5
   2  -6  -1 351.403 16.2430   6
  -2   6   1 322.922 15.4937   5
  -2   6   1 344.284 16.3205   6
   2   6  -1 349.122 13.7678   4
   2   6  -1 349.155 16.6771   6
   2   6  -1 369.698 16.9393   5
  -1  -6   1 52.3481 5.46444   4
   1  -6  -1 32.7229 6.02159   5
  -1  -6   1 46.5239 6.89577   5
  -1  -6   1 59.0982 8.40099   6
   1  -6  -1 52.7646 4.94805   4
   1  -6  -1 42.9234 6.68668   6
   1  -6  -1 55.9129 7.86659   6
   1  -6  -1 42.5971 7.86995   2
  -1  -6   1 47.9479 6.84785   6
   1   6  -1 39.1997 6.29458   5
  -1   6   1 55.4387 7.33656   5
  -1   6   1 61.9798 8.30723   6
   1   6  -1 40.1228 5.61285   4
   1   6  -1 50.1356 7.43553   6
   0  -6  -1 35.1101 6.36886   6
   0  -6  -1 37.3638 4.24730   4
   0  -6   1 32.5489 5.22401   5
   0  -6  -1 30.3703 6.16217   5
   0  -6  -1 26.7329 6.07901   2
   0  -6   1 42.0299 7.43699   6
   0  -6   1 24.8017 5.21034   6
   0  -6   1 27.4967 4.58019   4
   0  -6  -1 30.0129 6.13685   6
   0   6   1 25.2791 5.59577   6
   0   6  -1 36.0513 6.57080   5
   0   6  -1 31.0235 6.55305   6
   0   6   1 37.7054 6.67606   5
   0   6   1 32.7940 6.72272   6
  -1  -6  -1 919.732 27.1951   5
   1  -6   1 899.995 27.3881   6
   1  -6   1 917.743 25.3412   5
  -1  -6  -1 908.852 26.0861   6
  -1  -6  -1 899.815 20.2736   4
   1  -6   1 883.524 23.5834   4
  -1  -6  -1 909.926 26.2133   6
   1  -6   1 926.823 27.1148   6
  -1   6  -1 962.273 26.8266   6
   1   6   1 883.636 27.4256   6
  -1   6  -1 892.247 25.4691   5
   1   6   1 920.813 27.8857   5
   1   6   1 907.031 26.5866   6
   2  -6   1 81.3172 7.45227   4
  -2  -6  -1 78.2048 8.82753   6
   2  -6   1 87.6308 9.26584   6
  -2  -6  -1 70.2487 7.55274   6
  -2  -6  -1 74.0761 5.89283   4
   2  -6   1 74.2442 9.49145   2
   2  -6   1 72.8152 9.78426   6
   2  -6   1 86.0675 7.89902   5
  -2  -6  -1 65.8213 8.36217   5
  -2   6  -1 61.6321 8.62468   6
   2   6   1 70.6951 5.20846   4
   2   6   1 56.6568 8.71546   6
   2   6   1 74.7136 9.42946   5
   2   6   1 78.7144 8.74938   6
  -2   6  -1 72.0590 7.32731   5
   3  -6   1 659.939 24.6803   2
  -3  -6  -1 635.778 21.7087   6
   3  -6   1 635.971 21.2884   4
  -3  -6  -1 660.946 24.1625   5
   3  -6   1 638.623 22.7900   6
  -3  -6  -1 604.203 21.7889   6
   3  -6   1 625.675 20.6628   5
   3  -6   1 636.813 23.5763   6
   3   6   1 609.241 22.8184   6
  -3   6  -1 630.415 20.4801   5
   3   6   1 617.552 16.2225   4
   3   6   1 597.702 23.3658   5
   3   6   1 624.605 20.4401   3
  -3   6  -1 617.240 21.9750   6
  -4  -6  -1 4.94116 4.67126   6
  -4  -6  -1 9.83023 4.89821   6
   4  -6   1 8.35832 4.75555   6
   4  -6   1 8.18371 4.60353   6
   4  -6   1 10.5190 4.87110   2
   4  -6   1 9.12073 4.21019   4
  -4  -6  -1 15.3786 5.18718   5
   4  -6   1 1.93878 3.07680   5
   4   6   1 10.2769 5.20616   5
  -4   6  -1 7.04849 4.93940   6
   4   6   1 10.1164 4.52042   6
  -4   6  -1 10.4838 3.49764   5
   4   6   1 4.71735 2.38619   4
   4   6   1 6.57333 3.47771   3
  -5  -6  -1 -0.0220 3.39259   5
  -5  -6  -1 3.89981 3.66093   6
   5  -6   1 4.05433 2.75337   5
   5  -6   1 4.24316 3.63245   6
  -5  -6  -1 -3.8301 3.70652   6
   5  -6   1 4.57683 3.76806   6
   5  -6   1 2.04881 3.30357   2
  -5   6  -1 4.31154 3.24848   5
   5   6   1 0.49211 2.98708   3
   5   6   1 -0.5716 2.86022   6
   5   6   1 3.85105 4.13157   5
  -5   6  -1 2.61419 4.52161   6
   6  -6   1 29.8905 7.19499   2
  -6  -6  -1 22.2561 6.39016   5
  -6  -6  -1 29.7344 7.03790   6
   6  -6   1 20.0582 6.48657   6
  -6  -6  -1 26.0650 6.02243   6
   6   6   1 28.6396 4.95004   4
   6   6   1 27.3303 6.42866   6
   6   6   1 24.6269 5.44898   3
  -6   6  -1 27.6520 6.65481   6
  -6   6  -1 35.7973 6.52669   5
  -7  -6  -1 62.5023 9.55607   6
  -7  -6  -1 60.7026 8.03769   2
   7  -6   1 69.2311 9.11610   2
   7   6   1 51.2327 6.79627   4
   7   6   1 55.0910 8.05811   3
  -7   6  -1 70.5932 8.48086   5
  -8  -6  -1 33.6348 5.97977   2
  -8  -6  -1 29.3320 6.98902   6
   8  -6   1 33.3386 8.41266   2
  -8  -6  -1 33.9041 8.30567   5
   8  -6   1 35.8302 8.39988   6
   8   6   1 31.0780 7.66769   3
   8   6   1 19.6449 6.82239   6
   8   6   1 28.0155 6.13043   4
  -8   6  -1 20.6611 5.99510   5
  -9  -6  -1 8.58694 6.05746   5
   9  -6   1 3.56433 5.32025   6
   9  -6   1 10.2360 5.83101   2
   9   6   1 4.06656 5.14579   3
   9   6   1 5.91534 4.19116   4
   9   6   1 14.8706 6.34765   6
  -9   6  -1 5.90160 4.98690   5
 -10  -6  -1 13.4747 6.17111   6
  10  -6   1 2.32038 5.09045   2
 -10  -6  -1 9.88348 6.08196   5
  10  -6   1 0.43880 4.38989   6
  10   6   1 -9.7531 3.74004   4
  10   6   1 3.08236 5.31483   6
  10   6   1 5.85152 5.22869   3
  11  -6   1 66.6001 12.2022   6
  11  -6   1 62.8340 10.3090   2
 -11  -6  -1 43.1205 9.39082   6
 -11  -6  -1 79.1554 12.8669   5
  11   6   1 35.8424 9.62252   6
 -11   6  -1 61.2038 13.4912   3
  11   6   1 49.8341 9.81823   4
  12  -6   1 22.1940 8.85175   6
  12  -6   1 -6.8709 5.46413   2
 -12  -6  -1 -3.8347 6.02901   6
  12   6   1 10.1481 7.32207   6
  12   6   1 -7.2082 5.25043   4
 -12   6  -1 -8.5701 6.58057   3
  11  -7  -1 9.99952 7.21522   6
  11  -7  -1 3.93858 5.74643   2
 -11  -7   1 5.13658 6.05293   6
  11   7  -1 1.05636 5.86621   4
  11   7  -1 8.52349 7.22646   6
  10  -7  -1 -1.1810 5.49328   6
 -10  -7   1 4.64748 6.25035   6
  10  -7  -1 2.32463 4.67142   2
 -10  -7   1 4.38881 5.61891   5
  10   7  -1 8.83874 6.63207   6
  10   7  -1 0.18510 5.60528   4
  10   7  -1 3.53366 4.64320   3
   9  -7  -1 308.523 20.0973   2
   9  -7  -1 298.646 19.2932   6
  -9  -7   1 281.034 19.3883   6
  -9  -7   1 301.227 21.1555   5
   9   7  -1 284.397 19.7861   6
   9   7  -1 308.361 17.9016   4
   9   7  -1 281.605 15.5477   3
   8  -7  -1 38.2045 8.58734   2
   8  -7  -1 15.1511 6.81474   6
  -8  -7   1 35.6493 8.97411   5
  -8  -7   1 31.2328 8.20728   6
   8   7  -1 23.1988 7.75377   6
   8   7  -1 26.8977 6.32201   4
   8   7  -1 35.4858 6.50014   3
  -7  -7   1 8.79616 5.83445   5
  -7  -7   1 13.2793 6.02162   6
   7  -7  -1 23.9440 6.68955   2
   7  -7  -1 5.88127 4.54783   6
   7   7  -1 10.1708 4.01938   3
   7   7  -1 14.6983 6.26552   6
   7   7  -1 21.4287 5.38868   4
   6  -7  -1 191.119 13.7555   5
   6  -7  -1 174.873 15.1530   2
  -6  -7   1 184.097 15.1741   5
   6   7  -1 178.130 11.7311   4
   6   7  -1 159.377 9.96258   3
   5  -7  -1 121.531 11.2319   5
   5  -7  -1 102.268 11.1746   6
  -5  -7   1 100.364 11.1661   5
   5  -7  -1 98.8034 11.1447   2
  -5  -7   1 93.0555 11.2295   6
   5   7  -1 94.3505 11.0842   6
   5   7  -1 106.473 8.03541   3
   5   7  -1 96.1903 8.54780   4
  -5   7   1 88.8840 9.40619   5
   4  -7  -1 2.17878 2.73227   4
  -4  -7   1 2.01000 3.39671   5
   4  -7  -1 -0.1750 2.79503   5
   4  -7  -1 0.60415 4.01440   2
  -4  -7   1 -6.2986 3.77076   6
   4  -7  -1 1.12523 3.35994   6
   4   7  -1 -4.5595 3.31250   6
   4   7  -1 0.88893 2.44612   4
  -4   7   1 -2.6258 3.09637   5
   4   7  -1 5.67553 2.80463   3
  -3  -7   1 688.318 25.9165   5
   3  -7  -1 663.026 26.4854   2
  -3  -7   1 688.792 25.4305   6
   3  -7  -1 628.670 23.5795   5
   3  -7  -1 659.111 24.5800   6
   3  -7  -1 652.347 28.2170   6
   3  -7  -1 655.727 20.6087   4
  -3  -7   1 642.178 21.7429   4
   3   7  -1 640.189 24.9251   5
   3   7  -1 644.772 20.7282   3
   3   7  -1 669.945 20.8263   4
  -3   7   1 662.911 24.2754   5
   3   7  -1 641.649 24.9178   6
   2  -7  -1 60.7328 9.03814   6
   2  -7  -1 51.2448 8.44242   6
   2  -7  -1 56.6133 8.58754   2
  -2  -7   1 66.5017 8.77973   6
   2  -7  -1 58.9821 6.25383   4
  -2  -7   1 61.5440 8.64932   6
  -2  -7   1 55.7350 6.48142   4
   2  -7  -1 84.9754 9.31410   5
  -2  -7   1 54.7711 7.92544   5
   2   7  -1 47.8371 6.09944   4
   2   7  -1 70.3844 9.55793   5
  -2   7   1 53.0672 8.81668   5
  -2   7   1 76.9174 9.32674   6
   2   7  -1 57.9682 8.80120   6
  -1  -7   1 1641.99 39.6247   5
  -1  -7   1 1629.79 34.6710   4
   1  -7  -1 1664.59 40.0588   5
   1  -7  -1 1560.71 34.3822   4
  -1  -7   1 1606.43 40.0543   6
   1  -7  -1 1582.53 39.6882   6
   1  -7  -1 1681.46 42.8251   2
  -1  -7   1 1577.09 40.0913   6
  -1   7   1 1575.18 39.5095   6
  -1   7   1 1669.53 40.5762   5
   1   7  -1 1576.92 39.1539   5
   1   7  -1 1583.95 40.4177   6
   0  -7   1 40.5003 7.91640   6
   0  -7  -1 47.3456 8.36793   6
   0  -7  -1 32.7826 4.38376   4
   0  -7   1 44.3757 7.51749   6
   0  -7  -1 41.1488 7.17707   6
   0  -7   1 34.4635 5.33773   4
   0  -7   1 36.7323 6.41319   5
   0  -7  -1 34.9404 7.43767   2
   0  -7  -1 45.6722 7.10182   5
   0   7   1 31.9442 6.95870   5
   0   7   1 37.9123 7.29995   6
   0   7  -1 41.9142 8.09945   6
   0   7   1 46.7668 8.20994   6
   1  -7   1 263.845 15.8543   6
   1  -7   1 289.651 14.9281   5
  -1  -7  -1 261.012 10.6725   4
   1  -7   1 268.809 13.2802   4
   1  -7   1 272.479 17.0422   2
  -1  -7  -1 249.413 14.6082   6
   1  -7   1 260.099 15.7326   6
  -1  -7  -1 244.662 14.9021   6
  -1  -7  -1 274.624 15.7098   5
  -1   7  -1 250.974 15.2517   6
  -1   7  -1 241.924 14.3274   5
   1   7   1 260.195 15.8357   6
   1   7   1 238.593 15.4556   6
   1   7   1 235.073 15.7739   5
  -2  -7  -1 174.498 12.5728   6
  -2  -7  -1 169.293 9.00198   4
   2  -7   1 204.645 15.2434   2
  -2  -7  -1 170.515 12.8454   5
   2  -7   1 154.840 14.5742   6
   2  -7   1 195.801 12.0611   4
  -2  -7  -1 160.305 12.6943   6
   2  -7   1 164.604 11.6153   5
   2  -7   1 183.335 13.6816   6
  -2   7  -1 177.189 13.5316   6
   2   7   1 168.913 13.7998   5
  -2   7  -1 186.111 12.6209   5
   2   7   1 184.008 13.5463   6
   3  -7   1 41.6469 6.95596   4
   3  -7   1 50.5965 9.29844   2
  -3  -7  -1 47.4690 8.38307   6
  -3  -7  -1 47.5798 8.66807   5
  -3  -7  -1 36.9705 7.27895   6
   3  -7   1 57.6164 8.26809   6
   3  -7   1 52.7474 6.89886   5
   3   7   1 43.2531 6.99247   3
   3   7   1 54.3704 5.28752   4
  -3   7  -1 41.6125 7.77054   6
  -3   7  -1 47.1098 7.64491   5
   3   7   1 39.9687 7.98715   6
   4  -7   1 -0.3761 4.09788   4
   4  -7   1 0.13415 3.44357   5
  -4  -7  -1 9.46395 4.93141   6
   4  -7   1 11.8119 5.28669   6
  -4  -7  -1 5.80592 4.29134   5
   4  -7   1 6.73818 5.11639   2
   4   7   1 5.23820 2.63734   4
   4   7   1 5.19660 3.28862   3
   4   7   1 4.89646 4.55437   6
  -4   7  -1 -0.1392 3.99376   5
   5  -7   1 837.000 31.3100   2
   5  -7   1 816.745 28.1734   4
  -5  -7  -1 810.924 27.6078   6
   5  -7   1 791.803 26.4882   5
   5   7   1 821.847 21.8119   4
   5   7   1 814.092 25.4741   3
  -6  -7  -1 234.193 16.6252   5
  -6  -7  -1 218.690 15.2351   6
   6  -7   1 208.772 16.5146   2
   6  -7   1 187.968 15.1133   6
   6   7   1 217.293 13.3425   3
   6   7   1 225.190 16.4083   6
  -6   7  -1 209.439 13.5988   5
   6   7   1 222.880 11.7464   4
  -7  -7  -1 175.702 16.3089   6
   7  -7   1 204.681 15.9213   2
  -7  -7  -1 163.173 15.5383   5
   7  -7   1 155.681 14.1779   6
  -7   7  -1 169.297 12.6386   5
   7   7   1 159.218 14.1513   6
   7   7   1 152.910 14.1698   3
   7   7   1 164.636 11.0391   4
  -8  -7  -1 12.3114 6.02133   6
   8  -7   1 5.38588 5.55554   6
  -8  -7  -1 6.26348 5.47243   5
   8  -7   1 14.9338 6.34236   2
   8   7   1 8.09525 5.50665   3
   8   7   1 1.29196 5.74097   6
   8   7   1 13.1753 4.27312   4
  -9  -7  -1 217.696 16.3836   6
   9  -7   1 207.472 17.2501   2
  -9  -7  -1 234.457 19.4789   5
   9  -7   1 225.551 17.8558   6
   9   7   1 186.882 17.0394   6
   9   7   1 189.581 13.9395   4
   9   7   1 191.713 14.9658   3
 -10  -7  -1 -7.2385 6.36400   5
  10  -7   1 0.97858 4.52634   2
 -10  -7  -1 4.21929 6.21427   6
  10  -7   1 7.60285 5.49946   6
 -10   7  -1 -2.0396 6.25014   3
  10   7   1 -1.7289 5.63945   6
  10   7   1 0.81058 4.30673   4
  11  -7   1 24.0727 8.90029   6
  11  -7   1 43.9037 9.54419   2
 -11  -7  -1 40.9243 12.6698   5
 -11  -7  -1 26.5100 9.01946   6
 -11   7  -1 41.1224 13.0363   3
  11   7   1 42.7420 10.0204   6
 -10  -8   1 131.670 16.1564   6
 -10  -8   1 127.501 16.0351   5
  10   8  -1 141.738 13.6925   4
   9  -8  -1 76.5970 12.7880   6
  -9  -8   1 99.2586 13.6313   5
  -9  -8   1 67.9652 12.4878   6
   9  -8  -1 71.6683 11.2194   2
   9   8  -1 77.1456 9.95774   4
   9   8  -1 62.8382 9.98638   3
   9   8  -1 73.5008 13.2166   6
   8  -8  -1 74.2384 11.6109   2
  -8  -8   1 78.3402 12.3695   5
   8  -8  -1 112.822 13.7903   6
  -8  -8   1 92.0266 13.4596   6
   8   8  -1 89.5966 10.1130   3
   8   8  -1 103.908 11.0032   4
   8   8  -1 75.0638 12.7377   6
   7  -8  -1 855.013 34.3387   2
  -7  -8   1 907.584 35.5768   5
   7  -8  -1 860.000 32.5573   6
   7   8  -1 872.291 28.0177   4
   7   8  -1 861.018 34.1742   6
   7   8  -1 898.294 25.9780   3
  -6  -8   1 5.32710 5.52240   6
   6  -8  -1 -3.3053 4.38776   4
  -6  -8   1 0.53269 4.58215   5
   6  -8  -1 7.24998 4.95388   2
   6  -8  -1 -0.8435 4.29475   6
   6   8  -1 -3.2961 2.91206   4
   6   8  -1 -0.8234 3.50312   3
   6   8  -1 0.86872 4.82055   6
   5  -8  -1 43.3144 8.27273   6
  -5  -8   1 35.1484 8.34574   5
   5  -8  -1 37.7533 7.06521   4
   5  -8  -1 43.3269 9.20318   2
   5  -8  -1 34.4673 8.06108   5
  -5  -8   1 35.0266 7.87553   6
   5   8  -1 39.9276 6.18952   3
   5   8  -1 29.8179 6.04484   4
   5   8  -1 60.4985 10.4698   6
   4  -8  -1 39.6413 8.19954   5
   4  -8  -1 36.5937 7.41058   6
   4  -8  -1 44.5919 9.29448   2
  -4  -8   1 44.8718 8.65024   6
   4  -8  -1 55.6641 7.67979   4
  -4  -8   1 53.0530 9.00244   5
   4   8  -1 43.5184 6.74614   3
   4   8  -1 58.2519 9.78658   6
   4   8  -1 50.4070 6.94141   4
  -3  -8   1 594.617 29.5909   6
   3  -8  -1 620.842 29.2121   6
  -3  -8   1 563.979 25.0820   5
   3  -8  -1 560.445 19.8500   4
  -3  -8   1 582.646 21.6513   4
   3  -8  -1 567.177 24.2379   5
   3  -8  -1 595.175 26.9735   2
   3   8  -1 588.604 21.3333   3
   3   8  -1 591.342 20.4688   4
   2  -8  -1 4.53532 3.05292   4
   2  -8  -1 2.70934 4.66180   6
   2  -8  -1 9.56048 5.14140   5
  -2  -8   1 -2.6004 3.20156   4
  -2  -8   1 7.75293 5.27974   5
   2   8  -1 7.71881 4.47907   6
   1  -8  -1 875.266 22.5500   4
  -1  -8   1 842.624 30.4632   6
   1  -8  -1 857.509 29.9023   5
   1  -8  -1 844.576 29.4473   6
  -1  -8   1 887.250 25.5863   4
   1  -8  -1 878.866 32.3558   2
  -1  -8   1 874.529 29.8019   5
   0  -8  -1 12.4131 3.34783   4
   0  -8  -1 6.03705 4.38621   6
   0  -8  -1 6.61702 3.85118   5
   0  -8   1 15.1419 4.37470   4
   0  -8   1 4.34373 5.08628   6
   0  -8   1 8.10939 4.32884   5
   0  -8  -1 7.01149 4.80663   2
   0   8   1 3.29202 4.19894   6
   1  -8   1 95.3714 8.80041   4
  -1  -8  -1 97.5203 10.7157   5
  -1  -8  -1 80.8950 11.2535   2
  -1  -8  -1 82.6588 10.4465   6
   1  -8   1 91.4965 9.36454   5
  -1   8  -1 87.0326 11.0412   5
   2  -8   1 2.09944 3.40906   4
  -2  -8  -1 14.0866 6.10061   5
   2  -8   1 0.84099 3.62511   5
   2  -8   1 2.11595 4.85102   2
  -2  -8  -1 7.11216 5.30722   6
   2  -8   1 6.08604 5.83575   6
  -2   8  -1 -7.6645 4.35632   5
   3  -8   1 327.670 17.4187   5
   3  -8   1 292.327 19.6863   2
  -3  -8  -1 316.306 19.1867   5
  -3  -8  -1 328.981 18.6579   6
   3  -8   1 319.484 18.8826   6
   3   8   1 354.881 20.5379   6
  -3   8  -1 293.198 16.5823   5
   3   8   1 317.176 16.9823   3
  -4  -8  -1 196.483 15.4133   5
   4  -8   1 202.094 14.1998   5
   4  -8   1 219.844 16.2846   6
  -4  -8  -1 206.810 15.3693   6
   4  -8   1 225.107 17.1541   2
   4  -8   1 216.761 14.5097   4
   4   8   1 211.013 10.5034   4
  -4   8  -1 222.940 15.0475   5
   4   8   1 230.456 14.3063   3
   4   8   1 210.182 15.9127   6
  -5  -8  -1 11.8256 5.96702   5
   5  -8   1 12.8471 5.71880   6
  -5  -8  -1 14.5156 6.93132   6
   5  -8   1 16.0930 6.40614   2
   5  -8   1 11.8989 5.10547   5
   5   8   1 22.8891 5.24459   3
   5   8   1 25.2287 6.79703   6
  -6  -8  -1 1.41843 5.69605   5
   6  -8   1 6.83052 5.40513   6
   6  -8   1 2.90224 3.50450   5
  -6  -8  -1 17.2192 6.50824   6
   6  -8   1 6.87111 5.68889   2
   6   8   1 7.48758 5.86541   6
   6   8   1 9.82538 5.16907   3
   6   8   1 6.80717 3.11426   4
  -7  -8  -1 313.967 20.9479   5
  -7  -8  -1 313.816 19.2317   6
   7  -8   1 327.164 21.8254   2
   7   8   1 301.386 17.2495   3
   7   8   1 314.822 14.9898   4
   7   8   1 338.757 21.8474   6
  -8  -8  -1 5.47441 5.31776   6
  -8  -8  -1 -4.4043 6.22070   5
   8  -8   1 -0.3369 4.40730   2
   8  -8   1 5.41745 6.96287   6
   8   8   1 5.74226 6.29238   6
   8   8   1 9.30213 4.52250   4
  -9  -8  -1 22.6605 8.26770   5
   9  -8   1 16.0457 6.58688   2
  -9  -8  -1 23.9776 7.96909   6
   9  -8   1 6.39536 7.69420   6
   9   8   1 12.9233 8.43932   6
   9   8   1 23.4065 6.40343   4
  10  -8   1 13.5235 8.14638   2
 -10  -8  -1 8.22418 7.65032   6
 -10  -8  -1 -8.3235 4.94804   5
  10  -8   1 -1.4947 7.03737   6
  10   8   1 -3.3348 5.22112   4
  10   8   1 -7.3548 7.19261   6
   9  -9  -1 377.602 24.1513   6
  -9  -9   1 365.855 26.3094   5
   9  -9  -1 330.800 23.3583   2
  -9  -9   1 381.651 27.2258   6
   9   9  -1 380.305 25.7777   6
   8  -9  -1 2.61456 5.70570   2
  -8  -9   1 10.6775 7.40138   6
  -8  -9   1 7.68199 6.65258   5
   8   9  -1 4.05680 5.07826   4
   8   9  -1 7.05059 6.72742   6
   7  -9  -1 101.174 14.4677   2
  -7  -9   1 104.544 13.8836   5
  -7  -9   1 118.476 14.7797   6
   7  -9  -1 114.036 14.6482   6
   7   9  -1 121.057 14.8260   6
   7   9  -1 113.635 10.8337   4
   6  -9  -1 331.540 20.1596   5
  -6  -9   1 281.113 19.8969   6
   6  -9  -1 291.769 21.8603   2
  -6  -9   1 329.283 21.7837   5
   6  -9  -1 336.710 21.3855   6
   6   9  -1 304.995 21.3548   6
   6   9  -1 318.005 16.4403   4
   5  -9  -1 26.7964 8.12366   2
   5  -9  -1 35.4347 8.51654   6
   5  -9  -1 25.4703 6.98013   4
   5  -9  -1 16.9929 6.79969   5
  -5  -9   1 39.5390 9.12094   5
  -5  -9   1 28.3362 8.20025   6
   5   9  -1 28.8549 8.14648   6
   5   9  -1 24.6780 6.06587   4
  -4  -9   1 27.2421 7.45183   6
   4  -9  -1 51.1854 10.4445   2
   4  -9  -1 31.3407 7.76736   5
   4  -9  -1 12.6383 5.91530   6
  -4  -9   1 23.9121 7.54643   5
   4   9  -1 25.1578 5.26336   4
   4   9  -1 25.0182 8.20868   6
   4   9  -1 29.1194 7.13992   3
   3  -9  -1 10.0923 4.69440   4
  -3  -9   1 11.2101 6.07810   6
   3  -9  -1 7.27647 5.15572   2
   3  -9  -1 6.81892 5.01993   5
  -3  -9   1 3.64266 4.79897   4
  -3  -9   1 3.93705 5.07718   5
   3  -9  -1 7.81532 5.82939   6
   3   9  -1 7.65949 5.31911   3
   3   9  -1 -1.0108 3.90801   6
   2  -9  -1 389.754 16.1599   4
  -2  -9   1 367.129 21.6258   6
   2  -9  -1 396.086 23.7150   2
   2  -9  -1 390.514 21.2057   6
  -2  -9   1 380.243 17.9147   4
   2  -9  -1 395.905 21.5877   5
  -2  -9   1 405.195 22.1305   5
   2   9  -1 429.220 23.0694   6
   1  -9  -1 317.770 13.9382   4
   1  -9  -1 294.931 19.0554   5
  -1  -9   1 341.108 20.6157   6
  -1  -9   1 325.326 16.2335   4
   1  -9  -1 306.863 20.1138   2
  -1  -9   1 331.161 19.2674   5
   1  -9  -1 324.629 18.9255   6
   0  -9   1 -0.0149 4.07451   4
   0  -9   1 -3.3977 5.20385   6
   0  -9   1 -0.3488 3.73515   5
   0  -9  -1 1.51490 3.18116   4
   0  -9   1 -2.1313 5.33816   2
   0  -9  -1 -1.1251 4.98129   6
   0  -9  -1 -3.1413 4.60900   2
   0  -9  -1 1.32957 4.58987   5
   1  -9   1 25.9306 6.86492   6
   1  -9   1 12.0498 6.53936   2
   1  -9   1 25.6359 5.71657   4
  -1  -9  -1 12.8074 4.30942   4
  -1  -9  -1 23.4891 6.59479   5
  -1  -9  -1 27.1379 7.43735   6
  -1  -9  -1 18.7478 6.72500   2
   1   9   1 29.3489 7.27499   6
  -2  -9  -1 254.901 17.3514   6
   2  -9   1 291.045 19.3121   6
   2  -9   1 251.210 18.9862   2
  -2  -9  -1 225.037 17.5148   2
  -2  -9  -1 255.704 17.7839   5
   2  -9   1 247.630 15.2238   4
   2   9   1 228.988 17.5527   6
   3  -9   1 -1.6421 4.34667   2
   3  -9   1 -6.1178 4.06944   4
   3  -9   1 -3.9905 3.93606   6
  -3  -9  -1 2.36519 5.05143   6
  -3  -9  -1 -4.2952 4.37864   5
   3   9   1 -5.8711 4.64525   6
  -4  -9  -1 157.758 14.8591   6
   4  -9   1 174.996 16.0840   2
   4  -9   1 158.463 15.5339   6
  -4  -9  -1 178.511 15.6151   5
   4   9   1 137.841 15.4081   6
   5  -9   1 325.791 22.0223   2
   5  -9   1 309.027 19.1099   5
  -5  -9  -1 341.067 21.5100   5
  -5  -9  -1 349.301 20.3713   6
   5  -9   1 338.334 21.1285   6
   5   9   1 354.521 22.6423   6
   6  -9   1 84.6573 13.2336   6
  -6  -9  -1 50.1206 11.6080   5
   6  -9   1 97.4109 11.6081   5
  -6  -9  -1 80.9689 12.4353   6
   6  -9   1 94.6164 12.9539   2
   6   9   1 68.6327 12.3721   6
   6   9   1 82.7074 8.24081   4
  -7  -9  -1 9.46490 6.88054   6
   7  -9   1 21.6803 7.75326   2
  -7  -9  -1 34.4055 9.74157   5
   7   9   1 12.3099 4.72787   4
   7   9   1 10.4274 7.26730   6
  -8  -9  -1 44.5942 9.76865   6
  -8  -9  -1 39.9874 10.1800   5
   8   9   1 35.7675 11.6578   6
   8   9   1 53.3608 8.58925   4
  -9  -9  -1 138.339 15.9499   6
  -9  -9  -1 147.129 17.9665   5
   7 -10  -1 341.938 24.6749   2
  -7 -10   1 293.345 23.3770   5
   7 -10  -1 327.366 23.0012   6
   7  10  -1 291.047 23.4542   6
   7  10  -1 310.014 17.5735   4
   6 -10  -1 30.8066 8.53782   5
  -6 -10   1 25.2310 8.20839   6
   6 -10  -1 71.9969 12.4737   2
   6 -10  -1 50.2543 10.3465   6
   6  10  -1 43.1329 8.20495   4
   6  10  -1 45.7898 11.2967   6
  -5 -10   1 84.4720 13.8095   6
   5 -10  -1 115.573 15.6892   2
  -5 -10   1 90.2278 13.0441   5
   5 -10  -1 97.1673 12.9231   6
   5 -10  -1 68.2793 11.8007   5
   5  10  -1 69.6599 9.11284   4
   5  10  -1 71.9229 13.3435   6
   4 -10  -1 863.652 37.2939   2
  -4 -10   1 864.579 35.3136   5
   4 -10  -1 865.255 34.8179   5
   4 -10  -1 831.462 33.6000   6
  -4 -10   1 896.247 35.5137   6
   4  10  -1 821.264 35.3677   6
   3 -10  -1 265.848 15.3092   4
  -3 -10   1 242.094 19.4732   6
   3 -10  -1 263.604 21.5488   2
   3 -10  -1 262.769 19.5531   5
   3 -10  -1 263.860 18.8317   6
  -3 -10   1 304.788 18.1620   4
  -3 -10   1 277.582 20.2781   5
   3  10  -1 266.883 20.4106   6
  -2 -10   1 4.29001 5.34091   4
   2 -10  -1 -0.8432 4.85285   2
   2 -10  -1 -5.2904 5.60351   6
   2 -10  -1 2.42784 5.72972   5
  -2 -10   1 1.37214 6.08546   6
   2 -10  -1 -7.4035 4.67975   4
  -2 -10   1 2.73522 4.55632   5
  -1 -10   1 11.2452 6.37904   5
  -1 -10   1 28.5263 8.28609   6
   1 -10  -1 25.4971 8.15554   6
  -1 -10   1 26.0213 7.71511   4
   1 -10  -1 12.2695 6.63449   5
   1 -10  -1 34.2980 9.22260   2
  -1 -10   1 12.4683 7.32093   2
   1 -10  -1 23.2904 5.69148   4
   0 -10   1 259.506 17.8594   5
   0 -10  -1 263.047 13.4409   4
   0 -10  -1 255.529 18.7712   6
   0 -10   1 298.724 22.0081   2
   0 -10  -1 240.235 19.4657   2
   0 -10   1 291.218 19.7666   6
   0 -10  -1 263.423 19.7149   5
   1 -10   1 39.9324 8.55580   4
   1 -10   1 43.1909 10.2551   6
   1 -10   1 59.5801 10.2732   5
  -1 -10  -1 43.6918 9.32041   6
  -1 -10  -1 48.0075 10.7388   2
  -1 -10  -1 38.2677 8.50932   5
  -1 -10  -1 47.7641 7.73712   4
   1 -10   1 45.3655 10.6389   2
   2 -10   1 21.0972 7.04649   5
   2 -10   1 6.01705 6.59949   6
  -2 -10  -1 7.78746 6.58901   2
   2 -10   1 22.2393 7.85529   2
  -2 -10  -1 6.84242 6.61762   6
  -2 -10  -1 21.8769 7.33058   5
   2 -10   1 -1.7191 5.77122   4
   2  10   1 13.3645 7.22691   6
   3 -10   1 15.4578 6.46465   5
  -3 -10  -1 10.3613 7.05529   2
  -3 -10  -1 20.3258 7.57968   5
  -3 -10  -1 8.74737 6.60884   6
   3 -10   1 10.8063 6.95518   6
   3 -10   1 9.19786 7.18589   2
   3  10   1 12.6497 7.34141   6
  -4 -10  -1 48.5141 10.6880   5
   4 -10   1 28.5889 8.19835   6
  -4 -10  -1 32.9909 9.13254   6
   4 -10   1 38.5643 9.89488   2
   4 -10   1 29.5085 7.99058   5
   4  10   1 43.1860 10.3888   6
   5 -10   1 35.0199 9.77343   6
  -5 -10  -1 27.7505 8.68818   5
  -5 -10  -1 44.9817 10.0137   6
   5 -10   1 51.1106 9.82257   5
   5 -10   1 32.8560 11.3602   2
   5  10   1 37.2849 10.2426   6
   6 -10   1 29.8308 10.2833   6
   6 -10   1 52.8360 9.91626   5
  -6 -10  -1 36.5307 9.96591   5
  -6 -10  -1 39.6086 9.51834   6
   6 -10   1 52.0487 12.6528   2
   6  10   1 46.3279 11.6341   6
   3 -11  -1 41.6130 9.55779   5
   3 -11  -1 47.7560 11.9900   2
  -3 -11   1 81.7295 14.2403   6
  -2 -11   1 320.317 28.6211   2
   2 -11  -1 292.055 22.5977   2
   2 -11  -1 291.619 21.7205   5
  -2 -11   1 312.331 21.9386   5
   2 -11  -1 326.418 22.3088   6
   1 -11  -1 5.85402 5.50760   6
   1 -11  -1 22.3694 8.15999   5
  -1 -11   1 7.56071 8.25383   2
  -1 -11   1 14.5027 7.70130   5
   0 -11  -1 2.21137 5.78792   5
   0 -11   1 11.9399 7.35009   2
   0 -11  -1 3.54752 6.89248   6
   0 -11   1 13.5691 6.37938   5
   1 -11   1 5.19151 7.00740   2
   1 -11   1 4.57941 6.27759   5
  -1 -11  -1 12.9510 7.46199   6
   2 -11   1 323.276 24.5128   2
  -2 -11  -1 347.480 22.9673   6
   2 -11   1 286.152 21.0007   5
   3 -11   1 43.7198 9.64853   5
   3 -11   1 24.5555 9.43198   6
  -3 -11  -1 35.3132 10.4292   5
   3 -11   1 38.7831 10.8006   2
  -3 -11  -1 21.5145 9.53415   6
   3  11   1 48.3344 12.0491   6
 -15   0   2 2.76177 6.10108   3
  15   0  -2 -1.8465 5.60845   2
  15   0  -2 0.99763 6.99837   6
  14   0  -2 249.784 17.5009   2
  14   0  -2 236.084 19.2969   6
 -14   0   2 256.383 19.1585   3
  13   0  -2 3.97607 5.48093   6
  13   0  -2 10.2694 5.64066   2
 -12   0   2 219.284 16.5848   3
  12   0  -2 199.135 15.2214   6
  12   0  -2 204.087 14.3988   2
  11   0  -2 -1.7223 2.58522   2
 -11   0   2 -3.3897 3.75448   3
  10   0  -2 554.357 22.6688   6
 -10   0   2 511.128 21.1288   2
 -10   0   2 527.375 22.7780   3
  10   0  -2 535.964 20.4700   2
  -9   0   2 -2.5050 3.59639   6
   9   0  -2 1.50720 2.58742   2
  -9   0   2 0.12982 2.61030   2
   9   0  -2 7.29067 3.95888   6
  -9   0   2 2.41524 4.15342   3
  -8   0   2 1296.52 32.9623   3
   8   0  -2 1257.36 31.4879   6
   8   0  -2 1240.03 29.5686   2
  -8   0   2 1244.20 31.3418   6
  -8   0   2 1238.16 30.3273   2
  -7   0   2 1.93533 2.46446   6
  -7   0   2 -3.3407 1.88241   2
   7   0  -2 1.23219 2.17962   2
   7   0  -2 1.93274 2.89251   6
  -7   0   2 1.91252 2.74698   3
  -6   0   2 2485.54 44.6286   3
   6   0  -2 2577.81 42.6940   2
   6   0  -2 2581.47 48.8630   6
  -6   0   2 2563.00 44.1774   6
  -6   0   2 2497.49 42.9370   2
  -5   0   2 1.75303 1.81082   2
   5   0  -2 -1.3062 1.39883   2
  -5   0   2 0.77950 1.49345   6
   5   0  -2 1.58918 1.97771   6
   4   0  -2 3965.92 54.1209   6
  -4   0   2 3920.56 54.5201   6
   3   0  -2 -1.5053 1.11556   6
  -3   0   2 0.49844 1.10488   6
   3   0  -2 2.14521 1.57772   2
  -3   0   2 -1.1605 0.91281   2
   2   0  -2 1216.62 21.8622   4
  -2   0   2 1207.05 18.3241   6
   2   0  -2 1193.07 19.4258   2
  -2   0   2 1177.29 19.5049   2
   2   0  -2 1200.46 17.7475   6
  -1   0   2 -0.2343 0.82322   2
   1   0  -2 1.16026 0.91954   4
  -1   0   2 0.98395 1.07195   4
   1   0  -2 0.21999 0.67536   2
   0   0  -2 2259.74 29.7132   3
   0   0   2 2303.07 29.9968   4
   0   0   2 2280.38 27.6139   5
   0   0  -2 2254.22 29.9510   4
  -1   0  -2 0.40890 0.63390   5
  -1   0  -2 2.46993 1.31393   3
   1   0   2 0.83141 0.76296   5
   1   0   2 0.16698 1.07396   3
  -2   0  -2 6629.20 96.0675   1
   2   0   2 6611.31 95.6256   1
  -3   0  -2 0.75653 1.23656   6
  -3   0  -2 0.38816 0.90473   2
   3   0   2 -0.5050 0.73143   2
   3   0   2 0.63994 1.81198   3
  -3   0  -2 0.06909 1.46783   5
  -3   0  -2 -0.5833 1.57159   3
   3   0   2 -0.3839 1.24957   6
   4   0   2 7665.01 128.285   1
   5   0   2 0.12691 1.09916   2
  -5   0  -2 1.73772 2.18833   3
  -5   0  -2 2.73333 1.41423   2
   5   0   2 7.39049 3.63168   3
  -5   0  -2 -0.4356 1.78012   6
   5   0   2 -1.9475 1.31139   6
  -6   0  -2 2.03729 2.70077   3
   6   0   2 2.51895 1.58009   2
   6   0   2 0.37863 2.63905   3
  -6   0  -2 2.25147 1.97877   6
  -6   0  -2 1.09173 1.68093   2
   6   0   2 2.57357 2.34574   6
   7   0   2 -2.2697 1.32468   2
  -7   0  -2 -0.2964 2.64857   3
   7   0   2 -0.2242 2.70867   6
  -7   0  -2 0.53389 2.69967   6
   8   0   2 153.683 8.49182   2
  -8   0  -2 124.055 10.6703   3
  -8   0  -2 148.417 8.76938   2
  -8   0  -2 150.518 10.0889   6
   8   0   2 132.877 10.6793   6
  -9   0  -2 3.45737 3.00199   2
  -9   0  -2 -2.3075 2.95278   3
   9   0   2 0.08746 3.62484   6
   9   0   2 0.44428 2.41026   2
  -9   0  -2 -2.6134 3.40136   6
  10   0   2 2.25496 3.08574   2
 -10   0  -2 3.68461 4.07537   5
  10   0   2 4.87301 4.26697   6
 -10   0  -2 -2.4110 4.38657   3
 -10   0  -2 -5.9343 4.69232   6
 -10   0  -2 4.11264 3.32278   2
  11   0   2 1.79730 3.08862   2
 -11   0  -2 2.63852 4.62777   2
 -11   0  -2 -3.4672 4.08526   5
  11   0   2 3.19090 4.90354   6
 -12   0  -2 42.8866 9.44303   3
 -12   0  -2 40.4263 7.65125   2
 -12   0  -2 37.1379 8.82596   5
  12   0   2 59.0753 7.59632   2
  12   0   2 52.2862 9.25250   6
 -13   0  -2 4.25144 5.90666   5
  13   0   2 -8.8770 5.36229   6
  13   0   2 -2.2535 4.13943   2
 -13   0  -2 4.75973 6.25909   3
 -14   0  -2 270.108 19.5810   5
 -14   0  -2 229.110 20.2466   3
  14   0   2 198.815 22.2932   6
 -15  -1   2 22.7785 8.26416   3
  15  -1  -2 15.6508 6.89482   2
  15  -1  -2 12.1537 8.57802   6
  15   1  -2 16.2026 7.09560   2
  15   1  -2 17.2557 7.77287   6
 -15   1   2 14.3281 7.76904   3
  14  -1  -2 286.844 19.0234   2
 -14  -1   2 353.516 20.7672   3
 -14   1   2 341.335 23.4642   3
  14   1  -2 331.174 22.2481   6
  14   1  -2 345.549 20.6664   2
  13  -1  -2 300.523 18.6479   2
  13  -1  -2 392.103 21.9892   6
 -13  -1   2 375.953 20.2191   3
 -13   1   2 317.305 21.3561   3
  13   1  -2 316.065 20.5382   6
  13   1  -2 358.383 19.8905   2
 -12  -1   2 10.9484 5.51954   3
  12  -1  -2 -2.1180 4.73627   6
  12   1  -2 9.69900 4.54932   2
 -12   1   2 4.45734 5.28991   3
  12   1  -2 0.07165 4.80521   6
  11  -1  -2 24.9906 5.77644   2
 -11  -1   2 24.6407 6.09053   3
 -11   1   2 14.9177 6.58854   3
  11   1  -2 21.1736 6.08737   2
 -10  -1   2 194.841 12.5127   3
 -10  -1   2 155.305 11.1329   2
  10  -1  -2 178.902 13.3514   6
  10  -1  -2 185.348 12.4857   2
 -10   1   2 171.339 14.2341   3
 -10   1   2 164.757 12.9312   2
  10   1  -2 180.836 12.0526   2
  10   1  -2 181.208 13.5066   6
  -9  -1   2 4.24503 4.10205   6
  -9  -1   2 10.4649 4.28132   3
  -9  -1   2 10.1372 3.72326   2
   9  -1  -2 16.6823 4.75301   2
   9  -1  -2 9.41993 4.01917   6
   9   1  -2 12.5938 4.32008   6
  -9   1   2 6.36777 4.29065   6
   9   1  -2 11.8309 3.83260   2
  -9   1   2 11.3906 5.37346   3
  -9   1   2 16.2761 4.74957   2
   8  -1  -2 135.934 9.34877   2
  -8  -1   2 131.589 9.99886   6
  -8  -1   2 125.715 8.97368   2
  -8  -1   2 129.587 9.23917   3
   8  -1  -2 141.914 10.1951   6
  -8   1   2 111.596 9.33565   6
  -8   1   2 122.300 11.2037   3
   8   1  -2 122.950 8.92906   2
   8   1  -2 120.422 9.49703   6
  -8   1   2 132.212 9.68917   2
   7  -1  -2 -0.7457 1.75317   2
   7  -1  -2 -2.8973 2.33695   6
  -7  -1   2 -1.6859 1.36204   2
  -7  -1   2 -0.0168 2.68013   6
  -7  -1   2 -0.2951 2.30442   3
  -7   1   2 1.41060 2.08895   2
   7   1  -2 -3.2804 2.17175   6
   7   1  -2 0.21479 2.32511   2
  -7   1   2 -0.4562 2.20240   6
  -6  -1   2 157.474 8.17567   3
  -6  -1   2 169.225 9.39181   6
  -6  -1   2 177.557 9.07885   2
  -6   1   2 173.388 9.65810   2
  -6   1   2 172.694 9.76245   6
   6   1  -2 168.459 9.23072   2
  -5  -1   2 10.3807 2.44907   3
  -5  -1   2 4.83929 2.50598   6
   5  -1  -2 7.21603 2.48256   2
  -5  -1   2 5.23628 2.11550   2
   5  -1  -2 7.93844 2.85061   6
   5   1  -2 4.11482 2.42763   2
  -5   1   2 5.66545 2.37007   2
  -5   1   2 5.00320 2.55445   6
   5   1  -2 5.71341 2.63750   6
  -4  -1   2 2.43537 1.50085   2
   4  -1  -2 2.58237 1.85735   2
  -4  -1   2 1.03562 1.32688   3
   4  -1  -2 0.89994 1.79435   6
  -4  -1   2 0.76619 1.71033   6
   4   1  -2 0.78829 1.89668   4
  -4   1   2 0.55279 1.57558   2
   4   1  -2 1.86015 2.01099   2
  -4   1   2 0.53078 1.82887   6
   4   1  -2 4.12208 2.15909   6
  -3  -1   2 242.785 8.47269   2
  -3  -1   2 236.977 6.07867   3
   3  -1  -2 257.361 9.00748   2
  -3  -1   2 245.473 8.55209   6
   3  -1  -2 240.327 8.22379   6
   3   1  -2 243.628 8.61232   2
  -3   1   2 257.044 9.17307   2
   3   1  -2 245.726 8.34253   6
   3   1  -2 236.766 9.91630   4
  -3   1   2 237.983 8.42779   6
  -2  -1   2 4083.87 51.5731   6
  -2  -1   2 4123.01 55.7490   4
   2   1  -2 4188.86 55.2875   4
   2   1  -2 4112.82 51.1309   6
   1  -1  -2 15.9840 1.91078   4
   1  -1  -2 15.0267 1.54954   6
   1  -1  -2 17.7829 2.29545   5
  -1  -1   2 16.4223 1.28704   3
  -1  -1   2 18.5550 2.58344   4
  -1  -1   2 18.1577 1.85716   6
   1  -1  -2 14.3610 1.47388   6
   1  -1  -2 16.7561 2.05636   2
  -1   1   2 16.6046 2.35228   2
   1   1  -2 16.3740 2.50721   4
  -1   1   2 17.0955 1.81330   6
  -1   1   2 14.2856 2.13216   5
  -1   1   2 17.1745 1.99524   6
   1   1  -2 17.9003 1.71665   6
   0  -1   2 1627.43 24.1055   3
   0  -1  -2 1673.58 21.0719   4
   0  -1   2 1768.49 26.3663   4
   0  -1   2 1712.08 21.2258   5
   0  -1  -2 1686.99 24.5417   5
   0  -1  -2 1724.55 22.9485   2
   0   1  -2 1692.25 23.8100   3
   0   1  -2 1701.18 26.0613   4
   0   1   2 1713.12 23.0204   2
   0   1   2 1700.53 24.6138   5
   0   1   2 1685.82 20.9955   4
   0   1   2 1691.18 21.1208   6
   0   1   2 1741.22 26.1010   3
   0   1   2 1705.88 21.1126   6
  -1  -1  -2 744.198 9.99213   6
  -1  -1  -2 751.674 10.0228   6
  -1  -1  -2 769.219 15.3643   3
   1  -1   2 709.600 15.6218   3
  -1  -1  -2 717.944 13.8136   5
   1  -1   2 729.782 11.7958   6
   1  -1   2 745.205 15.6523   4
  -1  -1  -2 729.886 10.9118   2
   1   1   2 759.828 15.2114   3
   1   1   2 728.808 11.6818   6
   1   1   2 731.765 11.6915   6
  -1   1  -2 725.365 15.3109   3
   1   1   2 770.287 14.2326   5
  -2  -1  -2 2757.76 34.7264   6
  -2  -1  -2 2777.66 38.4041   5
   2  -1   2 2617.35 42.0834   3
  -2  -1  -2 2786.07 34.8536   6
  -2  -1  -2 2804.46 32.6269   2
   2  -1   2 2753.55 36.7279   2
   2  -1   2 2800.37 36.6261   6
   2   1   2 2749.06 36.4858   6
   2   1   2 2779.18 38.4392   5
   2   1   2 2780.09 40.3626   3
  -2   1  -2 2824.89 34.9647   6
  -2   1  -2 2726.17 41.9344   3
  -3  -1  -2 1178.19 23.6046   3
   3  -1   2 1196.57 20.5240   2
  -3  -1  -2 1188.88 22.2121   5
   3  -1   2 1196.40 21.5167   6
  -3  -1  -2 1207.92 20.0394   6
  -3  -1  -2 1219.87 17.2500   2
  -3  -1  -2 1234.46 20.1607   6
  -3   1  -2 1205.42 20.7352   2
   3   1   2 1211.89 24.2549   3
   3   1   2 1199.06 22.1607   5
  -3   1  -2 1218.17 26.1058   3
  -3   1  -2 1190.71 19.9628   6
   3   1   2 1205.82 21.6036   6
  -4  -1  -2 43.0960 2.85969   2
   4  -1   2 43.8972 3.78806   2
   4  -1   2 40.0640 4.47267   6
  -4  -1  -2 39.1134 4.52199   3
  -4  -1  -2 44.7259 4.77638   5
  -4  -1  -2 37.0016 3.73580   6
   4   1   2 41.4094 2.97137   2
  -4   1  -2 40.9001 3.86776   2
   4   1   2 37.6102 4.31439   6
  -4   1  -2 38.7621 3.87413   6
   4   1   2 41.3832 4.82473   3
  -4   1  -2 42.3331 5.62033   3
  -5  -1  -2 6.26651 3.05925   5
  -5  -1  -2 2.19458 1.93461   6
   5  -1   2 -0.1547 1.37449   2
  -5  -1  -2 2.97916 2.64634   3
  -5  -1  -2 1.94548 1.30772   2
   5  -1   2 3.25002 2.10478   6
  -5   1  -2 0.42850 1.76640   6
  -5   1  -2 1.20412 1.70830   2
   5   1   2 -0.4167 2.13792   3
   5   1   2 3.17464 1.65892   2
  -5   1  -2 -1.1773 2.91326   3
   5   1   2 2.03156 2.01081   6
  -6  -1  -2 1873.21 37.9398   3
  -6  -1  -2 1793.12 30.0434   2
   6  -1   2 1889.81 32.4977   2
  -6  -1  -2 1855.36 35.8167   5
   6  -1   2 1825.60 36.3871   6
  -6  -1  -2 1866.30 33.8032   6
   6   1   2 1817.62 36.3754   6
   6   1   2 1887.93 30.4239   2
  -6   1  -2 1832.73 40.8191   3
  -6   1  -2 1865.10 33.7819   6
   6   1   2 1734.25 39.1077   3
  -6   1  -2 1840.47 33.2541   2
  -7  -1  -2 444.538 15.5006   6
   7  -1   2 450.839 17.6171   6
  -7  -1  -2 437.344 16.6735   5
   7  -1   2 421.237 14.2028   2
  -7  -1  -2 452.713 18.1968   3
  -7  -1  -2 442.383 13.7033   2
  -7   1  -2 444.255 19.7494   3
   7   1   2 439.354 17.2229   6
   7   1   2 430.797 19.2302   3
   7   1   2 452.945 13.6231   2
  -7   1  -2 464.854 16.0012   6
  -7   1  -2 437.537 15.0380   2
  -8  -1  -2 152.104 11.0815   5
  -8  -1  -2 156.981 11.6235   3
  -8  -1  -2 152.154 10.0208   6
   8  -1   2 170.969 9.35266   2
  -8  -1  -2 147.693 8.51863   2
   8  -1   2 157.278 11.5322   6
   8   1   2 137.598 11.7999   3
   8   1   2 162.536 8.74817   2
   8   1   2 133.691 10.7485   6
  -8   1  -2 142.308 9.89440   6
  -8   1  -2 159.013 13.1989   3
  -8   1  -2 152.079 9.63089   2
  -9  -1  -2 156.535 11.5830   5
   9  -1   2 166.409 12.6425   6
  -9  -1  -2 159.367 12.1703   3
   9  -1   2 162.569 9.75723   2
  -9  -1  -2 155.005 9.40648   2
  -9  -1  -2 141.996 10.4473   6
  -9   1  -2 151.252 10.3611   2
   9   1   2 166.714 9.51185   2
   9   1   2 176.972 13.0232   6
  -9   1  -2 172.983 13.9142   3
  -9   1  -2 154.469 10.8848   6
 -10  -1  -2 236.717 14.2576   6
  10  -1   2 243.961 12.6813   2
  10  -1   2 248.080 16.2870   6
 -10  -1  -2 242.043 12.4658   2
 -10  -1  -2 238.323 15.6226   3
 -10  -1  -2 255.138 15.9085   5
 -10   1  -2 238.935 14.2109   6
  10   1   2 242.226 16.1183   6
 -10   1  -2 236.915 13.6114   2
  10   1   2 237.869 12.2481   2
 -10   1  -2 255.538 17.3542   3
 -11  -1  -2 14.2980 4.90540   2
 -11  -1  -2 9.43347 5.72633   5
  11  -1   2 20.3698 4.95709   2
 -11  -1  -2 16.9174 5.66835   3
  11  -1   2 12.3659 5.71178   6
 -11   1  -2 15.5168 6.33272   3
  11   1   2 5.57876 5.40625   6
  11   1   2 5.56184 3.75421   2
 -11   1  -2 6.57413 5.60371   2
  12  -1   2 351.408 16.7929   2
 -12  -1  -2 336.214 16.8475   2
  12  -1   2 400.960 22.7450   6
 -12  -1  -2 370.457 21.1431   3
 -12  -1  -2 386.236 21.3641   5
 -12   1  -2 338.108 22.1353   3
  12   1   2 363.472 22.0452   6
  12   1   2 345.505 16.3641   2
 -12   1  -2 337.187 18.5330   2
 -13  -1  -2 161.236 15.8461   3
 -13  -1  -2 180.621 16.3219   5
  13  -1   2 186.707 16.4390   6
  13  -1   2 183.102 13.0220   2
 -13   1  -2 177.490 17.8116   3
  13   1   2 190.310 17.6530   6
 -13   1  -2 174.481 15.1068   5
  13   1   2 167.831 12.2637   2
 -14  -1  -2 56.0568 11.0506   3
  14  -1   2 82.4394 10.1242   2
 -14  -1  -2 70.9882 13.1843   5
  14  -1   2 46.3149 10.3694   6
 -14   1  -2 74.8672 13.9323   3
 -14   1  -2 79.1925 12.3839   5
  14   1   2 43.4141 10.4686   6
 -15  -2   2 208.780 20.5009   5
  15  -2  -2 153.370 17.9463   6
 -15  -2   2 186.200 16.0619   3
  15  -2  -2 182.367 16.5023   2
 -15   2   2 193.103 20.9516   3
  15   2  -2 189.791 22.0151   4
  14  -2  -2 180.948 17.9005   6
  14  -2  -2 195.694 16.0910   2
 -14  -2   2 202.608 19.0573   5
 -14  -2   2 174.502 17.4622   3
  14   2  -2 210.345 22.1661   4
 -14   2   2 185.581 19.7168   3
  14   2  -2 212.486 17.5880   6
  13  -2  -2 3.14219 6.30877   6
  13  -2  -2 -1.3330 4.61079   2
 -13  -2   2 5.21703 7.31247   5
 -13  -2   2 2.46234 4.65505   3
  13   2  -2 2.27223 6.93647   4
  13   2  -2 -2.9179 4.65254   6
 -13   2   2 -4.2203 4.85758   3
  12  -2  -2 660.191 27.7304   6
 -12  -2   2 643.274 23.9745   3
  12  -2  -2 628.462 25.3715   2
 -12  -2   2 656.886 29.3251   5
  12   2  -2 606.049 28.7274   2
 -12   2   2 652.262 31.9208   3
  12   2  -2 584.586 26.6187   6
  12   2  -2 613.122 31.5842   4
  11  -2  -2 294.704 18.1099   6
 -11  -2   2 291.431 15.5349   3
  11  -2  -2 285.801 16.2717   2
  11   2  -2 285.160 17.9610   6
  11   2  -2 268.644 15.6528   2
 -11   2   2 302.291 20.7542   3
  10  -2  -2 2.58518 4.25057   6
  10  -2  -2 0.79796 3.72315   2
 -10  -2   2 1.95274 3.71209   2
 -10  -2   2 -0.2236 2.95718   3
  10   2  -2 2.55261 4.40947   6
 -10   2   2 2.49747 4.67247   2
  10   2  -2 2.38028 3.74076   2
 -10   2   2 2.29418 4.64931   3
  -9  -2   2 122.128 9.54282   2
   9  -2  -2 152.291 11.8847   6
  -9  -2   2 125.643 11.3956   6
   9  -2  -2 120.299 10.0921   2
  -9  -2   2 127.458 9.08709   3
  -9   2   2 98.9257 10.6504   2
   9   2  -2 133.298 10.1484   2
  -9   2   2 113.137 10.9151   6
   9   2  -2 116.807 10.7399   6
   8  -2  -2 780.736 24.1491   2
  -8  -2   2 758.783 22.6273   2
   8  -2  -2 809.790 25.2085   6
  -8  -2   2 788.829 20.9439   3
  -8  -2   2 771.391 27.7606   6
   8   2  -2 775.263 28.6508   4
  -8   2   2 747.987 27.4735   6
   8   2  -2 787.140 23.5142   2
  -8   2   2 786.945 25.2613   2
   8   2  -2 762.187 24.5288   6
  -7  -2   2 3174.04 48.4472   3
   7  -2  -2 3170.99 54.6531   2
  -7  -2   2 3119.65 52.4386   2
   7  -2  -2 3244.26 55.3962   6
  -7  -2   2 3181.75 55.2519   6
   7   2  -2 3165.31 61.3689   4
   7   2  -2 3230.94 55.2620   6
   7   2  -2 3288.89 54.1912   2
  -7   2   2 3104.12 55.8370   2
  -7   2   2 3136.14 54.9484   6
   6  -2  -2 627.752 19.3754   6
   6  -2  -2 624.706 19.4031   2
  -6  -2   2 639.497 18.4527   2
  -6  -2   2 642.850 15.4450   3
  -6  -2   2 638.391 19.5567   6
  -6   2   2 647.979 20.3412   2
   6   2  -2 604.144 22.0391   4
   6   2  -2 670.500 19.6920   2
  -6   2   2 668.547 19.9755   6
   6   2  -2 636.388 19.5634   6
  -6   2   2 622.590 19.9050   5
   5  -2  -2 0.72635 1.82733   2
  -5  -2   2 2.71867 2.06360   6
  -5  -2   2 0.24589 1.25918   3
   5  -2  -2 0.66801 2.03663   6
  -5  -2   2 1.63535 1.63953   2
   5   2  -2 2.19778 2.13138   4
  -5   2   2 -0.4202 1.77894   2
  -5   2   2 1.35702 1.82887   5
   5   2  -2 1.70931 1.88157   6
  -5   2   2 2.83350 2.49937   6
   4  -2  -2 7.61002 2.52325   6
  -4  -2   2 9.96337 1.56917   3
   4  -2  -2 11.8195 2.97981   2
   4   2  -2 8.19198 2.76724   4
  -4   2   2 7.96723 2.95711   2
   4   2  -2 8.58216 2.75976   6
   4   2  -2 8.96917 1.86780   3
  -3  -2   2 2048.34 34.3195   5
   3  -2  -2 2053.43 34.4626   2
  -3  -2   2 2017.27 36.1642   4
  -3  -2   2 1940.15 32.7514   6
   3  -2  -2 2051.71 34.8286   5
  -3  -2   2 2028.16 33.3697   2
   3  -2  -2 1982.52 32.3079   6
  -3   2   2 2053.59 35.0327   2
  -3   2   2 2008.85 33.0729   6
  -3   2   2 2003.40 34.1855   5
   3   2  -2 1996.14 25.2082   3
   3   2  -2 2001.59 34.9060   4
   3   2  -2 2052.15 33.0234   6
   2  -2  -2 23.8307 3.20388   6
  -2  -2   2 23.2546 3.51859   5
   2  -2  -2 24.0863 3.21183   6
   2  -2  -2 30.2833 3.81589   2
  -2  -2   2 24.0588 3.15859   6
   2  -2  -2 26.1419 3.26586   5
  -2  -2   2 15.3761 2.81694   4
  -2   2   2 25.9012 3.61246   6
  -2   2   2 21.5616 3.09311   5
   2   2  -2 22.4403 1.30760   3
  -2   2   2 20.5183 3.35442   2
   2   2  -2 23.6698 3.21000   6
   2   2  -2 29.7779 3.59324   4
   1  -2  -2 2112.19 32.9409   5
  -1  -2   2 2126.23 31.6042   6
  -1  -2   2 2075.83 30.9039   5
   1  -2  -2 2132.71 30.2416   6
   1  -2  -2 2113.58 32.4843   2
  -1  -2   2 2144.94 32.9485   4
   1  -2  -2 2100.41 30.5139   6
  -1   2   2 2140.17 32.9328   5
  -1   2   2 2126.73 31.7491   6
   1   2  -2 2115.15 32.7822   4
   1   2  -2 2105.97 30.8272   5
  -1   2   2 2093.06 30.8804   6
   1   2  -2 2160.06 31.0311   6
  -1   2   2 2099.38 32.5979   2
   0  -2  -2 1872.67 26.6489   6
   0  -2   2 1929.95 28.7704   6
   0  -2   2 1886.51 26.5291   5
   0  -2  -2 1890.80 29.9144   5
   0  -2  -2 1839.78 28.3787   2
   0  -2   2 1889.40 30.3552   4
   0  -2  -2 1851.83 26.7158   6
   0  -2   2 1903.12 28.0373   6
   0   2   2 1881.78 27.7236   6
   0   2  -2 1886.83 26.4436   5
   0   2   2 1839.53 27.9668   6
   0   2   2 1856.00 29.8036   5
   0   2  -2 1871.25 30.4200   4
  -1  -2  -2 292.195 7.98070   6
   1  -2   2 277.586 6.76685   5
   1  -2   2 301.079 10.4040   4
  -1  -2  -2 295.662 8.05830   6
   1  -2   2 287.695 8.79717   6
  -1  -2  -2 287.768 9.67622   5
   1   2   2 301.392 8.87090   6
   1   2   2 273.407 9.62463   5
  -1   2  -2 283.257 8.02595   6
  -1   2  -2 294.797 7.03848   5
   1   2   2 287.118 8.62927   6
   1   2   2 282.874 9.76716   3
   2  -2   2 4587.48 60.6944   6
  -2  -2  -2 4721.98 59.2708   6
  -2  -2  -2 4826.22 63.6684   5
   2  -2   2 4702.30 62.5035   2
   2   2   2 4618.03 60.5278   6
  -2   2  -2 4758.32 59.3383   6
   2   2   2 4794.61 63.7195   5
   3  -2   2 243.225 9.53836   2
   3  -2   2 260.638 9.85753   6
  -3  -2  -2 286.478 9.19587   6
  -3  -2  -2 269.656 10.4407   3
  -3  -2  -2 274.264 9.25558   6
  -3  -2  -2 278.943 10.7582   5
   3   2   2 273.630 10.6636   5
  -3   2  -2 264.252 12.3980   3
  -3   2  -2 272.177 7.73023   5
   3   2   2 279.383 10.0766   6
   3   2   2 283.682 10.6701   3
  -3   2  -2 270.849 9.17109   6
  -4  -2  -2 11.9664 2.98844   6
   4  -2   2 11.1432 2.85970   2
  -4  -2  -2 9.76440 2.78973   3
  -4  -2  -2 10.0265 2.56454   6
  -4  -2  -2 10.6015 3.42275   5
   4  -2   2 7.78244 2.85502   6
   4   2   2 6.36646 2.65827   6
  -4   2  -2 11.1954 2.43026   5
   4   2   2 10.7795 3.27706   5
  -4   2  -2 12.3590 4.16588   3
  -4   2  -2 12.9081 2.88926   2
  -4   2  -2 12.2657 2.80325   6
   5  -2   2 146.650 7.96510   2
  -5  -2  -2 144.580 8.69069   3
  -5  -2  -2 132.980 6.04235   2
  -5  -2  -2 147.420 7.92019   6
  -5  -2  -2 124.207 8.73026   5
  -5   2  -2 129.204 7.67602   6
  -5   2  -2 150.392 11.0538   3
   5   2   2 134.769 8.76450   3
  -6  -2  -2 148.244 8.61384   6
   6  -2   2 173.216 9.27726   2
   6  -2   2 146.514 9.84414   6
  -6  -2  -2 139.112 9.92909   5
  -6  -2  -2 146.182 9.35699   3
  -6  -2  -2 156.148 7.15023   2
  -6   2  -2 166.722 9.51127   2
   6   2   2 154.142 9.88971   6
  -6   2  -2 151.357 11.8537   3
  -6   2  -2 148.626 8.83177   6
   6   2   2 151.426 10.5566   3
  -7  -2  -2 901.088 26.0484   5
  -7  -2  -2 918.109 23.9409   6
  -7  -2  -2 937.436 26.2256   3
   7  -2   2 920.391 26.2816   6
   7  -2   2 927.451 23.8169   2
  -7   2  -2 913.885 23.8071   6
  -7   2  -2 937.568 31.0648   3
  -7   2  -2 929.346 24.7329   2
   7   2   2 919.082 26.3407   6
   7   2   2 915.158 27.9233   3
  -8  -2  -2 0.73410 2.54695   3
  -8  -2  -2 -6.1595 2.50456   6
   8  -2   2 -1.4954 3.04127   6
  -8  -2  -2 0.14691 3.16710   5
  -8  -2  -2 -1.4045 2.07850   2
   8  -2   2 -1.3797 2.06261   2
   8   2   2 0.34432 2.75837   6
  -8   2  -2 -2.1212 3.25464   6
  -8   2  -2 4.91216 3.53653   2
  -8   2  -2 0.25331 3.82199   3
   8   2   2 -2.7635 2.69918   3
  -9  -2  -2 14.8562 4.98153   6
  -9  -2  -2 24.0551 5.66131   3
  -9  -2  -2 26.3077 6.70624   5
   9  -2   2 12.4766 5.16586   6
  -9  -2  -2 23.3375 4.49192   2
   9  -2   2 21.7871 4.98274   2
   9   2   2 24.7251 6.20499   6
   9   2   2 15.8124 5.48441   3
  -9   2  -2 23.3642 7.42212   3
  -9   2  -2 20.4148 5.19823   2
 -10  -2  -2 24.0654 5.15739   2
 -10  -2  -2 19.0721 5.46562   3
 -10  -2  -2 29.1187 7.21086   5
  10  -2   2 17.5636 4.74672   2
 -10  -2  -2 17.0666 5.25268   6
 -10   2  -2 26.0614 6.18638   6
 -10   2  -2 24.2026 6.77217   2
 -10   2  -2 21.6264 7.37336   3
 -11  -2  -2 13.9081 6.53041   5
 -11  -2  -2 8.70991 5.35482   3
 -11  -2  -2 9.31330 4.77669   2
  11  -2   2 11.1881 4.43311   2
  11  -2   2 2.89093 4.75479   6
 -11   2  -2 0.49669 4.71253   3
  11   2   2 12.5178 5.72829   6
 -11   2  -2 -3.7027 5.24065   2
  12  -2   2 3.21466 5.56017   6
 -12  -2  -2 -2.0554 4.67684   5
 -12  -2  -2 1.58332 4.25540   3
  12  -2   2 2.90692 3.66862   2
 -12  -2  -2 -0.1808 4.61332   2
 -12   2  -2 2.40571 6.86300   3
  12   2   2 10.3641 6.41069   6
  13  -2   2 4.76231 5.96702   6
 -13  -2  -2 0.36576 5.50300   3
 -13  -2  -2 5.06268 5.79698   5
  13   2   2 -0.1382 4.96543   6
 -13   2  -2 0.12648 4.97298   3
  14  -2   2 66.1603 11.7820   6
  14  -2   2 37.2971 7.70241   2
 -14  -2  -2 32.8640 9.83722   5
 -14  -2  -2 47.8015 10.3313   3
  14   2   2 74.3092 13.3910   6
 -14   2  -2 50.1213 12.8422   3
 -14  -3   2 138.673 12.6704   3
 -14  -3   2 164.484 17.5741   5
  14  -3  -2 159.747 15.8213   6
  14  -3  -2 136.105 13.7379   2
  14   3  -2 124.913 17.0419   4
  14   3  -2 149.171 15.4462   6
  13  -3  -2 403.288 23.1703   6
 -13  -3   2 403.324 25.0846   5
 -13  -3   2 407.063 19.2578   3
  13  -3  -2 392.840 21.8994   2
 -13   3   2 431.329 28.2150   3
  13   3  -2 377.314 26.7900   4
  13   3  -2 403.052 23.9037   6
  12  -3  -2 95.9471 11.1667   6
  12  -3  -2 84.9864 10.2507   2
 -12  -3   2 81.8415 12.7399   5
 -12  -3   2 84.0256 8.96596   3
 -12   3   2 86.7501 13.6715   3
  12   3  -2 102.524 11.5686   6
  12   3  -2 72.8263 12.2097   4
  11  -3  -2 3.59995 5.15200   6
 -11  -3   2 1.61307 3.26744   3
 -11  -3   2 6.13603 5.90116   5
  11   3  -2 7.50948 4.59669   6
  11   3  -2 4.72690 4.60619   4
 -11   3   2 11.1698 8.51900   3
 -10  -3   2 228.249 12.0512   3
  10  -3  -2 230.431 14.6826   2
 -10  -3   2 191.471 12.9920   2
 -10  -3   2 205.309 15.7150   5
  10  -3  -2 235.659 15.5695   6
  10   3  -2 227.855 15.5307   6
  10   3  -2 236.768 17.4809   4
  -9  -3   2 61.6643 9.44847   5
   9  -3  -2 91.0429 9.43243   6
  -9  -3   2 57.5113 7.78740   2
  -9  -3   2 55.3313 6.95690   3
   9  -3  -2 75.2222 8.88261   2
  -9   3   2 78.2364 9.64317   5
  -9   3   2 60.0218 9.53791   2
   9   3  -2 68.4341 10.2459   4
   9   3  -2 82.5366 9.01375   6
  -8  -3   2 -3.5017 3.53093   5
   8  -3  -2 -0.6403 3.38070   6
  -8  -3   2 0.27087 2.20516   3
  -8  -3   2 7.88463 3.51900   2
   8  -3  -2 0.67186 3.17542   2
  -8  -3   2 -0.8711 3.61648   6
  -8   3   2 4.48510 3.10717   5
   8   3  -2 3.92751 3.83959   6
   8   3  -2 3.59634 3.50414   4
  -8   3   2 -2.9130 4.50651   2
  -8   3   2 -0.1109 3.33240   6
  -7  -3   2 67.3890 5.22443   3
  -7  -3   2 69.0889 8.09197   6
   7  -3  -2 80.5112 8.46145   6
   7  -3  -2 72.7724 7.62658   2
  -7  -3   2 68.6435 6.64797   2
  -7  -3   2 59.1207 8.03673   5
   7   3  -2 62.9642 7.78348   4
  -7   3   2 84.4654 7.98118   5
  -7   3   2 71.9697 8.30474   6
   7   3  -2 74.5408 7.54985   6
  -7   3   2 68.8931 7.94607   2
  -6  -3   2 207.316 12.4876   5
   6  -3  -2 211.775 11.7783   2
  -6  -3   2 214.548 11.9293   6
   6  -3  -2 202.313 11.2373   6
  -6  -3   2 222.748 8.18244   3
  -6  -3   2 209.769 10.7658   2
   6   3  -2 209.910 11.7456   6
   6   3  -2 194.705 8.66411   3
  -6   3   2 202.043 11.8051   6
  -6   3   2 212.832 12.3302   2
  -6   3   2 183.699 11.0337   5
   6   3  -2 196.815 12.1435   4
  -5  -3   2 155.194 10.1799   5
  -5  -3   2 153.822 9.60317   6
   5  -3  -2 181.484 10.4285   2
   5  -3  -2 149.828 9.07624   6
  -5  -3   2 163.521 9.10757   2
  -5  -3   2 167.658 6.41944   3
  -5   3   2 165.147 9.64608   6
   5   3  -2 165.892 6.78235   3
   5   3  -2 176.674 10.0677   6
   5   3  -2 172.908 10.7035   4
  -5   3   2 147.649 9.41558   5
  -5   3   2 155.148 9.97647   2
   4  -3  -2 53.8890 5.28119   6
  -4  -3   2 48.3998 5.26528   2
   4  -3  -2 48.7453 5.30047   5
   4  -3  -2 51.9982 6.44817   2
  -4  -3   2 52.7550 6.53540   5
  -4  -3   2 46.3752 5.00793   6
  -4   3   2 50.3969 5.76323   2
  -4   3   2 49.3064 5.86440   6
   4   3  -2 48.9448 3.14024   3
  -4   3   2 54.7276 5.39663   5
   4   3  -2 53.3860 5.51555   4
   4   3  -2 52.2493 5.62276   6
  -3  -3   2 71.9306 5.96460   6
   3  -3  -2 80.6376 6.20086   6
   3  -3  -2 81.0484 6.46510   5
  -3  -3   2 73.8787 6.30978   4
  -3  -3   2 74.9554 6.35495   5
   3  -3  -2 63.7580 5.95298   2
  -3   3   2 61.2772 5.96216   2
  -3   3   2 74.2763 5.90022   6
   3   3  -2 72.9176 3.39731   3
   3   3  -2 75.5637 5.87195   4
   3   3  -2 72.5003 5.99986   6
  -3   3   2 74.6942 6.00975   5
   2  -3  -2 1086.78 23.6341   5
   2  -3  -2 1156.38 23.3097   6
   2  -3  -2 1111.26 22.3038   6
  -2  -3   2 1097.96 23.2248   6
  -2  -3   2 1103.73 23.4242   4
   2  -3  -2 1088.92 24.1026   2
  -2  -3   2 1108.73 23.3590   5
   2   3  -2 1056.98 22.6190   5
   2   3  -2 1089.86 22.7449   4
  -2   3   2 1076.09 22.6726   6
  -2   3   2 1079.92 23.6598   5
   2   3  -2 1074.11 22.7303   6
  -2   3   2 1066.76 24.1711   2
   1  -3  -2 29.8772 3.58675   6
  -1  -3   2 27.3055 3.63563   4
  -1  -3   2 27.9395 3.86766   6
  -1  -3   2 24.7875 4.12459   6
   1  -3  -2 22.9281 3.55757   5
   1  -3  -2 26.6228 3.50582   6
  -1  -3   2 27.0894 4.01451   5
   1  -3  -2 21.8473 3.74511   2
   1   3  -2 26.6021 3.52873   5
  -1   3   2 23.6150 3.95958   5
   1   3  -2 19.8966 3.53974   6
  -1   3   2 25.8245 3.69073   6
   1   3  -2 20.8083 3.22044   4
  -1   3   2 24.1829 3.97623   6
   0  -3  -2 847.126 17.9694   6
   0  -3  -2 818.258 17.8297   6
   0  -3  -2 874.672 11.3609   4
   0  -3   2 884.735 19.7541   6
   0  -3  -2 884.147 20.2853   5
   0  -3   2 839.308 17.4394   5
   0  -3   2 853.768 19.5158   4
   0  -3  -2 842.234 19.3389   2
   0  -3   2 884.683 19.3592   6
   0   3  -2 874.222 19.9350   4
   0   3   2 862.685 20.2251   5
   0   3   2 878.565 19.4787   6
   0   3  -2 844.805 17.6109   5
   0   3   2 861.109 19.0304   6
  -1  -3  -2 807.549 17.5155   6
   1  -3   2 807.245 16.2603   5
   1  -3   2 848.478 20.0897   4
   1  -3   2 820.590 18.9208   6
  -1  -3  -2 801.896 17.5551   6
  -1  -3  -2 854.740 20.2171   5
  -1   3  -2 813.283 16.4505   5
  -1   3  -2 829.819 17.8135   6
   1   3   2 823.660 20.2294   5
   1   3   2 816.390 18.5650   6
   1   3   2 829.483 11.1966   4
   1   3   2 818.734 18.9097   6
  -2  -3  -2 33.7729 4.83875   5
  -2  -3  -2 22.2871 3.38513   6
   2  -3   2 30.0841 3.07533   5
  -2  -3  -2 32.7710 4.17845   6
   2  -3   2 34.8707 4.74191   2
   2  -3   2 37.2720 5.37755   4
   2  -3   2 28.6536 4.09102   6
  -2   3  -2 26.4691 3.99145   6
  -2   3  -2 29.5192 2.97401   5
   2   3   2 27.4050 4.35221   5
   2   3   2 35.7172 4.39908   6
   2   3   2 23.8016 4.23589   6
   2   3   2 31.6883 4.12811   3
   2   3   2 29.5983 2.53608   4
  -3  -3  -2 345.315 13.0838   3
   3  -3   2 383.875 13.9174   2
  -3  -3  -2 372.784 13.9981   5
  -3  -3  -2 350.950 11.7400   6
  -3  -3  -2 360.613 12.0931   6
   3  -3   2 356.294 10.6390   5
   3  -3   2 350.307 12.6128   6
   3   3   2 361.080 12.9159   6
  -3   3  -2 362.557 12.2017   6
  -3   3  -2 357.962 10.2246   5
   3   3   2 374.988 14.0375   5
  -4  -3  -2 1120.67 31.4800   5
  -4  -3  -2 1189.11 26.6362   3
  -4  -3  -2 1199.09 24.9428   6
   4  -3   2 1164.98 26.5615   2
  -4  -3  -2 1152.10 24.4059   6
   4   3   2 1101.14 27.0615   5
  -4   3  -2 1154.70 22.0529   5
  -4   3  -2 1129.11 24.3448   6
   4   3   2 1181.43 26.3877   3
  -5  -3  -2 3285.58 51.1504   6
  -5  -3  -2 3226.39 46.6015   2
  -5  -3  -2 3210.21 55.0578   5
  -5  -3  -2 3181.09 50.3599   6
   5  -3   2 3280.85 53.7607   6
  -5   3  -2 3198.85 47.5750   5
  -5   3  -2 3039.45 60.5453   3
  -5   3  -2 3200.49 50.7382   6
   5   3   2 3251.54 53.7652   6
   5   3   2 3222.00 54.7970   5
   5   3   2 3128.11 52.8646   3
   6  -3   2 99.8661 7.84573   2
  -6  -3  -2 99.3961 8.26873   3
  -6  -3  -2 97.6953 8.91889   5
  -6  -3  -2 83.3347 7.40397   6
  -6  -3  -2 96.3860 8.22181   6
   6  -3   2 92.1603 8.68252   6
  -6   3  -2 106.007 8.17338   6
  -6   3  -2 95.3567 6.82310   5
  -6   3  -2 101.302 10.8907   3
   6   3   2 91.5067 8.07298   6
   6   3   2 88.7329 7.83591   3
  -6   3  -2 93.6802 8.11648   2
  -7  -3  -2 189.190 8.98933   2
  -7  -3  -2 211.443 12.0491   6
   7  -3   2 212.348 13.0313   6
  -7  -3  -2 188.006 11.0218   6
  -7  -3  -2 198.583 11.7064   3
  -7  -3  -2 219.568 13.3390   5
   7  -3   2 207.479 11.9392   2
  -7   3  -2 190.328 10.0749   5
  -7   3  -2 217.953 12.7223   2
   7   3   2 208.148 13.0118   6
   7   3   2 221.415 13.3081   3
  -7   3  -2 197.947 11.4811   6
  -7   3  -2 208.335 15.7480   3
  -8  -3  -2 1156.67 29.7727   6
  -8  -3  -2 1140.65 25.6746   2
   8  -3   2 1193.59 30.6259   2
  -8  -3  -2 1168.32 29.8986   6
  -8  -3  -2 1181.40 31.6173   3
   8  -3   2 1198.19 33.2903   6
  -8  -3  -2 1196.00 33.8428   5
  -8   3  -2 1240.49 40.0227   3
  -8   3  -2 1141.24 28.3122   5
  -8   3  -2 1145.40 29.6696   6
   8   3   2 1172.98 33.2441   6
   8   3   2 1182.12 33.7975   3
  -8   3  -2 1165.14 31.5891   2
  -9  -3  -2 65.6182 9.06638   5
   9  -3   2 66.6835 9.64585   6
  -9  -3  -2 71.8054 8.32128   3
  -9  -3  -2 74.6956 9.00214   6
  -9  -3  -2 57.7403 6.15644   2
   9  -3   2 69.5743 8.02871   2
   9   3   2 57.1235 9.22920   6
  -9   3  -2 76.6756 15.1304   2
  -9   3  -2 62.7250 10.8289   3
   9   3   2 63.1809 9.93628   3
  -9   3  -2 67.4831 7.82172   5
  -9   3  -2 65.1390 8.87891   6
  10  -3   2 172.271 12.0929   2
 -10  -3  -2 152.626 10.2222   2
  10  -3   2 151.596 13.0613   6
 -10  -3  -2 151.594 14.1633   5
 -10  -3  -2 168.312 13.1685   3
 -10  -3  -2 168.574 14.0289   6
  10   3   2 168.810 13.8124   6
 -10   3  -2 154.555 12.3325   2
 -10   3  -2 147.492 13.3341   5
  10   3   2 147.120 13.8381   3
 -10   3  -2 173.529 14.6944   6
 -10   3  -2 141.380 15.2345   3
 -11  -3  -2 5.87480 6.25509   5
 -11  -3  -2 -1.7109 3.50080   2
 -11  -3  -2 1.99941 4.80710   3
  11  -3   2 4.44340 4.03624   2
  11  -3   2 5.04838 4.96503   6
 -11   3  -2 -5.2111 4.53733   5
 -11   3  -2 0.88385 5.16297   3
  11   3   2 0.23122 4.92194   6
  12  -3   2 255.907 19.1171   6
 -12  -3  -2 247.931 16.9246   3
 -12  -3  -2 291.112 19.3373   5
 -12  -3  -2 274.403 15.2518   2
  12   3   2 288.624 20.2906   6
 -12   3  -2 282.884 23.1747   3
 -13  -3  -2 287.172 19.6536   3
  13  -3   2 255.650 16.5911   2
 -13  -3  -2 279.736 21.0121   5
  13  -3   2 280.495 20.1283   6
 -13  -3  -2 270.484 17.4503   6
 -13   3  -2 280.891 22.7487   3
  13   3   2 279.259 21.2031   6
 -14  -3  -2 30.6825 9.23187   6
  14  -3   2 32.4448 9.90036   6
  14  -3   2 23.3703 6.95799   2
 -14  -3  -2 16.6457 10.0947   5
 -14  -3  -2 15.6706 7.93454   3
  14   3   2 27.5319 9.45106   6
 -14   3  -2 37.5370 12.2010   3
  14  -4  -2 10.8110 8.14777   6
 -14  -4   2 3.60460 6.98800   5
 -14  -4   2 15.3892 5.75815   3
  14  -4  -2 5.27440 6.48876   2
  14   4  -2 18.5251 9.00786   4
  14   4  -2 9.69374 7.87896   6
 -14   4   2 12.9776 9.30826   3
  13  -4  -2 46.1049 9.91524   6
 -13  -4   2 50.3935 7.94453   3
 -13  -4   2 35.2256 9.57646   5
  13  -4  -2 38.6915 8.49009   2
  13   4  -2 30.0168 9.39076   4
 -13   4   2 30.9881 11.9647   3
  13   4  -2 40.6164 9.82564   6
  12  -4  -2 115.171 12.3079   2
 -12  -4   2 87.9054 14.1172   5
 -12  -4   2 82.9391 8.81272   3
  12  -4  -2 90.1234 12.2036   6
  12   4  -2 92.9286 12.6668   6
 -12   4   2 91.4391 14.6782   3
  12   4  -2 88.6864 13.5619   4
 -11  -4   2 322.261 20.9359   5
  11  -4  -2 341.320 19.5892   2
  11  -4  -2 344.646 19.8044   6
 -11  -4   2 338.535 15.1692   3
  11   4  -2 351.212 20.1290   6
  11   4  -2 361.602 22.7528   4
 -10  -4   2 3.16738 5.87225   5
 -10  -4   2 2.95883 2.75101   3
  10  -4  -2 2.99378 4.52992   6
  10   4  -2 14.7801 5.90864   4
  10   4  -2 14.7771 6.43059   6
   9  -4  -2 97.3648 10.2068   2
  -9  -4   2 118.522 8.23657   3
  -9  -4   2 95.6581 12.2291   5
  -9  -4   2 90.8289 8.73590   2
   9  -4  -2 109.490 11.3512   6
  -9   4   2 96.4417 10.7948   5
   9   4  -2 97.6631 10.3132   6
   9   4  -2 87.9062 11.1049   4
  -8  -4   2 618.288 24.9397   5
   8  -4  -2 625.048 23.6693   2
  -8  -4   2 549.901 22.2468   6
  -8  -4   2 606.773 17.1854   3
  -8  -4   2 625.250 21.9157   2
   8  -4  -2 581.726 22.7902   6
  -8   4   2 568.207 23.8196   2
  -8   4   2 541.431 22.5736   6
   8   4  -2 601.759 23.0274   6
   8   4  -2 576.606 24.1470   4
  -8   4   2 577.189 22.5436   5
   7  -4  -2 19.8616 5.12426   6
  -7  -4   2 23.4737 5.32612   6
   7  -4  -2 27.0807 6.08551   2
  -7  -4   2 27.4509 6.68120   5
  -7  -4   2 22.5118 3.37629   3
  -7  -4   2 28.5653 5.12927   2
  -7   4   2 25.4918 6.14851   6
   7   4  -2 22.9614 5.36003   4
  -7   4   2 29.4126 5.99566   5
  -7   4   2 24.5452 6.14645   2
   7   4  -2 14.5633 4.49927   6
   7   4  -2 20.3423 3.99509   3
  -6  -4   2 99.7705 8.16852   2
   6  -4  -2 109.852 9.46707   6
  -6  -4   2 149.741 12.0134   5
  -6  -4   2 121.294 9.53261   6
   6  -4  -2 101.328 9.03711   2
  -6   4   2 123.537 10.4295   2
   6   4  -2 119.584 7.41099   3
   6   4  -2 109.263 9.55476   6
  -6   4   2 108.877 9.78948   6
   6   4  -2 127.545 9.79909   4
  -6   4   2 119.317 9.23348   5
  -5  -4   2 11.2879 4.46153   5
   5  -4  -2 15.0875 4.09151   6
  -5  -4   2 15.9932 4.16368   6
  -5  -4   2 7.63157 3.20225   2
   5  -4  -2 10.7836 3.51915   2
   5   4  -2 7.55888 3.21725   4
  -5   4   2 20.8072 5.14946   2
   5   4  -2 12.1910 4.02536   6
  -5   4   2 15.5837 3.94207   5
  -5   4   2 12.8434 4.08583   6
   5   4  -2 14.2756 2.60101   3
   4  -4  -2 4.30042 2.63804   5
  -4  -4   2 1.84725 2.38745   6
   4  -4  -2 5.23274 3.09581   2
   4  -4  -2 4.87935 2.66099   6
  -4  -4   2 0.06841 2.16990   4
   4  -4  -2 0.68584 2.55984   6
  -4  -4   2 2.32396 3.80714   5
   4   4  -2 5.98201 1.62616   3
  -4   4   2 1.52299 3.01090   6
   4   4  -2 2.68160 2.19190   4
  -4   4   2 5.35485 3.25755   2
   4   4  -2 5.18975 3.08023   6
  -4   4   2 6.33276 2.80514   5
   3  -4  -2 448.823 15.9278   6
  -3  -4   2 438.801 15.6290   6
  -3  -4   2 455.020 16.2146   6
   3  -4  -2 441.682 16.8011   2
   3  -4  -2 446.471 18.8294   5
  -3  -4   2 449.112 16.0286   4
   3  -4  -2 471.783 17.9860   6
  -3   4   2 452.244 17.2939   2
  -3   4   2 445.026 15.9089   6
  -3   4   2 461.142 15.9835   5
   3   4  -2 466.675 11.4058   3
   3   4  -2 421.398 15.5509   5
   3   4  -2 434.515 14.8125   4
   2  -4  -2 309.182 12.5634   6
  -2  -4   2 316.534 12.8674   5
   2  -4  -2 336.650 15.9479   2
  -2  -4   2 317.503 12.8613   6
  -2  -4   2 341.037 12.9118   4
   2  -4  -2 313.037 13.0580   5
   2  -4  -2 310.338 12.3402   6
  -2   4   2 297.710 12.6821   5
  -2   4   2 322.640 12.8047   6
   2   4  -2 309.776 12.7657   6
   2   4  -2 312.948 12.8155   5
   2   4  -2 308.732 11.9631   4
   1  -4  -2 2191.35 37.9325   6
   1  -4  -2 2211.02 40.1850   5
   1  -4  -2 2292.28 31.6160   4
  -1  -4   2 2242.22 38.6253   5
   1  -4  -2 2311.59 41.2720   2
  -1  -4   2 2285.25 40.5011   6
   1  -4  -2 2222.92 38.8280   6
  -1  -4   2 2282.09 38.6368   4
  -1  -4   2 2280.01 39.9338   6
   1   4  -2 2206.90 38.4705   4
   1   4  -2 2265.24 39.6168   6
  -1   4   2 2190.98 40.0558   5
  -1   4   2 2295.72 40.8782   6
  -1   4   2 2267.11 39.5466   6
   0  -4  -2 54.0262 2.68216   4
   0  -4  -2 49.9315 5.47702   5
   0  -4  -2 54.4534 5.01465   6
   0  -4   2 46.1772 4.88857   5
   0  -4   2 54.2857 5.13867   4
   0  -4   2 56.8150 5.99280   6
   0  -4  -2 47.0498 5.84598   2
   0  -4  -2 54.0001 5.51804   6
   0  -4   2 52.2064 5.73051   6
   0   4  -2 53.8441 5.50671   4
   0   4  -2 51.3831 5.50529   6
   0   4   2 53.7716 5.53524   6
   0   4   2 57.1607 5.81560   6
   0   4   2 49.6070 5.54828   5
   0   4  -2 57.4984 5.48631   5
   1  -4   2 323.909 13.1311   6
   1  -4   2 307.626 10.7739   5
   1  -4   2 292.538 12.3689   6
  -1  -4  -2 281.661 11.3716   6
   1  -4   2 311.464 12.5483   4
  -1  -4  -2 291.660 11.2986   6
  -1   4  -2 304.580 10.9523   5
   1   4   2 299.963 12.5995   6
  -1   4  -2 323.503 12.1042   6
   1   4   2 310.071 12.3729   6
   1   4   2 293.331 12.7970   5
   2  -4   2 0.58864 1.42123   5
   2  -4   2 0.19091 2.02164   4
  -2  -4  -2 -1.1466 1.99310   5
  -2  -4  -2 3.59328 2.18031   6
  -2  -4  -2 0.18275 2.23947   6
   2   4   2 1.46082 2.49918   6
   2   4   2 0.51864 1.63623   3
   2   4   2 2.07057 1.10779   4
  -2   4  -2 3.84391 2.68125   6
   2   4   2 0.56938 2.71749   5
  -2   4  -2 0.22205 1.47210   5
  -3  -4  -2 1696.23 35.7993   5
  -3  -4  -2 1633.62 31.9351   6
   3  -4   2 1586.26 33.4124   6
   3  -4   2 1660.54 29.8171   5
   3  -4   2 1650.60 35.3906   2
  -3  -4  -2 1596.16 31.5323   6
   3   4   2 1685.46 33.2995   3
  -3   4  -2 1643.58 29.1758   5
   3   4   2 1645.94 35.4605   5
   3   4   2 1607.18 26.5064   4
   3   4   2 1583.15 33.5730   6
  -3   4  -2 1665.41 32.1601   6
  -4  -4  -2 377.270 16.4125   5
   4  -4   2 374.243 15.5067   6
  -4  -4  -2 387.964 14.3043   6
   4  -4   2 386.453 16.0022   2
   4   4   2 393.450 15.8394   6
   4   4   2 405.995 16.8136   5
  -4   4  -2 386.358 14.5009   6
  -4   4  -2 375.217 12.3618   5
   4   4   2 366.403 12.5072   4
   4   4   2 369.306 14.4953   3
  -5  -4  -2 0.77447 2.42442   6
   5  -4   2 4.21735 3.27570   6
  -5  -4  -2 0.61422 3.23354   6
  -5  -4  -2 4.52271 2.79298   3
  -5  -4  -2 0.83344 1.77984   2
   5  -4   2 4.15314 3.59878   2
  -5  -4  -2 -6.0306 2.92539   5
  -5   4  -2 1.20837 2.96619   6
   5   4   2 -0.2022 2.37946   6
   5   4   2 -2.3259 1.88682   4
  -5   4  -2 -2.8107 1.70166   5
   5   4   2 2.92305 3.31208   5
   5   4   2 5.04271 2.79972   3
  -6  -4  -2 406.341 18.7408   5
  -6  -4  -2 404.758 16.0703   6
   6  -4   2 402.243 17.6279   6
  -6  -4  -2 414.885 16.9293   3
  -6  -4  -2 390.357 13.7519   2
   6  -4   2 412.380 17.6826   2
  -6  -4  -2 417.424 16.5705   6
   6   4   2 416.101 18.1361   6
   6   4   2 411.741 16.8205   3
  -6   4  -2 408.357 16.4039   6
   6   4   2 394.943 16.7099   4
  -6   4  -2 404.538 14.3963   5
  -7  -4  -2 142.835 10.3474   3
  -7  -4  -2 143.329 12.1288   5
   7  -4   2 144.264 11.6039   6
  -7  -4  -2 141.580 10.3873   6
  -7  -4  -2 150.969 8.88967   2
   7  -4   2 146.396 10.7295   2
  -7  -4  -2 140.998 10.7540   6
  -7   4  -2 146.353 10.7873   6
   7   4   2 151.374 11.4077   3
  -7   4  -2 153.014 14.6155   3
   7   4   2 152.734 11.9989   6
  -7   4  -2 150.314 9.27252   5
   8  -4   2 7.74382 5.04488   6
  -8  -4  -2 6.26773 4.14649   3
  -8  -4  -2 0.81007 5.06318   5
  -8  -4  -2 5.86673 2.79209   2
   8  -4   2 -0.8930 3.48658   2
  -8  -4  -2 1.26833 3.74485   6
  -8  -4  -2 4.18771 4.08708   6
   8   4   2 -6.0016 2.59178   6
  -8   4  -2 -2.6710 4.50063   3
  -8   4  -2 -5.6898 4.41297   6
   8   4   2 5.09356 4.37620   3
  -8   4  -2 11.4054 3.78807   5
  -9  -4  -2 1062.21 34.7507   5
   9  -4   2 1037.74 38.2630   6
  -9  -4  -2 986.762 29.6099   6
   9  -4   2 991.127 30.4972   2
  -9  -4  -2 1002.62 30.6636   3
  -9  -4  -2 1012.78 25.7696   2
  -9  -4  -2 1029.34 29.8528   6
  -9   4  -2 1001.25 39.8452   3
  -9   4  -2 933.835 29.1827   6
  -9   4  -2 945.266 31.4872   2
   9   4   2 977.423 32.6098   3
  -9   4  -2 975.582 27.5647   5
   9   4   2 888.536 36.2868   6
  10  -4   2 -4.9908 3.29910   2
 -10  -4  -2 -0.5269 3.19132   2
 -10  -4  -2 0.56366 4.43925   6
  10  -4   2 -5.0656 4.54458   6
 -10  -4  -2 0.01919 4.40251   5
 -10  -4  -2 0.79850 3.86789   3
  10   4   2 0.40638 4.08612   6
 -10   4  -2 -2.0062 5.83856   3
 -10   4  -2 2.40847 4.21106   5
  11  -4   2 125.316 13.1156   6
 -11  -4  -2 102.509 14.0435   5
 -11  -4  -2 99.5808 10.3872   2
 -11  -4  -2 128.312 11.6405   3
 -11  -4  -2 103.867 11.5913   6
 -11   4  -2 79.9969 10.5533   5
 -11   4  -2 110.738 16.4740   3
  11   4   2 136.757 13.6650   6
  12  -4   2 128.232 12.4270   2
 -12  -4  -2 151.186 13.4069   3
 -12  -4  -2 156.191 14.2868   6
 -12  -4  -2 181.705 17.4499   5
  12  -4   2 165.486 15.9911   6
 -12  -4  -2 124.052 11.6640   2
  12   4   2 156.518 16.2996   6
 -12   4  -2 132.948 16.7265   3
  13  -4   2 91.0287 15.8037   6
 -13  -4  -2 80.3471 13.2013   5
 -13  -4  -2 94.1999 11.4637   3
  13  -4   2 101.002 12.3677   2
 -13  -4  -2 82.3083 11.5832   6
  13   4   2 63.0083 13.0228   4
  13   4   2 92.7571 13.3220   6
 -13  -5   2 132.158 10.8809   3
  13  -5  -2 120.756 13.5043   2
  13  -5  -2 130.725 15.4799   6
 -13   5   2 143.134 18.8970   3
  13   5  -2 135.910 15.8276   6
  13   5  -2 104.558 14.4206   4
 -12  -5   2 20.0525 4.94792   3
  12  -5  -2 1.72116 6.49084   6
  12  -5  -2 10.7453 5.66609   2
 -12  -5   2 28.9213 9.44420   5
  12   5  -2 11.9937 7.51553   6
  12   5  -2 5.71550 6.40155   4
 -11  -5   2 209.264 18.9141   5
  11  -5  -2 246.407 17.5679   2
  11  -5  -2 213.181 16.7055   6
  11   5  -2 209.096 17.0789   4
  11   5  -2 206.409 16.9210   6
  10  -5  -2 61.9370 10.1622   6
 -10  -5   2 85.2470 13.1871   5
  10  -5  -2 91.2005 10.9798   2
  10   5  -2 78.9862 10.1508   6
  10   5  -2 100.540 11.6398   4
  -9  -5   2 38.9133 8.70928   5
   9   5  -2 19.4382 6.44377   4
   9   5  -2 30.3052 5.61472   3
   8  -5  -2 6.12355 4.66017   2
  -8  -5   2 2.40930 3.84331   2
   8  -5  -2 3.08464 3.54577   6
  -8  -5   2 13.7070 5.79824   5
   8   5  -2 7.71387 4.08643   6
   8   5  -2 3.34051 3.50102   3
   8   5  -2 3.60081 4.00792   4
  -8   5   2 9.71282 4.64671   5
  -7  -5   2 505.491 22.8616   5
   7  -5  -2 478.076 20.6143   6
   7  -5  -2 471.510 21.1855   2
  -7  -5   2 488.336 19.8466   2
  -7  -5   2 495.277 23.8606   6
  -7   5   2 535.453 24.6348   6
   7   5  -2 492.883 21.0372   6
   7   5  -2 468.487 20.1694   4
  -7   5   2 435.465 21.9808   2
  -7   5   2 492.897 20.7744   5
   7   5  -2 476.153 15.1133   3
  -6  -5   2 147.477 11.2503   6
   6  -5  -2 136.116 11.5765   2
   6  -5  -2 152.483 11.4952   6
  -6  -5   2 156.781 12.7970   2
  -6  -5   2 157.318 12.6852   5
  -6  -5   2 157.010 11.8578   6
  -6   5   2 162.290 11.5966   6
  -6   5   2 133.073 12.6457   2
  -6   5   2 147.100 10.6233   5
   6   5  -2 168.640 12.1827   6
   6   5  -2 160.128 7.88452   3
   6   5  -2 157.596 11.1327   4
   5  -5  -2 29.4001 5.91709   6
  -5  -5   2 21.3347 5.91197   6
   5  -5  -2 27.0683 5.83316   2
   5  -5  -2 24.2329 5.59808   6
   5  -5  -2 29.7743 5.31919   5
  -5  -5   2 18.9110 5.86417   6
  -5  -5   2 20.8317 5.88266   5
   5   5  -2 35.1817 6.69568   6
  -5   5   2 31.9813 6.71773   6
  -5   5   2 31.4893 5.65640   5
  -5   5   2 16.5102 6.57320   2
   5   5  -2 25.3137 3.31557   3
   5   5  -2 20.3676 4.74082   4
  -4  -5   2 91.5676 9.55191   6
   4  -5  -2 84.2882 8.53484   6
   4  -5  -2 95.4624 8.57070   6
   4  -5  -2 90.0405 8.49809   5
  -4  -5   2 82.0049 8.07828   4
   4  -5  -2 89.1949 9.20454   2
  -4  -5   2 100.199 9.70533   5
  -4  -5   2 73.1965 8.02945   6
  -4   5   2 90.6040 8.17575   5
   4   5  -2 97.1047 8.90817   6
   4   5  -2 86.5397 5.45481   3
   4   5  -2 87.9880 7.40941   4
  -4   5   2 79.4586 8.77990   6
  -3  -5   2 263.906 13.5632   6
  -3  -5   2 241.570 12.9519   6
  -3  -5   2 257.352 12.6452   4
   3  -5  -2 245.677 13.5664   2
   3  -5  -2 261.741 13.2020   5
   3  -5  -2 262.189 13.3223   6
   3  -5  -2 258.037 12.9044   6
  -3  -5   2 238.018 12.9652   5
   3   5  -2 260.774 13.2690   5
  -3   5   2 234.041 12.5599   6
   3   5  -2 236.240 11.5321   4
  -3   5   2 252.657 12.8110   5
   3   5  -2 281.631 13.7204   6
   2  -5  -2 1001.38 26.1077   6
   2  -5  -2 1045.37 26.1005   6
  -2  -5   2 1064.36 27.5551   6
   2  -5  -2 1037.58 27.1636   5
   2  -5  -2 1007.91 28.1074   2
   2  -5  -2 1016.47 21.0452   4
  -2  -5   2 1017.90 27.0621   6
  -2  -5   2 1040.06 25.4797   4
  -2  -5   2 974.982 26.0632   5
   2   5  -2 1113.27 25.8857   4
  -2   5   2 1025.89 26.6775   6
   2   5  -2 1044.30 26.9123   6
  -2   5   2 1024.66 26.8588   5
   2   5  -2 1037.81 26.5261   5
  -1  -5   2 0.52609 3.35134   6
  -1  -5   2 -1.0698 2.72941   5
   1  -5  -2 3.32090 2.37955   5
   1  -5  -2 0.79868 2.51442   6
  -1  -5   2 2.25299 2.27553   6
   1  -5  -2 3.04741 2.83461   6
  -1  -5   2 0.16187 2.05255   4
   1  -5  -2 5.27533 1.68734   4
   1  -5  -2 5.37320 3.12479   2
  -1   5   2 0.85771 3.01061   6
   1   5  -2 -1.8308 2.25454   6
  -1   5   2 1.29974 2.54922   5
   1   5  -2 8.09886 3.41543   5
   1   5  -2 4.00472 2.51288   4
  -1   5   2 4.29772 2.67211   6
   0  -5   2 16.4578 3.60647   4
   0  -5  -2 15.7293 4.09285   5
   0  -5   2 11.5871 4.18080   6
   0  -5  -2 13.4692 4.39053   2
   0  -5   2 8.10630 3.76828   6
   0  -5  -2 11.1064 3.90633   6
   0  -5   2 12.8103 3.69148   5
   0  -5  -2 14.5385 1.97526   4
   0  -5  -2 21.1748 3.90335   6
   0   5   2 18.0272 4.36736   6
   0   5  -2 16.1236 3.66968   5
   0   5   2 14.5848 4.13822   6
   0   5   2 10.6308 4.14072   5
   0   5  -2 12.0772 3.87879   6
  -1  -5  -2 1198.41 27.7086   6
   1  -5   2 1266.58 29.0184   4
   1  -5   2 1262.51 29.9258   6
   1  -5   2 1236.30 26.9222   5
  -1  -5  -2 1229.69 30.3158   5
   1  -5   2 1160.44 29.7342   6
  -1  -5  -2 1219.70 28.0498   6
  -1  -5  -2 1238.26 19.9090   4
   1   5   2 1208.80 29.0413   6
  -1   5  -2 1214.56 28.0089   6
   1   5   2 1247.40 30.4151   6
   1   5   2 1226.24 30.6564   5
  -1   5  -2 1220.60 27.0149   5
   2  -5   2 92.3525 7.49309   4
   2  -5   2 72.9239 8.50871   2
   2  -5   2 89.9803 8.02060   6
  -2  -5  -2 80.9193 7.43397   6
  -2  -5  -2 70.9419 7.95191   5
   2  -5   2 77.6279 8.13108   6
  -2  -5  -2 77.1170 7.02675   6
   2  -5   2 85.7505 6.67467   5
   2   5   2 77.8420 7.67401   6
   2   5   2 75.9380 7.94244   5
  -2   5  -2 64.9589 5.83668   5
   2   5   2 67.0135 6.50637   3
  -2   5  -2 63.6197 7.03674   6
   2   5   2 84.2347 4.24473   4
   2   5   2 74.1054 7.72798   6
   3  -5   2 188.774 11.8306   6
  -3  -5  -2 196.834 12.2095   5
   3  -5   2 172.678 10.8542   4
  -3  -5  -2 180.515 10.4142   6
   3  -5   2 186.746 9.67807   5
   3  -5   2 171.834 11.8141   2
  -3  -5  -2 183.410 10.9732   6
   3  -5   2 176.844 11.7527   6
   3   5   2 194.823 7.25608   4
  -3   5  -2 189.107 9.59591   5
   3   5   2 172.561 10.3711   3
   3   5   2 171.041 11.6784   5
   3   5   2 202.478 12.1159   6
  -3   5  -2 172.279 10.7658   6
   4  -5   2 29.9125 4.66293   5
  -4  -5  -2 40.6641 7.38519   5
   4  -5   2 37.8050 6.90943   6
   4  -5   2 53.3485 7.14953   2
  -4  -5  -2 26.5074 5.56776   6
  -4  -5  -2 43.5451 6.06972   6
   4   5   2 40.2440 5.70934   3
   4   5   2 33.0479 3.99500   4
   4   5   2 41.5933 6.85973   6
   4   5   2 42.5779 7.07348   5
  -4   5  -2 28.9884 4.65424   5
  -4   5  -2 29.1234 5.73980   6
   5  -5   2 284.501 15.4947   6
  -5  -5  -2 297.703 16.2327   5
   5  -5   2 301.521 16.1582   2
  -5  -5  -2 279.832 13.7869   6
  -5  -5  -2 286.014 14.2115   6
   5   5   2 294.430 12.1203   4
  -5   5  -2 278.409 13.8315   6
   5   5   2 290.755 16.4825   5
   5   5   2 316.109 15.8817   6
  -5   5  -2 284.398 12.3665   5
   5   5   2 297.037 13.9784   3
  -6  -5  -2 124.880 10.3915   6
  -6  -5  -2 103.769 8.23720   2
  -6  -5  -2 108.294 9.46065   6
  -6  -5  -2 122.754 11.2616   5
   6  -5   2 126.087 10.7317   2
   6  -5   2 130.110 10.9838   6
   6   5   2 141.570 12.0786   5
   6   5   2 119.682 9.55236   3
   6   5   2 120.097 9.06892   4
  -6   5  -2 118.658 8.49591   5
   6   5   2 119.468 10.9614   6
  -6   5  -2 112.328 10.0395   6
  -7  -5  -2 66.9902 7.02169   2
  -7  -5  -2 78.2127 10.7866   5
   7  -5   2 73.6108 8.94865   2
  -7  -5  -2 66.6110 8.56663   6
   7  -5   2 63.0618 9.27182   6
  -7  -5  -2 77.4814 9.14739   6
  -7   5  -2 58.0454 8.53080   6
   7   5   2 67.4206 7.87121   4
   7   5   2 70.9204 8.82160   3
  -7   5  -2 68.9582 7.34923   5
   7   5   2 79.9930 10.0519   6
  -8  -5  -2 70.6465 8.60056   3
  -8  -5  -2 74.9318 9.30164   6
  -8  -5  -2 73.8410 7.53876   2
   8  -5   2 69.9985 9.31906   2
  -8  -5  -2 71.1531 9.33243   6
  -8  -5  -2 94.4500 10.9519   5
  -8   5  -2 84.0843 9.80781   6
   8   5   2 81.2391 9.07314   4
   8   5   2 70.5512 8.78992   3
  -8   5  -2 77.0061 7.82519   5
  -9  -5  -2 15.5707 7.06808   5
  -9  -5  -2 13.9261 4.58161   2
   9  -5   2 13.7526 5.44247   6
  -9  -5  -2 14.4959 4.74029   3
   9  -5   2 14.3730 5.85454   2
  -9  -5  -2 15.8462 5.47869   6
   9   5   2 12.7955 6.21392   4
   9   5   2 18.7294 6.54128   3
  -9   5  -2 17.9874 5.54815   5
  -9   5  -2 9.56529 6.71452   3
   9   5   2 17.3996 6.47809   6
 -10  -5  -2 5.84643 5.27056   5
 -10  -5  -2 6.45953 4.37034   2
  10  -5   2 -0.1672 3.59860   2
  10  -5   2 0.95392 4.34139   6
 -10  -5  -2 -0.0600 4.54092   6
 -10  -5  -2 3.65090 4.02282   3
 -10   5  -2 13.6771 7.71001   3
  10   5   2 2.62992 4.72656   4
 -10   5  -2 -4.3908 5.34880   5
  10   5   2 8.53994 6.05837   6
 -11  -5  -2 13.2885 5.67601   2
  11  -5   2 11.9772 6.81115   6
 -11  -5  -2 26.3194 8.45424   6
 -11  -5  -2 1.66450 6.98802   5
  11  -5   2 17.7376 7.11392   2
 -11   5  -2 34.4087 10.3306   3
  11   5   2 8.46891 7.11566   4
  11   5   2 7.66306 5.85002   6
  12  -5   2 328.660 20.0856   2
  12  -5   2 315.847 22.5244   6
 -12  -5  -2 331.262 20.1027   3
 -12  -5  -2 336.400 20.1854   6
 -12  -5  -2 326.600 23.6660   5
  12   5   2 288.977 22.0295   4
  12   5   2 382.620 26.9890   6
 -12   5  -2 352.521 28.2299   3
 -13  -5  -2 200.612 16.3730   6
 -13  -5  -2 223.093 18.0136   3
  13  -5   2 215.890 18.6022   6
  13  -5   2 213.934 16.3092   2
 -13  -5  -2 213.460 24.1417   5
 -13   5  -2 217.475 22.9620   3
 -12  -6   2 2.99183 6.81147   5
  12  -6  -2 7.31437 6.42966   6
  12  -6  -2 -3.6266 4.97209   2
 -12  -6   2 8.59341 7.48616   6
  12   6  -2 10.3606 7.02327   4
  12   6  -2 -10.157 6.70766   6
  11  -6  -2 1.62870 5.46402   6
  11  -6  -2 4.86460 4.77982   2
 -11  -6   2 0.45123 5.54234   5
 -11  -6   2 6.74975 6.55947   6
  11   6  -2 3.27973 5.21424   4
  11   6  -2 3.72984 5.93649   6
  10  -6  -2 27.1633 7.13395   2
  10  -6  -2 15.7738 7.05338   6
 -10  -6   2 28.5807 9.21326   5
 -10  -6   2 22.3585 7.14550   6
  10   6  -2 12.9840 7.23090   4
  10   6  -2 20.4477 7.47089   6
   9  -6  -2 41.2195 8.55511   6
  -9  -6   2 40.0983 8.79804   6
   9  -6  -2 54.5423 9.23470   2
  -9  -6   2 77.2619 11.5861   5
   9   6  -2 40.6996 8.77965   6
   9   6  -2 56.9887 9.13834   4
   9   6  -2 57.0664 7.28404   3
  -8  -6   2 -1.4623 4.29526   5
   8  -6  -2 3.77322 5.52833   6
   8  -6  -2 9.36530 4.84427   2
  -8  -6   2 9.79044 6.30048   6
   8   6  -2 14.9020 5.05238   4
   8   6  -2 7.83149 3.67199   3
   8   6  -2 6.32840 4.84493   6
  -7  -6   2 310.216 18.4688   6
  -7  -6   2 345.159 19.9660   5
   7  -6  -2 319.022 17.8021   6
   7  -6  -2 316.475 18.3932   2
   7   6  -2 342.819 14.6623   3
   7   6  -2 305.874 16.4451   4
  -7   6   2 305.549 19.8162   5
   7   6  -2 346.026 18.5173   6
   6  -6  -2 2.42524 4.03311   6
  -6  -6   2 -1.3389 3.70009   5
  -6  -6   2 6.25743 5.53900   6
  -6  -6   2 -4.5102 2.90049   2
   6  -6  -2 -5.1782 3.24149   2
   6   6  -2 -4.8110 3.35962   6
  -6   6   2 0.31794 3.19972   5
   6   6  -2 -4.0038 2.76923   4
  -5  -6   2 2035.59 46.2473   6
   5  -6  -2 2140.59 47.2631   5
   5  -6  -2 2183.98 49.7134   2
   5  -6  -2 2117.53 46.0390   6
  -5  -6   2 2146.00 47.6282   6
  -5  -6   2 2160.06 48.8960   5
   5  -6  -2 2053.88 46.6986   6
  -5   6   2 2126.87 46.1357   5
   5   6  -2 2204.78 47.9281   6
   5   6  -2 2196.91 43.9071   4
  -5   6   2 1969.68 45.7441   6
   5   6  -2 2132.31 36.5036   3
  -4  -6   2 10.8761 3.74584   4
   4  -6  -2 -1.5722 2.55977   6
  -4  -6   2 3.76276 3.90015   6
  -4  -6   2 -1.6051 3.88645   5
   4  -6  -2 3.22703 4.24693   6
   4  -6  -2 5.26103 4.35167   2
  -4  -6   2 7.05522 4.30390   6
   4  -6  -2 0.48509 2.58765   5
  -4   6   2 3.43136 3.68087   6
   4   6  -2 7.25173 3.52658   6
   4   6  -2 2.17550 2.71653   4
   4   6  -2 -1.0704 1.78754   3
   4   6  -2 -0.3080 3.11504   5
  -3  -6   2 -0.8867 3.05260   5
  -3  -6   2 -0.2182 3.41464   6
   3  -6  -2 1.99325 2.90004   6
  -3  -6   2 0.37765 2.59929   4
   3  -6  -2 2.63199 2.54250   4
   3  -6  -2 2.28185 2.92285   5
  -3  -6   2 -0.2772 3.40854   6
   3  -6  -2 3.38267 3.75618   6
   3  -6  -2 2.88526 3.84906   2
   3   6  -2 3.69066 3.18420   6
   3   6  -2 1.08184 3.33272   5
   3   6  -2 2.37520 2.61316   4
  -3   6   2 -3.5028 3.74164   6
  -3   6   2 0.03833 3.65154   5
   2  -6  -2 94.2148 8.99861   6
   2  -6  -2 111.501 9.46880   5
  -2  -6   2 115.492 9.98790   5
   2  -6  -2 97.7289 6.50406   4
   2  -6  -2 88.0352 9.32210   2
  -2  -6   2 123.830 10.3013   6
  -2  -6   2 95.2960 7.93408   4
  -2  -6   2 114.702 11.3466   6
   2  -6  -2 110.566 9.63935   6
   2   6  -2 99.9916 8.20179   4
  -2   6   2 118.763 11.7521   6
   2   6  -2 97.8004 9.32178   6
   2   6  -2 118.823 9.71321   5
  -2   6   2 88.3698 9.05775   5
  -1  -6   2 105.997 8.83619   5
  -1  -6   2 124.152 10.0933   6
  -1  -6   2 89.3343 7.67353   4
   1  -6  -2 103.340 8.82190   6
  -1  -6   2 95.2359 9.65859   6
   1  -6  -2 96.6376 8.91682   5
   1  -6  -2 94.9286 8.74512   6
   1  -6  -2 104.550 5.84683   4
   1  -6  -2 95.2206 10.0520   2
  -1   6   2 106.030 9.86121   6
  -1   6   2 93.0042 9.16054   6
   1   6  -2 96.7890 7.95003   4
  -1   6   2 91.3017 9.11887   5
   1   6  -2 101.633 8.88401   5
   1   6  -2 97.1349 9.09224   6
   0  -6   2 38.1930 5.57042   4
   0  -6  -2 55.0662 7.42376   5
   0  -6   2 55.8649 7.44703   6
   0  -6  -2 56.4919 7.33142   6
   0  -6  -2 36.5036 5.93105   6
   0  -6  -2 46.4573 3.67436   4
   0  -6   2 39.6169 6.23167   5
   0  -6  -2 57.5870 8.34445   2
   0  -6   2 41.7434 7.57782   6
   0   6   2 33.3772 6.41166   6
   0   6  -2 46.4472 7.76148   6
   0   6   2 62.8035 7.87547   5
   0   6  -2 50.4383 6.74899   5
   0   6   2 51.2176 7.55336   6
   1  -6   2 72.5797 8.91535   6
  -1  -6  -2 88.5121 8.73766   6
   1  -6   2 91.9156 9.05451   6
  -1  -6  -2 85.9497 4.95560   4
   1  -6   2 95.9700 7.81821   5
  -1  -6  -2 93.9668 9.24865   5
  -1  -6  -2 90.6716 8.47766   6
   1  -6   2 91.8442 8.03951   4
   1   6   2 94.9733 9.03038   6
  -1   6  -2 92.9845 9.24317   6
   1   6   2 99.5356 9.77537   5
   1   6   2 98.6418 10.1758   6
  -1   6  -2 95.1618 8.48004   5
  -2  -6  -2 260.444 13.7138   6
   2  -6   2 246.502 13.4153   4
   2  -6   2 246.778 14.4685   6
  -2  -6  -2 260.337 14.6391   5
  -2  -6  -2 255.989 13.4573   6
   2  -6   2 247.170 12.3554   5
   2  -6   2 259.859 15.5151   2
   2   6   2 264.062 14.6993   6
  -2   6  -2 236.946 13.1142   6
  -2   6  -2 255.252 12.6636   5
   2   6   2 240.272 13.3054   3
  -3  -6  -2 444.086 17.8116   6
  -3  -6  -2 423.754 17.3354   6
   3  -6   2 398.544 19.7630   2
   3  -6   2 437.813 19.2460   6
  -3  -6  -2 442.795 19.7056   5
   3  -6   2 429.489 16.3411   5
   3  -6   2 412.360 18.9358   6
   3  -6   2 428.344 18.3613   4
   3   6   2 443.105 17.7258   3
   3   6   2 439.647 19.3476   6
   3   6   2 453.665 20.1856   5
  -3   6  -2 421.129 17.3559   6
   3   6   2 423.662 11.6631   4
  -3   6  -2 444.360 16.5339   5
   4  -6   2 105.572 11.3210   2
   4  -6   2 90.8567 10.0182   6
  -4  -6  -2 124.725 11.6569   6
  -4  -6  -2 119.693 10.4030   6
  -4  -6  -2 100.367 10.1375   5
   4  -6   2 114.532 10.5268   6
   4  -6   2 127.838 10.4269   4
   4  -6   2 110.222 8.57871   5
   4   6   2 88.6936 10.2862   5
   4   6   2 116.512 9.51115   3
   4   6   2 112.805 10.7072   6
  -4   6  -2 91.3552 10.9567   6
  -4   6  -2 113.390 8.72709   5
   4   6   2 111.135 6.51589   4
   5  -6   2 14.5081 5.05198   4
   5  -6   2 8.23630 4.84374   6
  -5  -6  -2 7.99268 4.33010   5
   5  -6   2 3.54712 3.45384   2
   5  -6   2 10.3248 3.61578   5
  -5  -6  -2 5.71389 3.99144   6
  -5  -6  -2 9.56229 4.35804   6
  -5   6  -2 3.05694 3.00302   5
   5   6   2 6.52730 4.53421   6
  -5   6  -2 8.52320 4.72740   6
   5   6   2 4.69883 3.86388   3
   5   6   2 8.68474 3.05695   4
  -6  -6  -2 -1.6371 3.53752   5
   6  -6   2 12.9428 5.25302   6
  -6  -6  -2 1.09829 4.32797   6
  -6  -6  -2 2.78316 3.94741   6
   6  -6   2 4.81273 4.00624   2
  -6   6  -2 3.25810 4.60831   6
   6   6   2 2.29711 2.86413   4
  -6   6  -2 1.55669 3.04123   5
   6   6   2 5.62363 4.01863   3
   6   6   2 0.46585 4.26802   6
  -7  -6  -2 547.988 22.1570   6
  -7  -6  -2 555.200 23.5952   2
  -7  -6  -2 556.528 29.8309   5
   7  -6   2 553.289 24.3593   2
   7  -6   2 595.374 24.9218   6
   7   6   2 555.090 19.8327   4
   7   6   2 610.223 26.0648   6
  -7   6  -2 564.554 20.0699   5
   7   6   2 546.513 22.4641   3
  -8  -6  -2 -0.5420 3.88871   2
  -8  -6  -2 -0.8907 4.41960   6
   8  -6   2 2.43642 4.85009   6
   8   6   2 -2.8308 4.75071   6
   8   6   2 -3.8619 3.48386   4
   8   6   2 9.15116 4.96218   3
  -8   6  -2 -3.7898 4.78720   5
   9  -6   2 249.758 17.5604   2
  -9  -6  -2 210.212 15.2499   6
  -9  -6  -2 194.674 12.6172   2
  -9  -6  -2 235.617 18.4175   5
   9  -6   2 233.197 17.7205   6
   9   6   2 209.038 14.4358   4
  -9   6  -2 213.244 13.8933   5
   9   6   2 258.989 18.0133   6
  -9   6  -2 239.598 21.3941   3
  10  -6   2 7.65667 5.85832   2
 -10  -6  -2 17.8416 6.50527   6
 -10  -6  -2 15.9639 7.79468   5
  10  -6   2 15.8946 6.78831   6
 -10   6  -2 14.9474 8.39018   3
  10   6   2 19.3792 5.99427   4
  10   6   2 12.9369 6.97031   6
 -11  -6  -2 -4.3502 6.24699   6
  11  -6   2 -0.4722 5.97719   6
  11  -6   2 -9.1375 5.16284   2
 -11  -6  -2 -0.5415 5.40680   5
  11   6   2 8.04018 5.73254   4
 -11   6  -2 7.13892 7.92964   3
  11   6   2 5.79838 5.99428   6
 -12  -6  -2 174.386 16.1660   6
  12  -6   2 181.347 15.7224   2
  12  -6   2 204.081 18.6250   6
  12   6   2 178.312 16.8896   4
 -12   6  -2 196.289 23.2352   3
  12   6   2 178.707 18.7209   6
  12  -7  -2 3.32984 6.80704   6
 -12  -7   2 -1.7301 6.36570   6
  12  -7  -2 13.0171 5.85390   2
 -12  -7   2 3.68632 6.74252   5
  12   7  -2 9.51619 6.62111   4
  12   7  -2 13.1008 8.12814   6
  11  -7  -2 121.826 15.3402   6
  11  -7  -2 126.260 15.2545   2
 -11  -7   2 127.199 14.3104   6
  11   7  -2 104.989 15.2020   6
  11   7  -2 123.714 14.0803   4
 -10  -7   2 106.042 13.9888   6
  10  -7  -2 91.3839 11.5926   6
  10  -7  -2 112.745 12.8787   2
 -10  -7   2 117.533 14.8259   5
  10   7  -2 103.802 12.6156   4
  10   7  -2 118.131 10.1568   3
  10   7  -2 97.8186 12.5049   6
   9  -7  -2 118.462 13.1520   6
   9  -7  -2 94.6456 11.7483   2
  -9  -7   2 109.082 14.1843   5
  -9  -7   2 94.0494 13.2499   6
   9   7  -2 83.7826 8.83677   3
   9   7  -2 103.227 10.7839   4
   9   7  -2 102.169 12.0327   6
   8  -7  -2 52.1802 9.66868   6
  -8  -7   2 41.4088 9.21468   5
   8  -7  -2 47.5272 9.45888   2
  -8  -7   2 40.9288 8.81641   6
   8   7  -2 33.3317 8.45786   6
   8   7  -2 36.9702 6.06845   3
   8   7  -2 41.9145 7.82318   4
  -7  -7   2 264.185 18.2568   5
  -7  -7   2 259.113 17.2799   6
   7  -7  -2 242.937 17.2600   2
   7   7  -2 283.384 15.9729   4
   7   7  -2 255.850 11.7976   3
   7   7  -2 278.955 18.4609   6
   6  -7  -2 283.352 17.4905   5
   6  -7  -2 284.825 17.4893   6
   6  -7  -2 301.266 18.6204   2
  -6  -7   2 326.623 22.7876   5
  -6  -7   2 311.676 19.0787   6
   6   7  -2 326.434 21.6222   6
   6   7  -2 292.355 12.2594   3
   6   7  -2 272.708 15.2536   4
   5  -7  -2 9.43040 4.78132   2
   5  -7  -2 8.92172 4.91761   6
  -5  -7   2 5.53092 5.23012   6
  -5  -7   2 12.3538 5.75766   5
   5  -7  -2 16.3299 5.34874   5
   5   7  -2 8.43804 3.97201   4
   5   7  -2 17.1688 5.79661   6
   5   7  -2 7.42053 2.92688   3
   4  -7  -2 20.3593 5.85947   5
   4  -7  -2 20.2653 4.64374   4
  -4  -7   2 21.0471 5.66594   4
  -4  -7   2 14.7444 5.45700   5
   4  -7  -2 14.6842 5.28987   6
   4  -7  -2 18.4761 6.59486   2
  -4  -7   2 12.9226 5.59398   6
   4   7  -2 16.6497 5.73573   6
   4   7  -2 13.2710 4.36994   4
  -4   7   2 16.7762 5.95667   5
   4   7  -2 17.2215 3.80450   3
   3  -7  -2 160.977 13.0364   2
  -3  -7   2 138.487 10.8267   4
   3  -7  -2 158.782 9.42802   4
   3  -7  -2 153.201 12.1428   5
  -3  -7   2 151.035 12.5226   5
   3  -7  -2 149.874 12.0711   6
   3  -7  -2 128.652 10.9917   6
  -3  -7   2 152.774 13.0177   6
   3   7  -2 160.187 10.9154   4
   3   7  -2 117.020 11.9618   5
   3   7  -2 143.069 11.6881   6
  -3   7   2 163.779 12.3436   5
   2  -7  -2 250.455 14.5540   6
   2  -7  -2 227.120 14.5812   5
   2  -7  -2 218.327 14.0021   6
   2  -7  -2 211.592 14.9128   2
  -2  -7   2 212.891 14.0347   5
  -2  -7   2 241.576 13.2813   4
  -2  -7   2 219.801 14.8970   6
   2   7  -2 243.856 14.8425   6
   2   7  -2 234.381 14.3741   5
  -2   7   2 214.343 14.2524   5
   2   7  -2 221.427 12.5363   4
  -2   7   2 216.471 16.8051   6
   1  -7  -2 9.82759 4.69636   6
   1  -7  -2 9.11860 4.38828   5
   1  -7  -2 0.49881 3.60947   6
  -1  -7   2 5.57198 4.63139   6
  -1  -7   2 4.03810 3.30798   4
  -1  -7   2 4.40151 4.21577   6
   1  -7  -2 10.8526 4.93466   2
   1  -7  -2 8.43602 2.41237   4
  -1  -7   2 3.62385 3.75939   5
  -1   7   2 2.04338 3.94392   5
  -1   7   2 6.03575 5.23539   6
   0  -7   2 908.668 25.9075   4
   0  -7   2 838.127 27.9400   6
   0  -7  -2 858.756 27.0408   6
   0  -7  -2 848.038 28.9350   2
   0  -7   2 834.267 28.5446   6
   0  -7   2 857.881 26.2949   5
   0  -7  -2 824.653 26.4149   6
   0  -7  -2 858.820 18.2076   4
   0  -7  -2 862.721 28.5905   5
   0   7   2 876.429 29.6662   6
   0   7   2 852.804 28.7685   5
   0   7  -2 856.116 26.7233   5
   0   7   2 803.658 27.3205   6
  -1  -7  -2 1036.99 29.9472   6
   1  -7   2 1121.74 29.9816   5
  -1  -7  -2 1096.67 33.1342   2
   1  -7   2 1036.06 32.5226   6
  -1  -7  -2 1053.10 32.0935   5
  -1  -7  -2 1101.77 21.1785   4
   1  -7   2 1060.53 29.1020   4
   1  -7   2 1059.16 32.1943   6
  -1   7  -2 1093.65 30.1954   5
   1   7   2 1053.81 32.0911   6
  -1   7  -2 1024.38 29.5389   6
   1   7   2 1055.71 32.6992   6
   2  -7   2 89.1439 8.66506   5
  -2  -7  -2 91.8984 8.83515   6
  -2  -7  -2 86.5739 10.3672   5
   2  -7   2 91.0681 10.7716   6
   2  -7   2 81.2140 10.3078   2
   2  -7   2 83.2193 8.96207   4
  -2  -7  -2 103.308 10.3259   6
   2   7   2 103.616 11.0784   3
   2   7   2 113.035 10.8592   6
  -2   7  -2 98.0505 9.65176   5
  -2   7  -2 93.1662 10.4332   6
   3  -7   2 5.05074 3.11574   4
   3  -7   2 -0.3013 3.07316   5
   3  -7   2 2.31782 5.02015   2
   3  -7   2 0.66606 4.54458   6
  -3  -7  -2 2.95803 3.37642   6
  -3  -7  -2 -1.1642 3.39868   5
  -3  -7  -2 3.15540 3.32850   6
  -3   7  -2 -0.4776 3.77734   6
   3   7   2 2.05864 3.32952   3
  -3   7  -2 -5.8576 3.14081   5
   3   7   2 -3.2616 1.40182   4
  -4  -7  -2 49.7393 8.24393   5
   4  -7   2 45.1919 8.49233   4
  -4  -7  -2 47.3040 8.26326   6
   4  -7   2 55.6622 7.28996   5
   4  -7   2 37.4682 8.77608   2
   4  -7   2 45.9904 8.04143   6
  -4  -7  -2 37.7586 7.29429   6
   4   7   2 50.8320 8.89677   6
   4   7   2 50.1539 4.85416   4
  -4   7  -2 33.5597 7.20139   6
  -4   7  -2 54.9668 7.76242   5
   5  -7   2 13.3346 4.65758   5
  -5  -7  -2 -3.2091 3.33025   5
   5  -7   2 15.9793 6.23671   2
   5  -7   2 6.07014 5.42407   6
   5  -7   2 6.13788 4.56566   4
  -5  -7  -2 2.82928 4.43840   6
   5   7   2 5.36522 2.57516   4
   5   7   2 6.79524 6.04247   6
  -5   7  -2 2.80353 3.85171   5
   5   7   2 9.85940 4.27453   3
   6  -7   2 129.809 13.3299   6
   6  -7   2 108.937 11.9771   2
  -6  -7  -2 123.946 13.3866   5
  -6  -7  -2 139.650 12.2051   6
  -6   7  -2 98.8933 11.1353   5
   6   7   2 118.024 12.3190   6
   6   7   2 125.258 9.74751   4
   6   7   2 111.521 10.7733   3
  -7  -7  -2 189.361 15.8141   5
   7  -7   2 202.252 16.5386   2
   7  -7   2 224.916 16.7918   6
  -7  -7  -2 189.021 15.3469   2
  -7  -7  -2 198.562 14.4443   6
   7   7   2 207.097 11.6271   4
   7   7   2 195.798 14.3201   3
  -7   7  -2 162.600 12.3454   5
   7   7   2 218.611 16.5813   6
   8  -7   2 14.3311 6.54846   2
  -8  -7  -2 7.30329 6.61962   5
   8  -7   2 11.3340 6.18348   6
  -8   7  -2 7.22525 5.11770   5
   8   7   2 15.3099 4.70109   4
   8   7   2 7.58797 5.93780   6
  -9  -7  -2 212.197 16.3241   6
   9  -7   2 225.226 18.3513   6
   9  -7   2 187.806 16.6253   2
  -9  -7  -2 227.452 18.4689   5
  -9   7  -2 212.432 21.4384   3
   9   7   2 215.480 14.2431   4
   9   7   2 215.294 17.3466   6
  10  -7   2 60.5808 10.1125   2
  10  -7   2 50.1871 10.2666   6
 -10  -7  -2 70.8117 12.1363   5
 -10  -7  -2 61.2700 11.3878   6
  10   7   2 60.4247 9.78860   4
 -10   7  -2 46.6781 13.0437   3
  10   7   2 44.5069 10.4913   6
 -11  -7  -2 17.1802 7.24522   6
  11  -7   2 24.3454 8.15342   2
  11  -7   2 26.5916 9.07147   6
 -11  -7  -2 0.67477 8.15086   5
 -11   7  -2 13.4123 8.75307   3
  11   7   2 29.6378 10.3413   6
  11   7   2 5.28776 6.14356   4
 -10  -8   2 31.6725 11.3769   5
  10  -8  -2 22.7850 8.15316   6
 -10  -8   2 13.6536 8.00992   6
  10   8  -2 28.1324 9.19126   6
  10   8  -2 42.4939 8.67292   4
   9  -8  -2 121.180 14.8535   2
  -9  -8   2 100.165 14.1844   5
  -9  -8   2 100.084 13.8757   6
   9  -8  -2 68.8534 12.2846   6
   9   8  -2 76.6352 13.3358   6
   9   8  -2 95.4137 9.90854   3
   9   8  -2 72.2147 10.5212   4
  -8  -8   2 41.8969 10.3953   5
   8  -8  -2 33.8326 8.72299   6
   8  -8  -2 61.2911 10.9192   2
  -8  -8   2 36.2058 9.28481   6
   8   8  -2 47.8704 10.0013   6
   8   8  -2 40.4563 7.76471   4
   8   8  -2 44.8908 6.93469   3
   7  -8  -2 101.357 11.9035   6
  -7  -8   2 88.1317 12.9189   6
  -7  -8   2 117.714 13.8038   5
   7  -8  -2 84.3367 11.6800   2
   7   8  -2 98.7000 8.34946   3
   7   8  -2 116.459 13.8304   6
   7   8  -2 100.311 10.5063   4
  -6  -8   2 35.3360 9.20766   5
   6  -8  -2 46.7554 9.67391   2
  -6  -8   2 60.1688 10.8851   6
   6  -8  -2 51.4826 8.78945   4
   6  -8  -2 65.3969 10.4311   6
   6  -8  -2 60.3795 9.33673   5
   6   8  -2 53.6893 6.70665   3
   6   8  -2 55.4716 8.42882   4
   6   8  -2 69.9981 10.8229   6
  -5  -8   2 204.364 15.8266   5
   5  -8  -2 186.927 14.9067   6
   5  -8  -2 175.786 16.8392   5
   5  -8  -2 178.207 12.7104   4
  -5  -8   2 233.063 16.4295   6
   5  -8  -2 207.659 16.3853   2
   5   8  -2 196.658 11.1659   3
   5   8  -2 208.144 13.3404   4
   5   8  -2 189.756 15.6034   6
  -4  -8   2 372.289 24.6902   5
  -4  -8   2 406.167 19.8296   4
   4  -8  -2 379.084 16.3353   4
   4  -8  -2 412.520 22.3957   2
   4  -8  -2 367.666 23.6611   5
   4   8  -2 381.803 15.7754   3
   4   8  -2 406.537 18.1662   4
   3  -8  -2 1630.79 43.5258   5
  -3  -8   2 1553.26 42.8988   5
   3  -8  -2 1694.01 46.6120   2
   3  -8  -2 1600.40 34.2323   4
   3  -8  -2 1626.69 42.2273   6
  -3  -8   2 1644.99 44.1058   6
  -3  -8   2 1666.41 40.7772   4
   3   8  -2 1741.30 39.6257   4
  -2  -8   2 25.0076 5.65850   4
   2  -8  -2 19.6511 3.86183   4
  -2  -8   2 25.8127 6.42798   5
   2  -8  -2 12.5505 5.81437   6
  -2  -8   2 11.2473 6.47626   6
   2  -8  -2 19.2554 5.61443   5
   2   8  -2 14.7410 5.83171   6
  -1  -8   2 40.7919 7.20280   4
   1  -8  -2 52.7687 5.09814   4
   1  -8  -2 40.1096 8.52882   2
   1  -8  -2 44.7592 8.13567   6
  -1  -8   2 49.1603 8.24882   5
   1  -8  -2 47.3876 7.97846   5
   0  -8  -2 511.240 14.2239   4
   0  -8  -2 442.887 21.9016   5
   0  -8   2 494.432 21.1851   5
   0  -8  -2 489.519 23.6727   2
   0  -8   2 459.955 19.3194   4
   0   8  -2 496.301 21.6554   5
  -1  -8  -2 6.35211 2.47421   4
   1  -8   2 7.28476 4.09051   5
  -1  -8  -2 6.27234 4.74652   6
  -1  -8  -2 2.24638 4.05976   2
   1  -8   2 4.01393 3.68381   4
   1  -8   2 5.31267 5.77834   6
   1  -8   2 -1.3849 4.18033   2
   1   8   2 8.10263 5.91633   6
  -1   8  -2 10.9460 5.48340   5
  -2  -8  -2 558.085 25.3033   5
  -2  -8  -2 568.108 25.2223   2
   2  -8   2 534.705 25.7766   2
   2  -8   2 532.850 22.0186   4
   2  -8   2 513.665 21.4137   5
  -2  -8  -2 532.943 22.6573   6
   2  -8   2 514.349 23.8006   6
  -2   8  -2 529.958 22.2763   5
   2   8   2 537.264 24.7039   6
   2   8   2 516.880 22.4296   3
  -3  -8  -2 509.686 24.5122   5
  -3  -8  -2 492.582 21.8406   6
   3  -8   2 460.512 21.1419   4
   3  -8   2 511.226 21.1022   5
   3  -8   2 492.869 23.5564   6
   3  -8   2 456.008 24.4619   2
   3   8   2 484.490 21.4040   3
  -3   8  -2 519.012 21.6227   5
  -4  -8  -2 236.135 16.8457   5
   4  -8   2 205.006 15.4287   6
   4  -8   2 208.821 16.8871   2
   4  -8   2 194.268 13.5095   5
  -4  -8  -2 196.365 14.5473   6
   4   8   2 170.706 15.4951   6
   4   8   2 202.118 8.81556   4
   4   8   2 180.115 13.1961   3
  -4   8  -2 191.912 13.5063   5
  -5  -8  -2 48.6015 9.89278   5
   5  -8   2 62.8714 10.7227   6
   5  -8   2 58.9502 8.57348   5
  -5  -8  -2 55.8410 9.36855   6
   5  -8   2 65.9045 10.5113   2
   5   8   2 43.0858 8.86930   6
  -5   8  -2 47.0524 8.64154   5
   5   8   2 61.0861 5.64302   4
   6  -8   2 226.680 17.8529   6
   6  -8   2 229.133 18.1041   2
  -6  -8  -2 223.628 18.2761   5
  -6  -8  -2 260.796 19.5061   6
  -6   8  -2 242.161 15.1919   5
   6   8   2 246.969 18.8750   6
   6   8   2 228.873 12.6833   4
  -7  -8  -2 363.300 23.1456   5
   7  -8   2 409.940 23.8127   2
  -7  -8  -2 362.585 20.4552   6
   7   8   2 387.852 23.7646   6
   7   8   2 380.464 15.5155   4
   8  -8   2 6.29557 5.21457   6
   8  -8   2 3.97946 5.96454   2
  -8  -8  -2 3.06493 5.21527   5
  -8  -8  -2 -0.8638 5.52403   6
   8   8   2 -0.2331 3.44788   4
   8   8   2 7.31952 6.76791   6
   9  -8   2 20.0397 6.85429   2
  -9  -8  -2 -2.9653 7.73214   5
  -9  -8  -2 -2.0279 5.74172   6
  -9   8  -2 -2.0078 7.75233   3
   9   8   2 2.44264 4.64470   4
  10  -8   2 82.9310 15.0467   6
 -10  -8  -2 101.350 13.2327   6
 -10  -8  -2 88.0397 15.7207   5
  10  -8   2 83.3159 15.4259   2
 -10   8  -2 98.5893 17.4470   3
  10   8   2 77.3776 13.5452   6
  10   8   2 75.4787 10.4197   4
  -9  -9   2 298.477 22.8983   5
   9  -9  -2 210.420 20.1146   2
   9   9  -2 269.950 18.1771   4
  -8  -9   2 15.5875 8.73293   6
  -8  -9   2 9.49159 8.62972   5
   8  -9  -2 -0.3306 6.40836   6
   8   9  -2 2.29129 5.36578   4
   8   9  -2 -1.8373 6.01448   6
  -7  -9   2 151.648 15.9446   5
   7  -9  -2 172.488 16.8495   2
   7  -9  -2 206.529 17.2850   6
   7   9  -2 174.918 11.9382   3
   7   9  -2 174.126 13.7765   4
   7   9  -2 184.890 16.6968   6
  -6  -9   2 165.815 16.6852   5
   6  -9  -2 190.758 16.6109   5
   6  -9  -2 159.354 15.4588   6
   6  -9  -2 160.068 15.4214   4
  -6  -9   2 166.472 16.5961   6
   6  -9  -2 164.122 16.8610   2
   6   9  -2 171.857 11.3034   3
   6   9  -2 158.141 13.0556   4
   6   9  -2 180.124 17.0349   6
   5  -9  -2 124.460 13.1830   5
   5  -9  -2 146.765 13.8018   4
   5  -9  -2 147.424 14.6932   6
   5  -9  -2 143.676 14.8234   2
  -5  -9   2 140.181 15.0678   6
  -5  -9   2 129.360 14.0248   5
   5   9  -2 136.256 10.4700   3
   5   9  -2 154.724 12.1983   4
   5   9  -2 125.899 14.3525   6
  -4  -9   2 21.9205 7.66734   6
  -4  -9   2 6.80258 6.75502   5
   4  -9  -2 16.4105 7.63060   2
   4  -9  -2 24.2519 6.74753   6
   4  -9  -2 28.8640 7.62692   5
   4  -9  -2 9.39846 4.92621   4
  -4  -9   2 16.2419 6.55601   4
   4   9  -2 16.9010 5.78771   4
   4   9  -2 15.0558 5.34008   3
   4   9  -2 13.9209 5.60370   6
  -3  -9   2 47.8761 8.94507   5
   3  -9  -2 59.1572 10.1924   6
   3  -9  -2 45.8896 9.56519   2
  -3  -9   2 56.4467 10.5065   6
   3  -9  -2 69.4169 10.7963   5
   3  -9  -2 57.9204 7.23869   4
   3   9  -2 49.2748 8.99764   3
   3   9  -2 63.8009 10.8507   6
   2  -9  -2 99.6814 8.06328   4
   2  -9  -2 102.061 12.2759   5
  -2  -9   2 111.683 12.3841   5
  -2  -9   2 107.490 12.2493   6
   2  -9  -2 114.511 12.7409   6
   2  -9  -2 97.2152 12.3918   2
  -1  -9   2 92.7635 11.6109   6
   1  -9  -2 110.771 12.5789   2
   1  -9  -2 80.5013 11.2885   5
  -1  -9   2 98.0432 10.8136   5
   1  -9  -2 70.7241 10.5946   6
   0  -9  -2 12.2068 3.12255   4
   0  -9  -2 11.4629 5.14055   5
   0  -9   2 10.1899 5.49362   6
   0  -9  -2 8.40106 5.41150   6
   0  -9   2 16.6836 5.39266   4
   0  -9  -2 12.1694 6.41429   2
  -1  -9  -2 14.9201 6.03306   6
   1  -9   2 23.0278 7.94482   6
   1  -9   2 19.3600 5.83772   5
  -1  -9  -2 13.6578 6.21189   2
   1  -9   2 17.3375 6.99186   2
  -1  -9  -2 14.2767 5.95189   5
   1  -9   2 27.1684 6.59254   4
   1   9   2 18.7467 7.32149   6
   2  -9   2 417.339 24.3796   2
   2  -9   2 347.218 18.7065   5
   2  -9   2 308.323 17.5375   4
  -2  -9  -2 376.898 22.2080   5
   2  -9   2 348.031 20.5474   6
  -2  -9  -2 358.504 21.2006   2
  -2  -9  -2 336.702 18.8320   6
   2   9   2 381.669 22.7670   6
  -3  -9  -2 25.6346 7.29511   2
  -3  -9  -2 12.0611 5.69282   6
   3  -9   2 21.5066 7.66004   6
   3  -9   2 27.5032 6.81200   5
  -3  -9  -2 22.7294 7.24692   5
   3  -9   2 20.2174 7.68622   2
   3   9   2 19.6813 7.29668   6
   4  -9   2 24.3217 7.84311   2
  -4  -9  -2 34.6172 8.63305   5
   4  -9   2 29.3419 7.04399   5
  -4  -9  -2 31.0297 8.01378   6
   4  -9   2 27.7415 8.30067   6
   4   9   2 27.7960 8.23630   6
   5  -9   2 313.265 18.2339   5
  -5  -9  -2 333.528 19.8446   6
  -5  -9  -2 311.459 20.8685   5
   5  -9   2 327.436 22.7466   2
   5  -9   2 318.570 20.7035   6
   5   9   2 282.277 20.8865   6
   6  -9   2 29.2738 8.57257   6
   6  -9   2 32.6865 9.97267   2
  -6  -9  -2 37.9101 8.95395   6
  -6  -9  -2 27.9649 8.82646   5
   6   9   2 42.9267 10.1181   6
   6   9   2 38.5354 5.54712   4
   7  -9   2 252.339 20.1964   2
   7  -9   2 214.273 19.2938   6
  -7  -9  -2 218.261 16.8373   6
  -7  -9  -2 198.425 18.9101   5
   7   9   2 218.319 11.6800   4
   7   9   2 198.815 18.3364   6
  -8  -9  -2 0.24271 7.14207   5
  -8  -9  -2 4.51401 6.94294   6
   8  -9   2 11.8708 6.65211   6
   8   9   2 2.00322 7.86808   6
   8   9   2 9.47511 4.41011   4
  -7 -10   2 18.5356 7.56921   5
  -7 -10   2 24.3933 9.29753   6
   7 -10  -2 18.7884 8.03012   2
   7  10  -2 5.64919 6.16147   4
  -6 -10   2 -1.6631 7.52906   6
   6 -10  -2 -5.7849 6.24570   5
   6 -10  -2 -0.3741 6.38330   6
   6 -10  -2 2.62065 6.05210   2
  -6 -10   2 6.00010 8.04019   5
   6  10  -2 0.85024 6.61676   6
   6  10  -2 2.69099 5.41221   4
   5 -10  -2 -8.2329 4.46041   6
  -5 -10   2 5.76064 6.73026   6
   5 -10  -2 1.28994 5.83963   5
  -5 -10   2 -7.7617 4.47194   5
   5 -10  -2 0.67098 6.56929   2
   5 -10  -2 3.58869 6.35474   4
   5  10  -2 -6.4171 6.28197   3
   5  10  -2 2.16261 4.52262   4
   5  10  -2 2.04037 6.38194   6
   4 -10  -2 231.754 19.5315   2
   4 -10  -2 202.042 13.2608   4
   4 -10  -2 158.415 15.5130   6
  -4 -10   2 195.190 16.8732   5
  -4 -10   2 205.791 18.5941   6
   4 -10  -2 170.571 16.7749   5
   4  10  -2 206.440 14.3945   3
   4  10  -2 187.836 17.3836   6
   3 -10  -2 131.664 14.7217   6
  -3 -10   2 149.182 16.2205   6
  -3 -10   2 151.423 15.3591   4
   3 -10  -2 162.182 11.2737   4
   3 -10  -2 164.853 15.8661   5
   3 -10  -2 144.600 15.5929   2
  -3 -10   2 135.703 15.2174   5
   3  10  -2 134.082 12.7466   3
   2 -10  -2 -3.7374 3.88381   4
   2 -10  -2 -4.8996 3.85116   5
   2 -10  -2 9.43417 7.00512   2
  -2 -10   2 0.34998 6.07674   4
   2 -10  -2 -6.1277 4.83942   6
  -2 -10   2 2.87297 5.80834   6
  -2 -10   2 0.73766 5.60742   5
  -1 -10   2 1.24493 5.33522   5
   1 -10  -2 3.55025 5.49721   5
  -1 -10   2 3.77350 5.03557   6
   1 -10  -2 9.86860 6.97817   2
   1 -10  -2 7.92285 6.22131   6
  -1 -10   2 3.32480 5.44351   4
   0 -10   2 672.350 30.6428   6
   0 -10  -2 553.158 26.0953   6
   0 -10   2 575.758 26.5446   5
   0 -10  -2 606.587 16.8202   4
   0 -10   2 559.145 24.3055   4
   0 -10   2 625.566 31.8683   2
   0 -10  -2 614.943 30.6023   2
   1 -10   2 16.8784 6.39389   5
  -1 -10  -2 12.4417 7.20154   2
   1 -10   2 -6.1102 5.29404   6
  -1 -10  -2 7.61217 6.42076   6
  -1 -10  -2 -1.8672 5.47345   5
   1 -10   2 -0.0889 4.89373   2
   1  10   2 -8.9201 5.98139   6
   2 -10   2 150.624 14.2119   5
  -2 -10  -2 135.607 14.0634   6
  -2 -10  -2 151.863 14.9489   5
  -2 -10  -2 114.386 13.9431   2
   2 -10   2 159.559 16.8276   2
   2 -10   2 134.997 15.8469   6
   2  10   2 115.954 15.3655   6
   3 -10   2 40.6609 8.48728   5
  -3 -10  -2 42.7119 9.73331   6
   3 -10   2 38.4853 9.81042   6
  -3 -10  -2 53.0167 11.5647   5
  -3 -10  -2 50.2543 11.2703   2
   3 -10   2 42.0382 10.2548   2
   3  10   2 39.7036 9.89070   6
   4 -10   2 49.9090 11.6897   2
  -4 -10  -2 46.7143 10.8498   5
   4 -10   2 39.7555 9.72228   6
  -4 -10  -2 52.5063 10.4300   2
   4 -10   2 54.8746 10.0532   5
  -4 -10  -2 39.3722 9.26676   6
   4  10   2 51.7634 11.8990   6
   5 -10   2 12.9071 6.79320   5
  -5 -10  -2 24.3208 8.04545   6
  -6 -10  -2 78.5015 12.7800   6
   6 -10   2 80.3232 15.0643   2
  -6 -10  -2 46.8345 11.8205   5
   6 -10   2 63.9138 12.6999   6
   6  10   2 94.3749 15.6318   6
  -3 -11   2 31.6369 10.7435   6
  -3 -11   2 38.2841 10.1540   5
   3 -11  -2 27.2198 8.59869   2
   3 -11  -2 27.4472 8.45686   6
  -2 -11   2 139.084 15.2864   5
   2 -11  -2 118.080 15.4833   6
   2 -11  -2 133.883 17.2769   5
   2 -11  -2 140.656 17.8991   2
  -2 -11   2 116.758 15.9866   2
  -2 -11   2 123.625 16.5756   6
   1 -11  -2 7.57213 6.76346   6
  -1 -11   2 22.0850 9.65998   2
   1 -11  -2 28.2998 9.13774   5
  -1 -11   2 19.0795 7.02243   5
  -1 -11   2 3.28334 7.25068   6
   0 -11   2 2.82675 8.41016   2
   0 -11   2 18.6003 7.49304   6
   0 -11   2 5.20503 6.44340   5
   0 -11  -2 6.95030 6.83299   6
   1 -11   2 -9.7596 7.98545   2
  -1 -11  -2 1.24135 6.10181   5
   1 -11   2 12.6164 6.18682   5
  -1 -11  -2 7.12024 6.51834   6
   1 -11   2 -0.1708 7.53749   6
  -1 -11  -2 11.8459 8.90509   2
  -2 -11  -2 40.1291 9.73619   5
   2 -11   2 42.9962 9.53034   5
  -2 -11  -2 28.8193 8.90334   6
  -2 -11  -2 30.9209 9.71594   2
   2 -11   2 31.0670 10.7060   2
   2 -11   2 20.4196 9.45816   6
   2  11   2 56.3598 12.4880   6
  -3 -11  -2 15.5562 7.19999   5
  -3 -11  -2 -6.2429 6.67541   6
   3 -11   2 5.04991 8.23787   6
   3 -11   2 14.4630 7.15035   5
  -3 -11  -2 2.62169 9.48490   2
   3 -11   2 12.3352 7.21856   2
   3  11   2 24.0174 8.76425   6
 -15   0   3 -1.6077 4.98819   3
  15   0  -3 13.0723 6.96837   2
  14   0  -3 32.0186 8.59516   6
 -14   0   3 18.0471 7.02184   3
  14   0  -3 18.0753 6.92255   2
 -13   0   3 9.87731 5.24908   3
  13   0  -3 -5.0483 4.85078   6
  13   0  -3 -1.7579 4.75594   2
  12   0  -3 125.871 12.1773   6
 -12   0   3 131.186 13.1879   3
  12   0  -3 129.226 11.9955   2
  11   0  -3 -0.0027 3.22063   2
 -11   0   3 -5.5639 3.91427   3
  11   0  -3 -0.1700 4.31900   6
 -10   0   3 405.653 19.1643   2
  10   0  -3 392.813 18.2308   2
  10   0  -3 387.329 18.8252   6
 -10   0   3 409.142 19.8160   3
  -9   0   3 5.53410 4.10821   6
   9   0  -3 -0.4163 2.97762   2
   9   0  -3 8.43288 3.96906   6
  -9   0   3 1.46200 3.70139   3
  -8   0   3 716.182 23.2833   6
   8   0  -3 731.594 22.6908   6
   8   0  -3 718.091 22.1355   2
  -8   0   3 716.469 22.7453   2
  -7   0   3 0.37919 2.60519   6
   7   0  -3 -0.6051 1.81819   6
   7   0  -3 -0.3542 2.38841   2
  -7   0   3 -0.9357 2.44594   2
  -6   0   3 184.987 9.79770   2
   6   0  -3 186.001 9.85089   2
  -6   0   3 178.300 9.87736   6
   6   0  -3 191.006 9.73503   6
   5   0  -3 -1.9920 1.22076   2
  -5   0   3 -1.6572 1.81378   6
   5   0  -3 -0.7318 1.64495   6
  -5   0   3 0.25486 1.46045   2
  -4   0   3 8755.29 142.734   1
   4   0  -3 8737.42 140.030   1
  -3   0   3 0.20633 1.20332   2
  -3   0   3 0.30749 1.20695   6
   3   0  -3 -0.1363 1.11892   2
   3   0  -3 0.65946 1.56817   4
   3   0  -3 1.28901 1.32559   6
   2   0  -3 5625.37 63.3694   6
  -2   0   3 5730.87 73.5766   4
   2   0  -3 5768.59 72.8453   4
  -1   0   3 0.15208 0.75901   2
   1   0  -3 0.71537 1.20299   4
  -1   0   3 -1.4021 0.66513   5
  -1   0   3 -0.4771 0.73340   3
  -1   0   3 -1.9908 0.90289   4
   1   0  -3 0.37420 1.01555   2
   1   0   3 -0.5309 1.24893   4
  -1   0  -3 0.67646 0.70460   5
   1   0   3 -0.3864 0.81698   5
  -1   0  -3 -0.0487 1.18746   3
   1   0   3 0.16323 0.51668   2
   1   0   3 0.06838 1.16739   3
   2   0   3 151.259 7.68209   3
   2   0   3 147.253 4.39303   6
   2   0   3 150.488 5.05333   5
  -2   0  -3 146.072 4.92495   5
  -2   0  -3 143.212 7.27476   3
   2   0   3 144.529 3.28313   2
   3   0   3 -0.7919 1.31315   6
  -3   0  -3 -0.8638 0.83841   2
  -3   0  -3 0.84207 1.53696   5
   3   0   3 0.44674 0.63574   2
  -3   0  -3 0.35553 0.92704   6
  -3   0  -3 -0.4587 0.82395   6
   3   0   3 0.87472 1.92322   3
  -3   0  -3 -0.6728 1.68023   3
  -4   0  -3 1620.26 24.2244   6
   4   0   3 1562.03 22.5685   2
  -4   0  -3 1631.14 32.8006   3
   4   0   3 1582.79 27.8563   6
  -4   0  -3 1578.63 26.4752   5
   4   0   3 1555.98 33.7854   3
  -4   0  -3 1585.24 23.3615   2
  -5   0  -3 2.77754 2.15693   5
   5   0   3 -3.0034 1.91927   3
  -5   0  -3 2.38898 2.54814   3
   5   0   3 -1.2006 0.96547   2
  -5   0  -3 -0.2591 1.45999   6
  -5   0  -3 -0.0164 1.21567   2
   5   0   3 -1.7162 1.67685   6
   6   0   3 4902.90 62.9507   2
  -6   0  -3 4965.08 64.6500   2
  -6   0  -3 4878.47 76.8267   3
   6   0   3 4678.20 79.6230   3
  -6   0  -3 4975.48 68.9448   5
   6   0   3 5003.60 72.2280   6
  -7   0  -3 2.14331 3.12358   3
   7   0   3 0.75464 2.82010   6
   7   0   3 3.63798 3.81611   3
  -7   0  -3 0.26978 1.66757   2
  -7   0  -3 0.39745 2.92605   5
  -7   0  -3 6.14588 2.62377   6
   7   0   3 3.05974 1.97511   2
  -8   0  -3 1560.86 30.8243   2
   8   0   3 1547.75 37.1638   6
  -8   0  -3 1555.11 39.8689   3
  -8   0  -3 1522.30 31.9723   6
  -8   0  -3 1568.17 34.3636   5
   8   0   3 1540.20 29.1538   2
  -9   0  -3 -4.5421 3.02705   6
  -9   0  -3 0.64519 3.05504   2
   9   0   3 -1.2806 3.99834   6
  -9   0  -3 -1.4656 3.17220   5
  -9   0  -3 -3.4108 2.84392   3
  10   0   3 177.270 16.0944   6
 -10   0  -3 209.230 14.3661   6
 -10   0  -3 164.765 12.3481   5
 -10   0  -3 196.996 15.0336   3
 -10   0  -3 192.469 11.2756   2
  10   0   3 203.204 10.9653   2
 -11   0  -3 -1.7441 5.06290   6
  11   0   3 -0.5686 3.08422   2
 -11   0  -3 -0.3450 4.87618   5
 -11   0  -3 1.43610 4.26918   3
  11   0   3 7.45841 5.74676   6
  12   0   3 38.8010 6.74135   2
 -12   0  -3 24.8707 7.29065   5
  12   0   3 13.5144 6.80897   6
 -12   0  -3 30.7960 9.03632   3
 -13   0  -3 0.23640 5.40427   5
  13   0   3 7.09747 4.82743   2
 -13   0  -3 -5.8073 4.49556   3
  13   0   3 3.93336 6.84997   6
 -13   0  -3 2.07091 6.04052   2
  14   0   3 20.9498 7.40788   6
 -14   0  -3 13.3660 7.99063   3
  14   0   3 20.6129 6.38995   2
 -14   0  -3 16.0517 7.40969   5
  15  -1  -3 30.5329 8.59586   2
 -15  -1   3 36.2657 8.87805   3
  15   1  -3 54.5680 14.0139   4
 -15   1   3 21.2267 8.68038   3
  15   1  -3 49.2320 9.68159   2
  14  -1  -3 508.176 26.2788   6
  14  -1  -3 510.766 25.2223   2
 -14   1   3 536.915 28.2749   3
  14   1  -3 562.297 25.9216   2
  14   1  -3 482.172 31.8109   4
  14   1  -3 527.906 27.1090   6
  13  -1  -3 -1.9664 5.13270   2
  13  -1  -3 11.0136 6.20613   6
 -13  -1   3 19.1366 6.50967   3
  13   1  -3 0.16760 5.34056   2
  13   1  -3 0.28760 5.52642   6
 -13   1   3 -0.9808 5.93361   3
  12  -1  -3 51.2797 8.26159   2
 -12  -1   3 40.7512 7.85093   3
  12  -1  -3 47.7497 9.32391   6
 -12   1   3 66.8812 11.3059   3
  12   1  -3 33.7668 7.46166   2
  12   1  -3 42.2699 8.49942   6
 -11  -1   3 52.9400 8.09549   3
  11  -1  -3 64.4011 8.59507   6
  11  -1  -3 60.5735 8.33455   2
 -11   1   3 64.7448 10.0379   3
  11   1  -3 43.6107 8.32813   6
  11   1  -3 60.7183 8.27081   2
 -10  -1   3 1398.46 34.4837   3
  10  -1  -3 1309.68 34.6289   2
 -10  -1   3 1318.09 35.3764   2
  10  -1  -3 1358.04 36.3075   6
  10   1  -3 1288.27 34.3830   2
 -10   1   3 1274.03 38.9539   3
  10   1  -3 1349.13 36.4477   6
  -9  -1   3 798.116 23.8575   3
  -9  -1   3 765.000 25.9136   6
   9  -1  -3 813.823 25.9777   6
   9  -1  -3 786.583 24.9121   2
  -9   1   3 765.755 25.9904   2
  -9   1   3 758.013 25.6982   6
   9   1  -3 759.914 25.2358   6
   9   1  -3 815.359 25.1783   2
   8  -1  -3 133.139 10.0254   6
  -8  -1   3 135.863 9.21959   3
  -8  -1   3 111.029 9.29754   6
  -8  -1   3 125.800 9.61999   2
   8  -1  -3 130.943 9.87775   2
  -8   1   3 132.335 10.2185   2
   8   1  -3 129.550 9.95854   6
  -8   1   3 143.967 10.2733   6
   8   1  -3 151.962 10.1648   2
  -7  -1   3 165.512 9.19680   3
   7  -1  -3 168.992 10.0770   2
  -7  -1   3 171.704 10.2868   6
   7  -1  -3 166.400 10.1799   6
  -7  -1   3 158.441 9.62716   2
   7   1  -3 159.525 9.74697   6
  -7   1   3 150.199 9.95638   6
  -7   1   3 155.475 10.3741   2
   7   1  -3 145.867 11.5902   4
   7   1  -3 156.333 9.69894   2
   6  -1  -3 567.718 17.6382   6
  -6  -1   3 564.954 15.7031   3
  -6  -1   3 565.838 18.0282   6
  -6  -1   3 585.310 17.8019   2
   6  -1  -3 576.943 18.0387   2
  -6   1   3 587.789 18.3424   6
   6   1  -3 534.158 20.7788   4
  -6   1   3 593.126 18.7049   2
   6   1  -3 604.529 18.1801   2
   6   1  -3 605.365 18.0870   6
   5  -1  -3 86.6101 6.34015   6
  -5  -1   3 74.7012 6.24737   6
  -5  -1   3 79.5454 5.17382   3
   5  -1  -3 81.9711 6.30131   2
  -5  -1   3 81.8315 6.19695   2
   5   1  -3 89.6898 6.31009   6
   5   1  -3 84.3227 6.32227   2
   5   1  -3 84.7509 7.81263   4
  -5   1   3 81.5994 6.56132   2
  -5   1   3 84.3061 6.54434   6
   4  -1  -3 1342.59 24.4869   6
  -4  -1   3 1323.10 25.3796   6
   4  -1  -3 1334.02 26.3886   2
  -4  -1   3 1417.47 29.6285   2
   4   1  -3 1327.80 29.4539   4
   4   1  -3 1365.94 24.7221   6
   4   1  -3 1360.11 26.3158   2
  -4   1   3 1338.86 30.3357   2
  -4   1   3 1347.34 25.5471   6
  -3  -1   3 892.441 18.8070   2
   3  -1  -3 859.117 16.2617   6
  -3  -1   3 886.477 21.6848   4
   3  -1  -3 876.906 18.8131   2
  -3  -1   3 868.319 17.4308   6
  -3   1   3 872.161 17.4945   6
   3   1  -3 874.773 18.7878   2
   3   1  -3 852.928 16.4121   6
  -3   1   3 875.514 19.1554   2
  -3   1   3 857.145 19.6450   5
   3   1  -3 911.247 21.1548   4
  -2  -1   3 269.424 7.48232   6
   2  -1  -3 271.911 6.31992   6
  -2  -1   3 280.516 8.99357   2
  -2  -1   3 272.076 5.23961   3
   2  -1  -3 292.878 9.45440   4
   2  -1  -3 278.365 8.81777   2
  -2  -1   3 258.474 9.84279   4
   2  -1  -3 273.579 6.50478   6
  -2   1   3 291.355 9.59189   5
   2   1  -3 277.380 9.02778   2
  -2   1   3 273.185 8.95342   2
   2   1  -3 276.159 9.80999   4
  -2   1   3 258.806 7.29811   6
   2   1  -3 273.566 6.58891   6
  -1  -1   3 123.047 5.42426   2
  -1  -1   3 133.777 4.35850   3
   1  -1  -3 123.364 4.83038   4
  -1  -1   3 123.710 6.25412   4
  -1  -1   3 124.000 3.81195   6
   1  -1  -3 130.361 5.93227   5
   1  -1  -3 125.081 5.19030   2
   1   1  -3 116.691 5.99611   4
   1   1  -3 122.206 4.01786   3
  -1   1   3 123.221 3.62765   6
  -1   1   3 119.614 3.52675   6
  -1   1   3 132.923 5.50272   2
  -1   1   3 128.505 5.79897   5
  -1   1   3 124.989 5.17511   4
   0  -1  -3 9992.23 125.681   1
   0  -1  -3 9966.28 124.742   1
   0  -1   3 9999.99 125.594   1
   1  -1   3 7729.93 105.238   1
  -1  -1  -3 7643.44 102.100   1
  -1   1  -3 7717.38 104.642   1
   1   1   3 7579.36 104.552   1
   2  -1   3 4345.91 62.7680   3
   2  -1   3 4463.19 54.8824   2
  -2  -1  -3 4343.00 49.1990   2
  -2  -1  -3 4429.80 56.8465   5
   2  -1   3 4396.64 53.6088   6
   2   1   3 4379.93 56.8784   5
  -2   1  -3 4454.67 49.3299   5
   2   1   3 4457.06 61.0641   3
   2   1   3 4381.85 53.4446   6
  -2   1  -3 4415.87 61.4344   3
  -3  -1  -3 61.5400 3.09271   6
  -3  -1  -3 57.2539 4.70718   5
  -3  -1  -3 62.3647 2.25223   2
   3  -1   3 67.1620 4.67032   6
   3  -1   3 54.7728 3.73601   2
  -3  -1  -3 59.8931 5.31316   3
   3  -1   3 60.3556 6.24016   3
  -3  -1  -3 62.7644 3.36089   6
   3   1   3 59.3336 4.93959   5
   3   1   3 64.7825 5.62953   3
  -3   1  -3 65.0799 6.03140   3
   3   1   3 64.2791 4.49093   6
  -3   1  -3 62.1248 3.34829   6
  -4  -1  -3 392.724 10.0570   6
  -4  -1  -3 393.619 8.19015   2
  -4  -1  -3 403.669 10.2567   6
  -4  -1  -3 393.756 14.2863   3
   4  -1   3 395.356 12.3092   6
  -4  -1  -3 406.738 12.6791   5
   4  -1   3 344.769 15.3090   3
   4  -1   3 392.382 10.6821   2
  -4   1  -3 390.560 10.9865   2
   4   1   3 381.947 14.6553   3
   4   1   3 393.665 12.3098   6
  -4   1  -3 374.326 9.93541   6
  -4   1  -3 385.770 15.1930   3
  -5  -1  -3 234.204 11.7631   3
   5  -1   3 229.749 10.4233   6
   5  -1   3 228.119 8.54919   2
  -5  -1  -3 234.240 7.13912   2
  -5  -1  -3 217.916 8.52211   6
  -5  -1  -3 241.997 10.6454   5
  -5   1  -3 220.556 12.4575   3
   5   1   3 226.526 12.2857   3
  -5   1  -3 214.045 8.82116   2
   5   1   3 230.026 10.4565   6
   5   1   3 223.766 7.02782   2
  -5   1  -3 237.749 8.90117   6
  -6  -1  -3 1.77629 2.47771   3
   6  -1   3 6.08240 2.34849   2
  -6  -1  -3 5.26354 2.81249   5
  -6  -1  -3 2.59376 1.46049   2
   6  -1   3 -0.4952 2.53928   6
   6   1   3 2.33136 1.53024   2
   6   1   3 0.50915 1.85095   6
  -6   1  -3 2.78788 2.33959   6
  -6   1  -3 3.21242 3.10380   3
  -6   1  -3 3.97927 2.22350   2
   6   1   3 0.63003 2.58255   3
   7  -1   3 57.3356 5.18570   2
  -7  -1  -3 54.4103 4.68832   2
   7  -1   3 40.7148 6.44720   6
  -7  -1  -3 52.6481 6.99060   3
  -7  -1  -3 64.3494 7.20361   5
  -7  -1  -3 59.8648 5.58961   6
   7   1   3 63.9654 7.33396   6
  -7   1  -3 65.2098 8.82498   3
   7   1   3 58.9769 4.78641   2
  -7   1  -3 54.2017 5.62328   2
   7   1   3 45.7009 7.33988   3
  -7   1  -3 60.0790 5.84837   6
  -8  -1  -3 8.20345 3.99075   3
  -8  -1  -3 11.7049 4.56146   5
   8  -1   3 6.59933 3.97171   6
  -8  -1  -3 7.36636 3.52002   6
   8  -1   3 8.38343 2.83456   2
  -8   1  -3 9.86730 3.33316   2
   8   1   3 5.16518 3.65653   6
  -8   1  -3 2.44707 3.29153   6
   8   1   3 1.18494 2.31933   2
   8   1   3 2.62314 4.25176   3
  -8   1  -3 5.94239 4.17547   3
  -9  -1  -3 44.6918 7.49515   3
   9  -1   3 50.9205 8.26383   6
  -9  -1  -3 47.2997 7.47238   5
   9  -1   3 47.6083 5.66109   2
  -9  -1  -3 44.9803 5.52582   2
  -9  -1  -3 37.1476 6.90703   6
  -9   1  -3 40.2328 5.93500   2
   9   1   3 34.5403 7.81105   3
  -9   1  -3 49.5438 7.35278   6
   9   1   3 44.4412 7.89905   6
  -9   1  -3 48.4190 8.37882   3
   9   1   3 54.4874 5.69073   2
 -10  -1  -3 135.290 12.6159   3
 -10  -1  -3 114.561 11.0241   5
 -10  -1  -3 104.853 8.28800   2
  10  -1   3 113.453 8.64998   2
  10   1   3 109.577 8.37133   2
 -10   1  -3 97.4944 13.4941   3
 -10   1  -3 88.9718 8.91837   2
 -11  -1  -3 121.877 10.8656   6
 -11  -1  -3 123.603 10.2504   2
  11  -1   3 133.647 9.92999   2
 -11  -1  -3 135.258 12.3810   5
  11  -1   3 148.606 13.4810   6
 -11  -1  -3 162.920 14.6349   3
  11   1   3 148.025 13.4908   6
 -11   1  -3 115.497 11.5938   6
 -11   1  -3 139.680 14.6880   3
 -11   1  -3 142.264 12.0981   5
  11   1   3 139.564 9.85084   2
 -11   1  -3 152.433 11.6667   2
  12  -1   3 380.757 17.0841   2
 -12  -1  -3 359.676 16.9683   2
 -12  -1  -3 390.568 21.2559   5
 -12  -1  -3 377.664 22.8379   3
  12  -1   3 387.282 22.7259   6
 -12   1  -3 350.598 18.8335   2
 -12   1  -3 408.333 24.3889   3
  12   1   3 386.982 22.5857   6
 -12   1  -3 398.433 20.2059   5
 -13  -1  -3 60.1644 10.7425   5
 -13  -1  -3 66.3317 11.1267   2
  13  -1   3 79.0925 12.9466   6
 -13  -1  -3 79.3128 11.9374   3
  13  -1   3 72.6339 8.93839   2
 -13   1  -3 69.7477 11.9018   3
 -13   1  -3 70.5253 10.2388   5
  13   1   3 74.4837 12.9857   6
 -14  -1  -3 1.60442 6.63448   5
  14  -1   3 12.8055 8.01722   6
 -14  -1  -3 -5.1151 6.76942   3
 -14   1  -3 -3.9032 6.34755   5
  14   1   3 14.4674 8.19847   6
  15  -2  -3 260.665 19.3714   2
 -15  -2   3 288.386 23.9295   5
  15  -2  -3 230.637 20.5810   6
 -15  -2   3 266.936 17.5862   3
  15   2  -3 252.525 21.3307   6
 -15   2   3 263.802 22.5666   3
 -14  -2   3 13.6132 5.61321   3
 -14  -2   3 -10.227 5.88726   5
  14  -2  -3 10.1925 6.35619   2
  14  -2  -3 16.7142 6.69174   6
  14   2  -3 9.35648 7.56169   4
 -14   2   3 4.47672 8.51239   3
  14   2  -3 8.26157 6.92850   6
 -13  -2   3 70.8272 12.2927   5
  13  -2  -3 63.7420 11.3677   6
  13  -2  -3 36.6710 8.12555   2
 -13  -2   3 60.1581 8.90184   3
 -13   2   3 54.6229 11.7983   3
  13   2  -3 58.2510 10.1794   2
  13   2  -3 91.1007 12.5196   6
  13   2  -3 60.9619 13.3825   4
 -12  -2   3 81.3597 9.14290   3
  12  -2  -3 67.0445 9.41457   2
  12  -2  -3 102.659 11.9166   6
  12   2  -3 84.4679 10.7749   2
  12   2  -3 103.534 11.9507   6
  12   2  -3 87.2933 12.8678   4
 -12   2   3 64.1889 13.7831   3
 -11  -2   3 146.340 10.7382   3
  11  -2  -3 134.598 13.4881   2
 -11   2   3 155.389 15.3526   3
  11   2  -3 134.894 14.7594   4
  11   2  -3 147.282 12.7004   2
 -10  -2   3 396.187 18.4158   2
  10  -2  -3 438.559 20.3013   6
  10  -2  -3 413.093 19.0857   2
 -10  -2   3 432.609 16.7526   3
  10   2  -3 423.658 19.6736   6
  10   2  -3 442.149 19.5590   2
  10   2  -3 432.497 23.8959   4
   9  -2  -3 147.570 11.5520   6
  -9  -2   3 115.082 10.2896   6
   9  -2  -3 151.687 11.0271   2
  -9  -2   3 141.562 9.01495   3
  -9  -2   3 105.273 9.27583   2
  -9   2   3 109.923 10.2717   2
   9   2  -3 140.822 11.0421   2
  -9   2   3 115.258 11.1953   6
   9   2  -3 124.568 12.6378   4
   9   2  -3 145.425 11.2627   6
  -8  -2   3 1920.31 40.1602   2
   8  -2  -3 1924.23 41.4928   2
  -8  -2   3 2007.31 35.1337   3
   8  -2  -3 1930.82 41.1388   6
   8   2  -3 1902.61 47.5373   4
   8   2  -3 1933.91 41.0418   2
   8   2  -3 1923.20 41.1756   6
  -8   2   3 1877.56 42.3407   2
   7  -2  -3 1084.72 27.5901   6
  -7  -2   3 1099.89 21.9739   3
  -7  -2   3 1079.93 27.0656   2
   7  -2  -3 1049.14 27.8815   2
  -7  -2   3 1032.56 27.6549   6
  -7   2   3 1058.65 27.8832   6
   7   2  -3 1045.25 31.7890   4
  -7   2   3 1050.81 28.6422   2
   7   2  -3 1059.10 27.4461   6
   7   2  -3 1064.83 27.4454   2
  -6  -2   3 169.587 9.54573   2
   6  -2  -3 164.539 9.90781   2
  -6  -2   3 170.328 6.80964   3
  -6  -2   3 168.066 10.0594   6
   6  -2  -3 181.639 9.84034   6
  -6   2   3 168.193 10.4884   5
   6   2  -3 178.886 9.86330   6
   6   2  -3 170.228 11.6572   4
  -6   2   3 166.922 10.4321   2
   6   2  -3 172.696 10.1278   2
  -6   2   3 177.987 10.4536   6
   5  -2  -3 125.905 7.57383   6
  -5  -2   3 125.089 7.88896   2
  -5  -2   3 128.850 4.74952   3
  -5  -2   3 125.442 7.89924   6
   5  -2  -3 126.687 9.95634   2
  -5   2   3 129.883 8.49008   5
  -5   2   3 139.421 8.63830   6
  -5   2   3 119.215 8.31686   2
   5   2  -3 107.931 9.99767   4
   5   2  -3 118.133 7.58989   6
   4  -2  -3 29.7303 3.63532   6
  -4  -2   3 31.7098 4.80357   4
  -4  -2   3 31.4695 3.93794   2
  -4  -2   3 31.9654 1.61666   3
   4  -2  -3 41.7132 4.66790   2
  -4   2   3 39.5295 4.58167   5
   4   2  -3 39.6849 4.39429   6
   4   2  -3 33.4697 4.66246   4
  -4   2   3 26.6771 4.22438   2
   3  -2  -3 2355.76 38.4708   2
   3  -2  -3 2294.45 35.5893   6
  -3  -2   3 2314.80 36.5556   6
  -3  -2   3 2322.44 40.9537   4
   3  -2  -3 2315.20 35.0733   6
   3  -2  -3 2332.43 39.4850   5
  -3  -2   3 2292.35 38.1116   2
   3   2  -3 2325.01 39.6379   4
   3   2  -3 2314.97 35.5270   6
  -3   2   3 2338.50 39.1385   5
  -3   2   3 2300.63 38.9867   2
  -3   2   3 2313.61 36.5156   6
   2  -2  -3 722.757 17.0464   2
  -2  -2   3 715.956 15.7847   6
   2  -2  -3 721.417 17.6965   5
   2  -2  -3 740.854 14.5678   6
  -2  -2   3 723.669 18.3115   4
   2  -2  -3 703.585 14.5680   6
  -2  -2   3 724.783 16.4943   5
  -2   2   3 699.834 15.4150   6
   2   2  -3 726.894 14.9646   6
   2   2  -3 762.227 9.91381   3
  -2   2   3 734.451 17.6823   5
   2   2  -3 707.251 17.6695   4
  -2   2   3 754.182 17.7622   2
  -1  -2   3 6.30525 1.78931   6
   1  -2  -3 6.93722 1.58887   6
  -1  -2   3 5.05912 1.98985   4
   1  -2  -3 7.14132 2.16861   2
   1  -2  -3 8.39995 2.42490   5
   1  -2  -3 7.71057 1.52586   6
  -1  -2   3 5.25468 2.00881   5
   1  -2  -3 5.08501 1.28941   4
   1   2  -3 5.26622 1.37885   3
   1   2  -3 5.53714 2.10434   4
  -1   2   3 6.94950 2.07384   5
  -1   2   3 3.78138 1.83053   6
  -1   2   3 5.29627 1.95015   2
  -1   2   3 3.99838 1.58478   6
   0  -2  -3 148.529 4.47275   6
   0  -2   3 143.304 5.13329   5
   0  -2  -3 153.574 7.07763   5
   0  -2   3 159.757 7.77508   4
   0  -2  -3 154.325 6.33808   2
   0  -2   3 155.436 6.05048   6
   0  -2  -3 149.247 4.48140   6
   0  -2  -3 148.141 3.53006   4
   0   2  -3 133.681 6.32860   3
   0   2  -3 144.749 7.58214   4
   0   2   3 141.526 3.65935   4
   0   2   3 147.279 5.73846   6
   0   2   3 146.972 6.38594   2
   0   2   3 142.995 5.74866   6
   0   2   3 146.031 7.03956   5
  -1  -2  -3 1117.60 16.2661   6
  -1  -2  -3 1123.29 18.7756   2
   1  -2   3 1105.41 23.7097   4
  -1  -2  -3 1132.42 16.3335   6
   1  -2   3 1119.84 15.6954   5
   1  -2   3 1111.84 19.3129   6
  -1  -2  -3 1096.65 21.8439   5
   1   2   3 1124.48 22.2755   5
   1   2   3 1097.37 15.7756   4
  -1   2  -3 1114.76 15.7690   5
   1   2   3 1135.23 23.2966   3
  -1   2  -3 1073.38 22.7185   3
   1   2   3 1132.23 19.2549   6
   1   2   3 1114.32 19.1934   6
   2  -2   3 1066.55 20.0677   6
  -2  -2  -3 1107.44 23.8988   3
  -2  -2  -3 1071.09 22.2333   5
   2  -2   3 1097.28 24.5544   4
  -2  -2  -3 1071.46 17.1489   6
  -2  -2  -3 1072.43 17.0801   6
  -2   2  -3 1054.12 24.5305   3
  -2   2  -3 1070.53 15.1327   5
   2   2   3 1091.93 23.4722   3
  -2   2  -3 1088.22 17.3975   6
   2   2   3 1071.55 19.9108   6
   2   2   3 1100.37 20.1533   6
   2   2   3 1044.77 22.2594   5
  -3  -2  -3 552.907 12.1465   6
   3  -2   3 522.586 14.3148   2
  -3  -2  -3 538.173 15.6022   5
   3  -2   3 538.246 14.2540   6
  -3  -2  -3 542.497 12.1229   6
  -3  -2  -3 519.230 16.0937   3
   3   2   3 528.271 14.1522   6
   3   2   3 528.457 16.2479   3
  -3   2  -3 524.451 17.9415   3
  -3   2  -3 529.643 10.2299   5
  -3   2  -3 542.364 12.2031   6
   3   2   3 512.750 15.2951   5
  -4  -2  -3 957.021 18.9966   6
  -4  -2  -3 967.838 16.2561   2
   4  -2   3 951.947 21.7696   6
   4  -2   3 974.829 21.3221   2
  -4  -2  -3 935.124 22.6847   5
  -4  -2  -3 949.311 23.9080   3
  -4  -2  -3 970.628 19.1654   6
   4   2   3 967.643 21.9182   6
   4   2   3 985.918 23.0925   5
   4   2   3 955.226 24.2169   3
  -4   2  -3 952.735 19.1068   6
  -4   2  -3 949.795 17.3130   5
  -5  -2  -3 228.400 11.6915   3
  -5  -2  -3 226.618 7.26935   2
  -5  -2  -3 218.144 8.99673   6
  -5  -2  -3 222.484 9.46059   6
   5  -2   3 246.689 10.2606   2
   5  -2   3 247.142 13.0733   6
  -5  -2  -3 230.704 11.2665   5
  -5   2  -3 203.776 13.2583   3
   5   2   3 242.735 12.9523   6
  -5   2  -3 220.600 9.27137   6
  -5   2  -3 213.103 8.28760   5
   5   2   3 211.751 11.6751   3
  -6  -2  -3 1463.04 32.5999   5
   6  -2   3 1474.59 32.5077   6
  -6  -2  -3 1398.48 28.0432   6
  -6  -2  -3 1388.00 24.1333   2
   6  -2   3 1422.45 29.1858   2
  -6  -2  -3 1422.47 28.1945   6
  -6  -2  -3 1469.95 33.8088   3
  -6   2  -3 1436.01 30.0318   2
  -6   2  -3 1439.82 28.4386   6
  -6   2  -3 1427.58 37.6381   3
   6   2   3 1420.83 32.0395   6
   6   2   3 1432.56 35.0471   3
  -7  -2  -3 586.278 14.9237   2
   7  -2   3 591.474 20.7132   6
  -7  -2  -3 573.438 17.6081   6
  -7  -2  -3 588.262 20.8017   5
  -7  -2  -3 566.032 20.0137   6
  -7  -2  -3 598.203 21.5867   3
  -7   2  -3 585.093 17.7102   6
   7   2   3 579.966 20.6478   6
  -7   2  -3 577.178 18.7101   2
   7   2   3 576.783 22.6770   3
  -7   2  -3 576.513 24.1995   3
  -8  -2  -3 7.20175 3.56507   6
  -8  -2  -3 8.74411 3.04442   2
  -8  -2  -3 1.12987 3.99593   3
   8  -2   3 8.27469 4.29217   6
  -8  -2  -3 10.7364 4.34400   5
   8  -2   3 7.16121 3.21392   2
   8   2   3 6.81626 4.16037   6
  -8   2  -3 9.67637 5.00011   3
  -8   2  -3 8.07472 3.69469   2
  -8   2  -3 12.9455 3.90450   6
   8   2   3 -1.2379 3.63851   3
   9  -2   3 18.8844 4.30965   2
  -9  -2  -3 29.9258 6.53073   3
  -9  -2  -3 23.6409 4.37926   2
  -9  -2  -3 20.2094 6.36663   5
  -9  -2  -3 23.7103 5.70472   6
   9  -2   3 24.8422 6.26528   6
  -9   2  -3 25.9014 5.91858   6
  -9   2  -3 14.5219 6.06451   3
   9   2   3 23.4739 6.11626   6
  -9   2  -3 17.1374 5.06294   2
   9   2   3 13.3315 5.86896   3
  10  -2   3 611.644 25.6073   6
 -10  -2  -3 618.034 25.3481   3
 -10  -2  -3 603.782 24.6336   5
 -10  -2  -3 539.866 22.8706   6
 -10  -2  -3 593.625 18.7075   2
  10  -2   3 581.443 20.2527   2
 -10   2  -3 600.309 22.4947   2
  10   2   3 612.836 25.6286   6
 -10   2  -3 613.978 28.9003   3
 -10   2  -3 605.238 24.4375   6
  11  -2   3 332.041 19.6887   6
 -11  -2  -3 317.053 19.5703   3
 -11  -2  -3 290.774 15.6765   6
 -11  -2  -3 321.782 14.7661   2
  11  -2   3 293.073 14.9688   2
 -11  -2  -3 315.478 19.1553   5
 -11   2  -3 301.599 16.8850   2
 -11   2  -3 354.861 23.0646   3
 -11   2  -3 283.451 16.1340   6
  11   2   3 325.512 20.2365   6
  12  -2   3 62.6303 11.2946   6
 -12  -2  -3 52.5427 8.26047   2
 -12  -2  -3 59.6041 9.84156   3
  12  -2   3 75.2307 8.97276   2
 -12  -2  -3 58.4119 9.79797   5
 -12   2  -3 46.5319 10.6396   2
  12   2   3 48.4396 9.39502   6
  13  -2   3 -2.0993 3.89442   2
 -13  -2  -3 13.2216 6.46460   5
 -13  -2  -3 -9.5007 6.12024   2
 -13  -2  -3 -1.1033 4.90467   6
 -13  -2  -3 2.57101 5.37256   3
  13  -2   3 10.0101 7.54765   6
 -13   2  -3 -2.5329 5.55124   5
  13   2   3 8.20094 7.31142   6
 -13   2  -3 7.84343 7.43992   3
 -14  -2  -3 109.450 13.7635   5
 -14  -2  -3 113.964 14.0331   3
  14  -2   3 95.1047 14.3385   6
  14  -2   3 127.609 11.9049   2
 -14  -2  -3 121.524 15.2418   6
 -14   2  -3 112.867 13.7010   5
 -14   2  -3 126.580 16.1511   3
  14   2   3 127.971 16.5448   6
  14  -3  -3 753.847 31.9614   2
 -14  -3   3 803.691 27.5587   3
  14  -3  -3 808.140 34.5238   6
 -14  -3   3 884.461 44.7870   5
  14   3  -3 823.787 40.4055   4
 -14   3   3 891.930 42.1338   3
 -13  -3   3 366.014 25.4504   5
  13  -3  -3 342.235 21.7679   6
  13  -3  -3 375.855 21.6008   2
 -13  -3   3 389.415 17.8689   3
  13   3  -3 381.382 22.3305   6
 -13   3   3 450.891 28.4937   3
  12  -3  -3 54.7275 8.92749   2
  12  -3  -3 38.2876 8.49320   6
 -12  -3   3 48.6359 11.1949   5
 -12  -3   3 59.6486 7.39952   3
  12   3  -3 57.7907 10.8097   4
  12   3  -3 48.0894 8.93326   6
 -12   3   3 62.9275 12.2385   3
  11  -3  -3 607.864 25.3913   6
 -11  -3   3 600.258 20.0203   3
 -11  -3   3 622.214 28.7113   5
  11  -3  -3 570.122 24.2091   2
  11   3  -3 619.375 26.0337   6
  11   3  -3 634.933 30.0986   4
  10  -3  -3 135.247 11.7852   6
  10  -3  -3 161.430 12.8535   2
  10   3  -3 160.368 13.0921   6
  10   3  -3 150.101 14.0821   4
   9  -3  -3 1239.29 33.8186   6
   9  -3  -3 1203.89 33.6853   2
  -9  -3   3 1147.17 35.6240   5
  -9  -3   3 1196.27 25.6924   3
  -9  -3   3 1225.71 32.4682   2
   9   3  -3 1220.18 33.6784   6
  -9   3   3 1085.32 34.4387   2
   9   3  -3 1180.59 37.7926   4
  -9   3   3 1133.71 34.1803   5
  -8  -3   3 874.227 19.6714   3
  -8  -3   3 865.911 27.3762   6
   8  -3  -3 911.293 27.2496   6
  -8  -3   3 893.445 29.4268   5
   8  -3  -3 867.804 27.1904   2
   8   3  -3 887.570 26.9798   6
  -8   3   3 885.497 28.8986   2
  -8   3   3 931.595 33.3092   5
   8   3  -3 884.460 30.7429   4
  -8   3   3 854.646 27.3233   6
  -7  -3   3 43.0339 5.81663   2
  -7  -3   3 35.9937 5.99782   6
  -7  -3   3 37.2673 3.58110   3
   7  -3  -3 43.1131 6.16303   2
  -7  -3   3 33.2883 6.69544   5
   7  -3  -3 28.7472 5.71276   6
  -7   3   3 36.3947 6.78796   5
   7   3  -3 30.3609 5.70155   6
   7   3  -3 47.2988 7.00633   4
  -7   3   3 40.3726 7.08731   6
  -7   3   3 32.8181 6.33235   2
  -6  -3   3 91.7867 4.48293   3
   6  -3  -3 113.680 8.59768   6
  -6  -3   3 96.7667 8.52158   6
   6  -3  -3 98.9828 8.39712   2
  -6  -3   3 80.1781 8.23656   5
  -6   3   3 93.8192 8.64697   6
  -6   3   3 87.3044 8.46887   2
   6   3  -3 111.724 8.24252   6
   6   3  -3 112.653 9.73302   4
  -5  -3   3 10.6990 3.20571   6
  -5  -3   3 14.2972 4.29504   5
   5  -3  -3 15.1788 4.02013   2
  -5  -3   3 10.8320 3.06781   2
  -5   3   3 8.22723 3.87864   2
  -5   3   3 12.3363 3.57819   6
  -5   3   3 15.5735 4.12173   5
   5   3  -3 6.34629 3.19638   4
  -4  -3   3 368.189 14.6396   5
   4  -3  -3 371.041 13.0589   6
   4  -3  -3 361.986 14.4982   2
  -4  -3   3 371.597 15.5883   4
  -4  -3   3 372.782 14.0066   2
   4  -3  -3 354.471 13.1098   6
  -4  -3   3 369.772 13.7699   6
   4   3  -3 364.061 14.4749   4
   4   3  -3 375.198 13.4647   6
   4   3  -3 352.577 6.51786   3
  -4   3   3 351.082 13.6975   6
  -4   3   3 347.998 14.0614   5
  -4   3   3 372.677 14.8662   2
   3  -3  -3 1261.61 27.7056   5
   3  -3  -3 1236.40 25.4385   6
   3  -3  -3 1210.23 26.9909   2
  -3  -3   3 1226.45 26.0089   6
  -3  -3   3 1221.41 26.6224   5
   3  -3  -3 1243.52 24.6263   6
  -3  -3   3 1231.08 28.2495   4
   3   3  -3 1252.70 15.8712   3
   3   3  -3 1183.89 24.8535   6
  -3   3   3 1248.15 27.9329   2
  -3   3   3 1253.47 25.9778   6
  -3   3   3 1231.44 27.2340   5
   3   3  -3 1236.50 27.0486   4
  -2  -3   3 208.087 9.27862   5
   2  -3  -3 206.582 8.54579   6
  -2  -3   3 197.624 11.2153   4
  -2  -3   3 196.800 9.09501   6
   2  -3  -3 207.162 10.0012   5
   2  -3  -3 202.281 9.71188   2
   2  -3  -3 209.982 8.42560   6
   2   3  -3 209.924 9.89058   4
   2   3  -3 223.222 9.01083   6
  -2   3   3 207.141 9.78027   5
  -2   3   3 202.073 8.91171   6
  -2   3   3 201.906 9.45449   6
  -1  -3   3 721.789 17.3557   6
   1  -3  -3 712.934 18.0266   2
   1  -3  -3 739.136 16.0702   6
   1  -3  -3 756.499 19.1601   5
  -1  -3   3 717.663 17.6857   6
   1  -3  -3 725.878 15.8350   6
  -1  -3   3 703.241 18.5676   4
  -1  -3   3 726.799 16.7222   5
  -1   3   3 712.505 17.0963   6
   1   3  -3 685.036 18.5804   4
   1   3  -3 698.637 16.2344   5
  -1   3   3 741.127 17.9830   6
  -1   3   3 711.636 18.2615   2
  -1   3   3 726.474 21.3276   5
   0  -3   3 2143.74 38.0226   4
   0  -3  -3 2218.59 32.8803   6
   0  -3   3 2191.66 32.8533   5
   0  -3   3 2238.43 36.3815   6
   0  -3  -3 2176.94 32.7900   6
   0  -3  -3 2189.01 37.6879   5
   0  -3   3 2200.03 35.3852   6
   0  -3  -3 2226.02 36.0969   2
   0   3  -3 2237.65 38.7888   4
   0   3   3 2208.47 35.1098   6
   0   3   3 2228.15 35.9196   6
   0   3  -3 2164.16 32.6278   5
   1  -3   3 474.617 17.8933   4
   1  -3   3 476.747 13.8149   6
  -1  -3  -3 497.801 12.2795   6
  -1  -3  -3 503.184 13.6331   2
   1  -3   3 491.445 11.2416   5
  -1  -3  -3 483.252 12.1074   6
  -1  -3  -3 503.498 15.4080   5
   1   3   3 491.833 13.9820   6
   1   3   3 501.781 15.8852   5
  -1   3  -3 494.422 11.4485   5
   1   3   3 502.951 16.0180   3
   1   3   3 485.925 13.6564   6
   2  -3   3 169.062 6.12486   5
  -2  -3  -3 168.386 7.15154   6
   2  -3   3 176.351 8.73400   6
   2  -3   3 162.116 9.35237   4
  -2  -3  -3 170.205 7.12469   6
  -2  -3  -3 175.285 9.24954   5
  -2   3  -3 168.522 7.43883   6
   2   3   3 179.378 8.62629   6
   2   3   3 174.967 9.43661   5
  -2   3  -3 169.578 6.10395   5
   2   3   3 162.444 8.21055   6
   2   3   3 166.774 8.99794   3
  -3  -3  -3 36.3444 3.67434   6
  -3  -3  -3 37.2367 4.26273   6
  -3  -3  -3 42.1170 5.18216   3
   3  -3   3 27.6176 4.61553   6
   3  -3   3 35.8826 5.08097   2
  -3  -3  -3 35.4759 5.11508   5
   3   3   3 30.6502 4.60122   6
  -3   3  -3 38.9646 6.68129   3
   3   3   3 27.8122 4.31753   3
  -3   3  -3 30.1360 2.89892   5
   3   3   3 32.1414 5.12206   5
  -3   3  -3 34.2490 4.11542   6
  -4  -3  -3 189.707 8.88923   6
   4  -3   3 187.171 11.5550   6
  -4  -3  -3 184.810 9.54072   6
  -4  -3  -3 174.731 10.2924   5
   4  -3   3 169.498 9.69307   2
  -4  -3  -3 170.914 10.2361   3
   4   3   3 173.147 10.1616   3
  -4   3  -3 201.247 12.9431   3
  -4   3  -3 175.328 6.90597   5
   4   3   3 185.219 10.8364   5
  -5  -3  -3 1978.95 35.0496   6
  -5  -3  -3 1979.04 34.7739   6
  -5  -3  -3 1940.67 39.9597   5
  -5  -3  -3 1985.92 40.1266   3
  -5  -3  -3 1936.45 31.1154   2
   5  -3   3 1995.15 38.7845   2
   5  -3   3 1986.26 38.7889   6
  -5   3  -3 1956.05 35.0110   6
   5   3   3 1967.22 38.7407   6
   5   3   3 2018.50 40.4218   5
  -5   3  -3 1950.75 45.7673   3
  -5   3  -3 2018.12 32.2266   5
   5   3   3 1976.84 40.4488   3
   6  -3   3 11.0299 4.42321   6
   6  -3   3 17.5426 4.18920   2
  -6  -3  -3 12.8057 3.61859   6
  -6  -3  -3 21.1889 3.26730   2
  -6  -3  -3 17.5799 5.16806   5
  -6  -3  -3 13.3794 4.53997   3
  -6  -3  -3 10.1914 3.94107   6
  -6   3  -3 19.0151 3.41253   5
   6   3   3 18.2383 4.70257   6
  -6   3  -3 18.9477 4.54501   6
   6   3   3 29.5799 6.32478   3
  -6   3  -3 14.6957 5.73094   3
  -7  -3  -3 238.313 14.3331   5
  -7  -3  -3 237.718 11.7456   6
  -7  -3  -3 267.500 12.4420   6
  -7  -3  -3 248.240 13.8684   3
   7  -3   3 228.894 13.8376   6
   7  -3   3 226.358 12.2483   2
   7   3   3 257.103 15.2559   3
  -7   3  -3 257.802 17.8880   3
   7   3   3 213.651 13.0353   6
  -7   3  -3 233.068 10.6637   5
  -7   3  -3 244.626 12.0451   6
   8  -3   3 1403.91 33.2147   2
  -8  -3  -3 1381.06 36.2974   3
  -8  -3  -3 1380.61 36.7480   5
  -8  -3  -3 1310.34 27.0426   2
  -8  -3  -3 1410.19 32.0449   6
   8  -3   3 1380.65 36.5546   6
  -8  -3  -3 1414.52 32.2654   6
  -8   3  -3 1496.21 44.3053   3
  -8   3  -3 1385.07 32.0785   6
  -8   3  -3 1345.81 33.9772   2
   8   3   3 1371.13 36.7414   6
  -8   3  -3 1386.56 30.3975   5
   8   3   3 1292.69 37.4353   3
  -9  -3  -3 371.202 19.2831   5
   9  -3   3 366.813 19.3450   6
  -9  -3  -3 353.037 15.9383   6
  -9  -3  -3 341.078 13.2305   2
  -9  -3  -3 340.387 17.8013   6
   9  -3   3 349.670 16.2729   2
  -9  -3  -3 346.847 18.4572   3
   9   3   3 309.781 19.0157   3
  -9   3  -3 359.920 17.8038   2
  -9   3  -3 343.455 15.0610   5
  -9   3  -3 355.203 25.5094   3
   9   3   3 366.745 19.4729   6
 -10  -3  -3 387.629 17.7097   6
 -10  -3  -3 390.446 14.8894   2
 -10  -3  -3 358.418 17.1903   6
 -10  -3  -3 386.063 19.9467   3
  10  -3   3 370.968 17.3279   2
  10  -3   3 356.506 20.3639   6
 -10  -3  -3 377.167 20.5172   5
  10   3   3 371.868 20.7466   6
 -10   3  -3 363.444 16.8511   5
 -10   3  -3 402.993 24.4732   3
 -10   3  -3 376.171 17.3210   6
 -10   3  -3 348.913 18.4462   2
  11  -3   3 0.99202 3.66631   2
 -11  -3  -3 5.04833 4.52387   2
 -11  -3  -3 10.0011 6.09607   5
  11  -3   3 7.92859 6.15398   6
 -11  -3  -3 -3.9876 3.63290   3
 -11  -3  -3 14.1768 5.69103   6
 -11   3  -3 0.29832 6.77372   3
  11   3   3 12.8795 6.07325   6
 -11   3  -3 7.23059 5.22160   5
  12  -3   3 126.910 11.4556   2
 -12  -3  -3 150.378 12.3624   6
 -12  -3  -3 171.260 14.8884   3
 -12  -3  -3 176.936 16.1651   5
  12  -3   3 156.583 15.2778   6
 -12  -3  -3 135.305 12.4942   2
  12   3   3 183.956 16.2028   6
 -12   3  -3 214.362 19.5702   3
 -13  -3  -3 -6.5985 4.49892   3
  13  -3   3 -2.1705 4.49857   2
 -13  -3  -3 1.72191 5.99365   6
 -13   3  -3 4.38476 7.02893   3
 -14  -4   3 -0.7283 7.90844   5
 -14  -4   3 -5.4226 5.00648   3
  14  -4  -3 3.53005 4.77138   2
  14   4  -3 -3.4631 8.09325   4
 -14   4   3 -10.860 8.76822   3
 -13  -4   3 85.2698 9.12887   3
  13  -4  -3 102.330 12.5082   2
  13  -4  -3 96.3518 13.3731   6
 -13  -4   3 130.152 15.9220   5
  13   4  -3 89.4907 15.4229   4
 -13   4   3 77.7883 15.4880   3
  13   4  -3 82.3929 12.8001   6
  12  -4  -3 15.6731 6.50256   6
  12  -4  -3 14.4112 6.69563   2
 -12  -4   3 11.2252 4.29020   3
 -12  -4   3 10.3623 7.30451   5
  12   4  -3 12.0999 6.92283   4
  12   4  -3 24.2691 7.75244   6
  11  -4  -3 0.53505 4.95492   6
 -11  -4   3 3.64562 3.04534   3
 -11  -4   3 -0.0912 6.38300   5
  11  -4  -3 3.51538 4.04655   2
  11   4  -3 0.98638 3.84783   6
  11   4  -3 -3.5628 4.82149   4
 -10  -4   3 1.28547 5.32408   5
  10  -4  -3 -3.4111 3.51937   2
 -10  -4   3 -2.4376 2.24747   3
  10   4  -3 0.43744 3.92429   4
   9  -4  -3 1456.23 38.3762   6
  -9  -4   3 1490.74 28.6020   3
   9  -4  -3 1464.93 39.4885   2
   9   4  -3 1496.21 39.4583   6
   9   4  -3 1424.50 41.9531   4
  -8  -4   3 440.257 22.0193   5
  -8  -4   3 427.348 18.3189   2
   8  -4  -3 416.649 18.9611   6
  -8  -4   3 433.594 12.8080   3
   8  -4  -3 439.475 19.8287   2
  -8   4   3 430.140 19.9164   5
   8   4  -3 420.199 20.7794   4
  -8   4   3 385.246 20.2456   2
   8   4  -3 404.602 18.9056   6
   7  -4  -3 533.415 20.3902   6
  -7  -4   3 534.747 22.4612   5
  -7  -4   3 537.860 20.9947   6
   7  -4  -3 553.536 21.6416   2
   7   4  -3 552.045 21.0195   6
  -7   4   3 535.068 20.8832   6
   7   4  -3 543.471 22.1892   4
  -7   4   3 557.987 23.1233   2
  -6  -4   3 57.8556 8.00099   5
   6  -4  -3 55.3562 6.87276   6
  -6  -4   3 51.8393 7.53741   6
   6  -4  -3 49.4094 6.50134   2
  -6  -4   3 41.1845 6.90205   2
   6   4  -3 46.3260 6.89800   4
  -6   4   3 51.5094 6.88231   5
  -6   4   3 46.1035 7.35917   6
   6   4  -3 41.8801 3.68891   3
  -6   4   3 54.7911 7.68802   2
   6   4  -3 49.5392 6.69099   6
  -5  -4   3 7.96742 3.91611   5
  -5  -4   3 2.36892 2.86142   4
   5  -4  -3 9.82519 3.90561   2
   5  -4  -3 9.64536 3.27116   6
   5  -4  -3 9.97539 3.67816   6
  -5  -4   3 5.51404 3.56595   2
  -5  -4   3 12.6092 3.89834   6
   5   4  -3 5.65596 3.14885   4
   5   4  -3 7.74618 1.68395   3
  -5   4   3 14.4036 4.00907   6
  -5   4   3 5.55146 3.12951   5
   5   4  -3 8.64965 3.32414   6
  -5   4   3 9.01414 3.95018   2
  -4  -4   3 87.7733 8.22630   4
   4  -4  -3 78.4578 7.44143   5
   4  -4  -3 89.2583 7.63820   6
   4  -4  -3 91.5816 7.44033   6
  -4  -4   3 82.0627 7.84234   5
   4  -4  -3 101.942 8.66681   2
  -4  -4   3 84.3361 7.13654   6
  -4   4   3 95.2369 8.39172   2
   4   4  -3 75.2888 7.14158   6
  -4   4   3 98.8287 8.33115   6
   4   4  -3 87.7152 3.72541   3
  -4   4   3 86.0016 7.61410   5
   4   4  -3 83.2141 7.15787   4
   3  -4  -3 606.127 19.9783   2
  -3  -4   3 625.667 20.0619   4
   3  -4  -3 634.667 20.1261   5
   3  -4  -3 640.450 18.2313   6
  -3  -4   3 599.536 18.9077   6
   3  -4  -3 630.772 18.5419   6
   3   4  -3 646.868 18.9292   6
  -3   4   3 657.116 20.9330   2
   3   4  -3 625.434 12.3903   3
   3   4  -3 651.628 19.4088   4
  -3   4   3 600.875 18.6103   6
  -3   4   3 678.329 20.3929   5
  -2  -4   3 753.774 20.1802   5
   2  -4  -3 682.076 20.4632   5
  -2  -4   3 698.470 20.0429   6
  -2  -4   3 733.386 20.7348   4
  -2  -4   3 701.178 22.8485   6
   2  -4  -3 720.542 19.0838   6
   2  -4  -3 732.661 18.8273   6
  -2   4   3 695.695 21.0814   2
   2   4  -3 699.087 20.0500   4
   2   4  -3 707.380 19.2740   6
  -2   4   3 691.475 19.5789   6
   2   4  -3 719.322 19.3415   5
  -2   4   3 739.907 21.1017   5
   1  -4  -3 1519.83 32.6397   5
   1  -4  -3 1508.69 31.6068   2
  -1  -4   3 1510.61 31.3113   6
   1  -4  -3 1527.72 32.0948   6
  -1  -4   3 1554.61 29.7363   5
  -1  -4   3 1571.23 31.8959   4
  -1  -4   3 1507.22 31.0370   6
   1  -4  -3 1544.55 28.9625   6
   1   4  -3 1526.11 29.2878   5
  -1   4   3 1531.43 30.6333   6
   1   4  -3 1550.96 31.8419   4
  -1   4   3 1528.89 32.2575   5
  -1   4   3 1520.67 31.8829   6
   0  -4   3 61.8085 4.90310   5
   0  -4   3 44.4576 5.99403   6
   0  -4  -3 54.1886 5.14800   6
   0  -4   3 54.6080 5.88569   6
   0  -4   3 66.5755 6.24211   4
   0  -4  -3 60.1466 6.16341   2
   0  -4  -3 57.2348 5.99397   5
   0   4   3 69.4762 6.62192   5
   0   4   3 58.3908 6.11346   6
   0   4  -3 56.4181 5.04437   5
   0   4  -3 52.3016 5.93021   4
   0   4   3 48.4557 5.51547   6
   1  -4   3 312.126 12.8248   6
   1  -4   3 288.816 10.0077   5
  -1  -4  -3 289.262 11.9572   2
  -1  -4  -3 294.545 10.9040   6
   1  -4   3 266.193 13.5432   6
   1  -4   3 310.082 13.3871   4
  -1  -4  -3 291.343 12.8891   5
   1   4   3 292.974 12.2426   6
  -1   4  -3 280.097 10.1451   5
   1   4   3 277.440 13.1275   5
   1   4   3 286.959 12.8664   3
   1   4   3 287.715 12.3565   6
  -2  -4  -3 1082.95 27.1776   5
   2  -4   3 1126.34 29.2692   6
  -2  -4  -3 1066.55 25.6923   6
   2  -4   3 1131.76 27.9077   4
  -2  -4  -3 1134.37 23.6106   6
   2  -4   3 1105.50 21.5119   5
   2   4   3 1097.35 15.3354   4
   2   4   3 1119.27 27.8093   5
   2   4   3 1109.27 29.6593   6
   2   4   3 1105.74 26.8870   3
  -2   4  -3 1097.19 21.5136   5
  -2   4  -3 1079.37 23.4929   6
   2   4   3 1069.29 25.2077   6
  -3  -4  -3 3811.69 56.1496   6
   3  -4   3 3802.90 63.3110   4
  -3  -4  -3 3829.06 56.0386   6
  -3  -4  -3 3807.21 62.3831   5
   3  -4   3 3889.78 62.6883   2
   3  -4   3 3808.26 53.0387   5
   3  -4   3 3798.91 59.8444   6
   3   4   3 3797.04 50.0596   4
   3   4   3 3780.55 62.5828   5
   3   4   3 3929.91 60.8004   6
  -3   4  -3 3810.53 56.2282   6
   3   4   3 3907.06 61.4290   3
   3   4   3 3765.16 59.3170   6
  -3   4  -3 3779.77 52.4206   5
  -4  -4  -3 138.239 8.06801   6
  -4  -4  -3 134.032 10.0126   5
   4  -4   3 118.455 9.16837   2
   4  -4   3 116.263 8.74627   6
  -4  -4  -3 138.058 8.45038   6
  -4   4  -3 129.390 8.26973   6
  -4   4  -3 116.591 6.34332   5
   4   4   3 120.913 7.05399   4
   4   4   3 119.381 10.2038   5
   4   4   3 116.075 8.87003   3
   4   4   3 115.177 8.97451   6
   5  -4   3 101.219 8.70990   2
  -5  -4  -3 108.868 6.73629   2
  -5  -4  -3 89.2424 7.21158   6
   5  -4   3 116.871 9.69874   6
  -5  -4  -3 109.568 9.23079   3
  -5  -4  -3 127.544 10.2049   5
  -5   4  -3 96.1474 7.83183   6
  -5   4  -3 102.981 11.1346   3
   5   4   3 102.486 8.66439   3
   5   4   3 105.141 10.2146   5
  -5   4  -3 109.087 6.45266   5
   5   4   3 142.234 10.3267   6
   6  -4   3 222.733 13.1248   2
  -6  -4  -3 209.407 11.1203   6
  -6  -4  -3 225.418 11.8355   6
  -6  -4  -3 225.702 9.89538   2
   6  -4   3 237.643 13.8111   6
  -6  -4  -3 215.484 13.1319   3
  -6  -4  -3 248.957 14.8218   5
   6   4   3 207.497 15.1880   5
  -6   4  -3 238.785 10.3746   5
  -6   4  -3 217.276 11.9846   6
  -6   4  -3 201.384 15.7508   3
   6   4   3 220.151 13.4081   6
   6   4   3 198.133 12.8729   3
  -7  -4  -3 386.518 16.0133   6
  -7  -4  -3 423.639 18.7442   3
  -7  -4  -3 394.535 18.9989   5
   7  -4   3 414.503 19.1670   6
  -7  -4  -3 393.007 13.4387   2
  -7  -4  -3 428.180 16.5550   6
   7  -4   3 403.098 17.8090   2
  -7   4  -3 397.567 16.3676   6
  -7   4  -3 401.202 22.8174   3
   7   4   3 398.977 18.8639   3
  -7   4  -3 407.462 14.3709   5
   7   4   3 426.723 19.3412   6
  -8  -4  -3 785.833 24.1704   6
   8  -4   3 775.109 25.8132   2
  -8  -4  -3 726.121 27.5212   5
  -8  -4  -3 787.206 27.0405   3
  -8  -4  -3 759.684 23.7885   6
  -8  -4  -3 728.785 19.7738   2
   8  -4   3 786.384 27.8778   6
  -8   4  -3 783.852 24.3263   6
  -8   4  -3 814.213 33.9060   3
   8   4   3 769.491 27.7735   3
  -8   4  -3 789.294 22.0841   5
   8   4   3 773.806 27.5046   6
   9  -4   3 54.4408 8.73266   6
  -9  -4  -3 61.5976 8.34589   6
  -9  -4  -3 51.2633 7.85979   3
  -9  -4  -3 52.4604 9.90052   5
  -9  -4  -3 48.8354 5.78281   2
  -9  -4  -3 47.8044 7.63812   6
   9  -4   3 49.2335 7.84869   2
  -9   4  -3 64.0132 11.2943   3
  -9   4  -3 56.9187 9.24905   6
   9   4   3 67.3555 9.83887   6
  -9   4  -3 56.1949 6.94349   5
 -10  -4  -3 326.570 18.4984   3
  10  -4   3 306.127 16.6760   2
 -10  -4  -3 306.338 20.0012   5
 -10  -4  -3 279.009 15.6526   6
 -10  -4  -3 306.931 13.7871   2
  10  -4   3 306.834 19.0190   6
 -10   4  -3 299.526 22.5588   3
 -10   4  -3 316.724 16.0416   5
  10   4   3 301.485 19.3469   6
  11  -4   3 942.650 31.4381   2
 -11  -4  -3 945.112 29.5175   6
 -11  -4  -3 964.906 33.5939   3
 -11  -4  -3 938.709 26.0140   2
 -11  -4  -3 900.547 34.4537   5
  11  -4   3 972.070 36.2383   6
  11   4   3 901.688 35.0876   6
 -11   4  -3 935.107 29.0948   5
 -11   4  -3 944.996 40.8393   3
 -12  -4  -3 1.44198 6.17808   5
 -12  -4  -3 7.20952 6.10986   3
  12  -4   3 -2.9093 4.76656   6
  12  -4   3 3.45155 4.51018   2
 -12  -4  -3 3.10008 5.29881   2
 -12  -4  -3 -11.431 5.09366   6
  12   4   3 3.15858 5.71867   6
 -12   4  -3 10.6740 9.17737   3
 -13  -4  -3 553.036 27.1968   6
 -13  -4  -3 541.395 27.0158   3
 -13  -4  -3 523.418 29.3137   5
  13  -4   3 539.179 28.8342   6
 -13   4  -3 610.243 34.8049   3
  13   4   3 549.150 30.0846   6
  13  -5  -3 156.955 14.7587   2
  13  -5  -3 184.988 16.7188   6
  13   5  -3 172.440 18.8183   4
 -13   5   3 170.506 20.6096   3
  13   5  -3 152.249 16.9770   6
 -12  -5   3 85.8320 14.8863   5
  12  -5  -3 94.4893 12.6378   2
  12  -5  -3 110.852 13.4221   6
  12   5  -3 83.7222 11.5439   6
  12   5  -3 60.1659 11.4092   4
 -11  -5   3 150.684 16.6277   5
  11  -5  -3 115.478 13.0018   6
  11  -5  -3 139.721 13.3688   2
  11   5  -3 172.401 15.0447   6
  11   5  -3 162.398 15.2114   4
  10  -5  -3 9.30182 4.74320   2
  10  -5  -3 4.75036 5.13309   6
 -10  -5   3 10.0867 7.15358   5
  10   5  -3 -2.5851 4.25871   6
  -9  -5   3 343.891 20.9239   5
   9  -5  -3 336.264 18.3320   6
   9  -5  -3 346.637 19.4012   2
   9   5  -3 340.218 19.3862   4
   9   5  -3 329.026 18.9579   6
  -8  -5   3 -7.9832 5.18496   5
   8  -5  -3 7.20591 4.71337   2
   8   5  -3 4.38678 4.14978   6
   8   5  -3 7.60515 4.39788   4
  -7  -5   3 801.375 26.1319   2
   7  -5  -3 803.254 26.3990   6
   7  -5  -3 830.941 28.6472   2
   7  -5  -3 732.753 25.7130   6
  -7  -5   3 826.849 29.2819   5
   7   5  -3 756.807 26.1160   6
   7   5  -3 752.619 17.5211   3
  -7   5   3 777.899 27.0277   5
   7   5  -3 786.214 26.9148   4
  -6  -5   3 250.424 16.0892   5
   6  -5  -3 281.623 16.1665   2
  -6  -5   3 310.690 15.7711   2
  -6  -5   3 275.543 15.4784   6
   6  -5  -3 278.363 17.5092   6
   6  -5  -3 278.740 14.8199   6
   6   5  -3 273.110 8.92943   3
   6   5  -3 281.249 14.9199   4
  -6   5   3 256.106 15.2148   6
  -6   5   3 285.842 15.8231   5
   6   5  -3 288.884 15.4330   6
  -6   5   3 285.808 16.8739   2
   5  -5  -3 86.7453 8.75431   5
   5  -5  -3 98.4924 9.30226   2
  -5  -5   3 82.0358 9.18969   5
  -5  -5   3 90.4374 10.0003   6
   5  -5  -3 86.0899 8.99147   6
  -5  -5   3 87.1666 8.55772   2
   5  -5  -3 86.6524 8.43085   6
  -5  -5   3 97.5061 9.44769   4
   5   5  -3 81.1291 8.04387   4
   5   5  -3 91.5043 8.91737   6
  -5   5   3 84.1970 8.91941   5
   5   5  -3 89.4968 4.82331   3
   4  -5  -3 35.2780 6.29800   6
  -4  -5   3 37.1487 6.59373   5
   4  -5  -3 36.7249 5.70488   5
  -4  -5   3 32.9007 5.68242   4
   4  -5  -3 31.5863 5.88212   6
   4  -5  -3 37.0031 6.81688   2
  -4  -5   3 35.3663 6.51524   6
  -4  -5   3 32.0435 5.88078   6
   4   5  -3 37.8703 3.29068   3
  -4   5   3 38.6389 6.12955   6
   4   5  -3 32.3970 5.05830   4
  -4   5   3 52.8188 7.20402   5
   4   5  -3 28.2395 5.54471   6
  -4   5   3 31.6267 6.45642   2
   3  -5  -3 1500.18 35.5703   5
  -3  -5   3 1549.36 35.1582   6
   3  -5  -3 1542.11 33.0403   6
  -3  -5   3 1539.30 35.3783   6
   3  -5  -3 1543.42 36.6439   2
   3  -5  -3 1534.25 33.8738   6
  -3  -5   3 1574.12 35.6327   4
  -3  -5   3 1571.26 35.4599   5
   3   5  -3 1515.18 34.2323   5
  -3   5   3 1519.49 35.2745   5
   3   5  -3 1604.55 34.4639   4
   3   5  -3 1532.22 34.3284   6
  -3   5   3 1572.18 35.2925   6
   2  -5  -3 737.820 20.8979   6
  -2  -5   3 747.621 22.0790   5
  -2  -5   3 731.544 22.4862   6
   2  -5  -3 736.574 22.9334   5
  -2  -5   3 709.855 21.7088   4
  -2  -5   3 732.660 22.6681   6
   2  -5  -3 729.603 21.2711   6
   2  -5  -3 738.147 23.4402   2
  -2   5   3 714.237 21.9613   6
   2   5  -3 749.595 22.0632   4
   2   5  -3 712.036 21.2722   5
   2   5  -3 723.420 21.6253   6
  -2   5   3 758.849 23.2938   5
   1  -5  -3 9.48268 3.08186   6
  -1  -5   3 1.94755 3.67464   6
   1  -5  -3 2.25192 2.80550   2
  -1  -5   3 6.83230 3.24572   5
   1  -5  -3 10.5729 3.45547   5
  -1  -5   3 7.69936 3.03217   4
  -1  -5   3 10.0149 3.36432   6
   1  -5  -3 4.16957 1.40156   4
   1   5  -3 9.15413 3.62397   5
   1   5  -3 0.64398 2.06684   4
  -1   5   3 5.70699 3.70632   5
  -1   5   3 6.17834 3.31147   6
  -1   5   3 -0.6347 2.92915   6
   0  -5   3 640.229 20.2212   4
   0  -5  -3 641.767 21.1010   5
   0  -5   3 632.795 18.2735   5
   0  -5  -3 690.001 21.7540   6
   0  -5   3 625.402 20.2039   6
   0  -5  -3 624.775 20.5956   2
   0  -5  -3 625.445 18.4887   6
   0  -5   3 589.352 20.3161   6
   0   5   3 621.719 21.4011   5
   0   5   3 648.388 21.1188   6
   0   5   3 623.381 20.1391   6
   0   5  -3 632.438 18.4466   5
   0   5  -3 629.565 20.5366   4
   1  -5   3 758.003 23.3872   6
  -1  -5  -3 785.662 22.9072   2
  -1  -5  -3 778.172 23.7678   5
   1  -5   3 754.441 22.8246   4
   1  -5   3 761.542 22.8647   6
  -1  -5  -3 756.923 20.5000   6
  -1  -5  -3 822.533 24.0948   6
   1  -5   3 789.894 19.9539   5
  -1   5  -3 779.361 20.9137   6
  -1   5  -3 791.749 20.2160   5
   1   5   3 755.195 23.0281   6
   1   5   3 762.095 24.0368   5
   1   5   3 766.666 22.6955   6
   2  -5   3 242.836 13.0322   6
   2  -5   3 248.901 13.2896   6
   2  -5   3 255.309 10.6226   5
  -2  -5  -3 245.755 11.4322   6
   2  -5   3 257.760 13.4782   4
  -2  -5  -3 250.851 13.5554   5
   2   5   3 245.789 12.9084   6
   2   5   3 231.165 13.3733   5
   2   5   3 252.754 13.2189   3
   2   5   3 258.734 13.2572   6
  -2   5  -3 229.724 11.5373   6
  -3  -5  -3 457.716 18.6789   5
  -3  -5  -3 411.764 15.1816   6
   3  -5   3 438.088 14.2790   5
   3  -5   3 445.822 17.8476   6
   3  -5   3 432.229 18.6406   2
  -3  -5  -3 403.306 15.3871   6
   3  -5   3 379.493 17.0855   4
   3   5   3 408.097 16.7989   6
   3   5   3 435.701 17.8461   6
   3   5   3 428.386 9.87500   4
  -3   5  -3 439.468 15.8957   6
   3   5   3 449.157 18.9862   5
   3   5   3 432.203 17.1500   3
  -4  -5  -3 167.403 11.8447   5
   4  -5   3 158.919 11.4890   6
   4  -5   3 152.190 8.56759   5
  -4  -5  -3 157.768 9.70777   6
   4  -5   3 153.594 11.8449   4
   4  -5   3 170.696 11.9134   2
  -4  -5  -3 153.019 9.91272   6
   4   5   3 134.878 10.7447   6
  -4   5  -3 151.269 8.47665   5
  -4   5  -3 151.194 10.0241   6
   4   5   3 156.699 10.6506   3
   4   5   3 156.935 7.23721   4
   4   5   3 160.693 13.6595   5
  -5  -5  -3 632.616 24.1067   5
  -5  -5  -3 666.709 20.5224   6
   5  -5   3 634.818 22.8203   6
   5  -5   3 613.866 23.2144   2
  -5  -5  -3 644.339 20.3641   6
  -5   5  -3 615.906 17.6435   5
  -5   5  -3 627.864 20.2616   6
   5   5   3 647.344 17.9378   4
   5   5   3 643.299 23.3216   6
   5   5   3 603.988 23.9776   5
   5   5   3 639.780 22.2701   3
   6  -5   3 0.85993 3.17658   6
  -6  -5  -3 0.31195 3.26943   6
  -6  -5  -3 4.86108 2.67783   2
  -6  -5  -3 -2.7925 3.41371   6
  -6  -5  -3 -0.7776 4.63112   5
   6  -5   3 4.50828 3.90608   2
   6   5   3 5.20586 3.68912   3
  -6   5  -3 2.21680 5.50111   3
  -6   5  -3 2.54366 2.30612   5
   6   5   3 -0.8443 2.92018   4
  -6   5  -3 -5.6178 4.02482   6
   6   5   3 3.58518 3.46600   6
   6   5   3 3.43261 4.20249   5
  -7  -5  -3 857.021 22.8321   2
  -7  -5  -3 906.975 30.8755   5
   7  -5   3 864.701 28.9428   2
  -7  -5  -3 865.446 25.8024   6
   7  -5   3 900.177 29.7098   6
   7   5   3 951.303 31.1082   6
   7   5   3 889.598 26.7509   4
   7   5   3 900.546 29.3198   3
  -7   5  -3 915.163 36.4912   3
  -7   5  -3 895.357 23.2788   5
  -8  -5  -3 270.143 12.4235   2
  -8  -5  -3 269.119 16.3934   3
  -8  -5  -3 258.893 14.8456   6
   8  -5   3 270.260 16.3490   2
  -8  -5  -3 242.352 14.0757   6
   8  -5   3 275.561 17.0694   6
   8   5   3 233.818 15.6695   3
  -8   5  -3 280.923 21.0548   3
  -8   5  -3 248.819 14.8360   6
  -8   5  -3 265.939 12.7711   5
   8   5   3 278.097 17.6920   6
   8   5   3 258.596 15.6151   4
  -9  -5  -3 27.6996 7.61382   5
   9  -5   3 21.7919 5.84033   2
  -9  -5  -3 26.4470 6.85482   6
   9  -5   3 19.6868 6.98587   6
  -9  -5  -3 20.5587 5.81666   3
  -9  -5  -3 22.6475 4.56841   2
   9   5   3 20.8334 7.28093   6
  -9   5  -3 12.5304 7.29550   3
   9   5   3 25.5860 6.93192   4
  -9   5  -3 18.4637 4.89329   5
  10  -5   3 35.7773 8.85018   6
 -10  -5  -3 31.0450 8.19831   5
  10  -5   3 32.7612 8.55470   2
 -10  -5  -3 28.6437 5.41949   2
 -10  -5  -3 37.0223 7.35013   6
 -10   5  -3 33.0996 9.60828   3
  10   5   3 29.9423 7.89297   6
  10   5   3 24.2938 6.99721   4
 -11  -5  -3 90.5850 10.3231   6
  11  -5   3 90.9459 11.9190   6
  11  -5   3 78.7577 10.5871   2
 -11  -5  -3 91.8351 12.0606   3
 -11  -5  -3 96.1290 10.1168   2
 -11  -5  -3 90.8328 13.2974   5
 -11   5  -3 75.6499 10.0811   5
  11   5   3 84.9859 12.7985   6
 -11   5  -3 118.068 16.2536   3
 -12  -5  -3 211.477 19.1225   5
  12  -5   3 205.189 16.3710   2
 -12  -5  -3 222.575 17.9840   3
  12   5   3 206.463 19.1791   4
  12  -6  -3 110.884 13.2135   2
 -12  -6   3 84.1637 14.4349   6
  12  -6  -3 111.904 14.2729   6
  12   6  -3 101.940 13.1323   4
  12   6  -3 110.745 14.2952   6
 -11  -6   3 34.9230 8.57169   6
  11  -6  -3 33.2386 8.38775   6
 -11  -6   3 65.7489 11.9198   5
  11  -6  -3 55.1450 10.1817   2
  11   6  -3 37.6309 8.66913   6
  11   6  -3 40.0221 8.96842   4
 -10  -6   3 17.3201 8.65887   5
 -10  -6   3 17.7010 7.62923   6
  10  -6  -3 26.2839 7.25643   2
  10  -6  -3 14.9877 6.73511   6
  10   6  -3 22.7398 7.67564   6
  10   6  -3 29.2543 7.57061   4
  -9  -6   3 173.234 15.8671   5
   9  -6  -3 173.402 14.7711   2
   9  -6  -3 203.554 15.5270   6
  -9  -6   3 189.338 15.2904   6
   9   6  -3 198.578 14.7041   4
   9   6  -3 221.354 16.2892   6
  -8  -6   3 43.8185 8.81528   6
   8  -6  -3 64.2214 9.28502   6
  -8  -6   3 54.0458 10.0856   5
   8  -6  -3 73.5226 10.5539   2
   8   6  -3 57.9595 10.4279   6
   8   6  -3 67.9753 9.21512   4
   8   6  -3 54.3632 5.53038   3
   7  -6  -3 77.4691 9.62766   6
  -7  -6   3 65.6143 11.7282   6
   7  -6  -3 58.3978 10.7971   2
  -7  -6   3 90.0924 11.8395   5
   7   6  -3 64.0892 8.71992   4
   7   6  -3 83.0461 9.33023   6
   7   6  -3 82.4062 5.70881   3
   6  -6  -3 46.2526 7.83065   6
   6  -6  -3 50.8354 8.61776   2
   6  -6  -3 33.4238 6.37108   6
  -6  -6   3 57.8403 9.24563   5
  -6  -6   3 31.0452 7.78773   6
  -6   6   3 56.1614 7.78196   5
   6   6  -3 47.8956 4.31170   3
   6   6  -3 51.4263 7.39979   6
   6   6  -3 51.1494 7.33041   4
  -5  -6   3 274.860 16.7069   6
   5  -6  -3 259.056 15.2562   6
  -5  -6   3 295.767 16.9614   4
   5  -6  -3 266.640 14.5555   6
   5  -6  -3 280.494 16.4654   2
  -5  -6   3 298.427 17.3967   5
   5  -6  -3 267.773 15.7792   5
  -5  -6   3 277.686 16.2044   6
   5   6  -3 274.794 14.4450   4
  -5   6   3 264.366 15.3639   5
  -5   6   3 264.548 16.1978   6
   5   6  -3 256.241 9.23672   3
   5   6  -3 268.611 15.1884   6
  -4  -6   3 197.296 13.1914   4
   4  -6  -3 205.333 13.8480   2
  -4  -6   3 209.486 14.4961   6
  -4  -6   3 181.401 12.6765   6
   4  -6  -3 192.761 12.0516   6
  -4  -6   3 216.603 13.8121   5
   4  -6  -3 204.283 13.7095   5
   4   6  -3 233.639 14.0431   6
   4   6  -3 198.935 12.1583   4
   4   6  -3 201.000 8.44149   3
  -4   6   3 209.148 13.2051   5
  -4   6   3 199.960 13.2434   6
  -3  -6   3 38.5794 5.77987   4
  -3  -6   3 44.5889 7.59796   6
   3  -6  -3 49.9645 7.00990   6
   3  -6  -3 43.2971 7.92352   2
   3  -6  -3 59.9212 7.56421   5
  -3  -6   3 47.3801 7.97880   6
  -3  -6   3 48.7234 7.66275   5
   3  -6  -3 41.5315 7.01969   6
   3   6  -3 48.1181 7.17638   6
   3   6  -3 43.7187 7.78155   5
   3   6  -3 42.9923 6.39012   4
  -3   6   3 42.3282 7.46621   6
  -3   6   3 36.9804 6.83175   5
   2  -6  -3 8.36720 4.04696   6
   2  -6  -3 16.6744 3.07606   4
  -2  -6   3 12.4299 4.78526   5
   2  -6  -3 11.9056 4.66883   2
  -2  -6   3 14.6152 4.97077   6
  -2  -6   3 12.3133 3.79842   4
   2  -6  -3 9.56194 4.35683   5
   2  -6  -3 10.4799 4.49127   6
   2   6  -3 14.3549 4.55562   4
   2   6  -3 17.2712 4.62192   6
   2   6  -3 9.58302 4.58515   5
  -1  -6   3 2813.44 53.8086   6
  -1  -6   3 2816.05 51.7208   4
   1  -6  -3 2784.62 50.4846   6
   1  -6  -3 2866.92 37.9367   4
   1  -6  -3 2771.13 54.2542   5
   1  -6  -3 2847.55 51.2200   6
  -1  -6   3 2841.35 51.1389   5
   1  -6  -3 2815.55 54.8013   2
  -1  -6   3 2789.00 54.5514   6
   1   6  -3 2872.10 52.5215   4
  -1   6   3 2855.71 55.3953   6
   1   6  -3 2759.79 50.5368   5
  -1   6   3 2801.67 53.2145   6
   0  -6   3 271.830 15.3242   6
   0  -6   3 264.261 12.9235   5
   0  -6   3 280.502 14.9806   6
   0  -6   3 279.171 14.0716   4
   0  -6  -3 276.250 13.4565   6
   0  -6  -3 293.357 13.8071   6
   0  -6  -3 283.124 15.0944   5
   0  -6  -3 278.373 6.16992   4
   0  -6  -3 278.946 15.1918   2
   0   6   3 251.727 14.1110   6
   0   6   3 258.492 14.8857   6
   0   6  -3 281.798 13.5188   5
  -1  -6  -3 113.011 10.0987   5
  -1  -6  -3 119.657 10.4735   2
   1  -6   3 131.405 8.89871   5
   1  -6   3 124.636 9.57450   4
  -1  -6  -3 130.624 9.72366   6
   1  -6   3 115.743 10.5693   6
  -1  -6  -3 118.825 9.10833   6
   1  -6   3 118.863 11.5628   6
  -1   6  -3 136.981 10.3133   6
   1   6   3 136.591 10.5899   6
   1   6   3 126.710 10.8616   5
   1   6   3 120.420 10.8141   6
  -1   6  -3 113.490 8.79609   5
  -2  -6  -3 73.7668 7.47031   6
  -2  -6  -3 75.7771 8.65124   5
   2  -6   3 74.4468 6.80679   5
  -2  -6  -3 92.2703 8.80997   2
   2  -6   3 76.2978 8.04740   4
  -2  -6  -3 79.4017 8.14016   6
   2  -6   3 77.0451 9.25415   6
   2   6   3 68.0685 8.82733   6
   2   6   3 89.6724 8.63243   3
   2   6   3 84.1872 9.35773   5
  -2   6  -3 86.9938 8.57617   6
  -2   6  -3 93.1717 7.71534   5
   3  -6   3 189.234 10.4868   5
  -3  -6  -3 187.886 13.1618   5
   3  -6   3 183.466 13.0843   6
   3  -6   3 174.370 12.3421   4
  -3  -6  -3 211.198 12.0456   6
   3  -6   3 184.590 14.0445   2
  -3  -6  -3 178.484 11.2389   6
   3  -6   3 174.374 13.4138   6
  -3   6  -3 189.957 10.6171   5
   3   6   3 188.632 12.4132   3
   3   6   3 190.605 6.02177   4
  -3   6  -3 178.349 11.6592   6
   3   6   3 193.938 13.5787   6
   3   6   3 170.691 12.9304   5
   3   6   3 184.907 13.1895   6
  -4  -6  -3 53.6154 7.29670   6
   4  -6   3 59.7857 8.88429   6
  -4  -6  -3 43.4034 7.45048   6
   4  -6   3 52.2071 6.33021   5
  -4  -6  -3 58.7886 8.35330   5
   4  -6   3 63.5743 8.51036   4
   4  -6   3 59.1449 9.31287   6
   4  -6   3 68.1487 9.60712   2
  -4   6  -3 44.4802 7.42470   6
   4   6   3 62.3690 4.41021   4
   4   6   3 77.1256 9.41524   6
  -4   6  -3 66.4091 6.72057   5
   4   6   3 41.5069 6.15410   3
   4   6   3 46.6164 8.23970   5
  -5  -6  -3 4.86460 4.03797   5
   5  -6   3 0.37179 4.03172   2
   5  -6   3 7.49820 4.20768   6
   5  -6   3 4.67890 4.65236   4
  -5  -6  -3 5.70336 4.02550   6
  -5  -6  -3 3.07118 3.66926   6
   5   6   3 2.95301 2.29655   4
   5   6   3 2.99781 4.32674   3
   5   6   3 3.55178 3.35093   6
  -5   6  -3 3.52846 2.58315   5
   6  -6   3 6.05897 4.64711   6
  -6  -6  -3 6.97803 4.69458   5
  -6  -6  -3 1.99501 4.04908   6
   6  -6   3 11.7058 4.84850   2
  -6  -6  -3 3.90337 4.19246   6
   6   6   3 4.19689 4.83190   3
   6   6   3 1.99228 2.61749   4
  -6   6  -3 -8.3237 4.17129   6
   6   6   3 19.4062 6.38942   6
  -6   6  -3 7.80936 3.77291   5
  -7  -6  -3 262.347 14.8474   6
  -7  -6  -3 267.309 13.2889   2
  -7  -6  -3 263.672 15.2778   6
   7  -6   3 260.825 16.7346   2
  -7  -6  -3 265.777 17.7136   5
   7  -6   3 256.168 16.7335   6
  -7   6  -3 253.265 20.4461   3
   7   6   3 255.015 13.2068   4
  -7   6  -3 241.604 14.8741   6
   7   6   3 256.227 16.0125   3
  -7   6  -3 276.599 13.1646   5
   7   6   3 284.356 18.0247   6
   8  -6   3 263.567 17.9175   6
  -8  -6  -3 230.538 14.4422   6
  -8  -6  -3 281.685 18.4284   5
  -8  -6  -3 205.763 14.3011   2
  -8   6  -3 228.089 12.7403   5
  -8   6  -3 256.637 21.8615   3
   8   6   3 215.723 13.4027   4
   8   6   3 218.624 16.8714   6
  -9  -6  -3 293.470 16.6128   6
   9  -6   3 318.010 19.6506   2
   9  -6   3 334.574 21.2453   6
  -9  -6  -3 280.460 20.4309   5
  -9  -6  -3 309.012 15.1390   2
   9   6   3 333.426 18.0386   4
   9   6   3 324.093 21.3284   6
  -9   6  -3 313.099 24.4950   3
 -10  -6  -3 32.6623 9.46236   5
 -10  -6  -3 28.8635 6.58483   2
 -10  -6  -3 35.1880 7.57631   6
  10  -6   3 31.3415 9.52781   6
  10  -6   3 32.0936 8.31561   2
 -10   6  -3 33.2628 10.6482   3
  10   6   3 52.0127 9.67502   4
  10   6   3 19.9716 8.06114   6
 -11  -6  -3 280.325 20.9013   5
  11  -6   3 258.258 18.4835   2
 -11  -6  -3 295.872 20.2879   6
 -11   6  -3 278.736 28.2504   3
 -12  -6  -3 44.1537 12.0382   5
  12  -6   3 47.5304 10.2646   6
 -12   6  -3 45.8175 12.9285   3
 -12  -7   3 15.8647 8.86327   5
  12  -7  -3 11.2047 7.39553   2
 -12  -7   3 10.7097 8.20832   6
  12   7  -3 3.10226 6.99494   4
  12   7  -3 -14.115 7.69888   6
  11  -7  -3 15.6729 7.20412   6
 -11  -7   3 9.52245 7.37154   6
  11  -7  -3 30.9985 8.08891   2
  11   7  -3 25.0641 8.22028   4
  11   7  -3 21.4719 8.33031   6
 -10  -7   3 179.581 17.3641   6
 -10  -7   3 193.058 18.3110   5
  10  -7  -3 211.441 18.2327   2
  10  -7  -3 191.475 16.0209   6
  10   7  -3 212.236 16.9398   6
  10   7  -3 229.988 17.6252   4
   9  -7  -3 130.033 12.6847   6
  -9  -7   3 131.127 15.4140   6
  -9  -7   3 143.474 15.4513   5
   9  -7  -3 129.114 13.5430   2
   9   7  -3 139.250 15.2438   4
   9   7  -3 148.685 14.7315   6
   8  -7  -3 45.3329 8.25692   6
  -8  -7   3 45.7187 9.80413   6
  -8  -7   3 26.0102 7.99242   5
   8  -7  -3 61.0377 9.77086   2
   8   7  -3 38.3860 9.08102   6
   8   7  -3 47.8159 5.39411   3
   8   7  -3 37.9438 7.81325   4
  -7  -7   3 1391.89 42.1665   6
  -7  -7   3 1542.54 45.0576   5
   7  -7  -3 1471.62 43.6888   2
   7  -7  -3 1509.52 47.2734   6
   7   7  -3 1495.65 39.8094   4
   7   7  -3 1541.60 43.1923   6
   7   7  -3 1520.60 28.4469   3
   6  -7  -3 130.552 12.2886   5
   6  -7  -3 132.015 12.5177   6
   6  -7  -3 106.442 12.4457   2
  -6  -7   3 139.042 13.7410   6
   6   7  -3 120.906 11.7265   6
   6   7  -3 128.474 7.43404   3
   6   7  -3 131.976 11.2633   4
   5  -7  -3 186.833 17.5630   2
  -5  -7   3 230.101 15.8281   5
   5  -7  -3 216.741 15.3580   5
   5  -7  -3 210.384 14.0058   6
   5   7  -3 209.925 15.0411   6
   5   7  -3 202.499 13.3512   4
  -4  -7   3 3.85149 5.29792   6
  -4  -7   3 1.48293 5.15345   5
   4  -7  -3 14.6348 5.30473   5
   4  -7  -3 2.04259 2.52309   4
  -4  -7   3 6.54488 3.85027   4
   4  -7  -3 3.70652 4.67724   2
   4  -7  -3 10.9772 5.66660   6
   4  -7  -3 7.56920 4.32762   6
   4   7  -3 5.18688 4.21843   6
   4   7  -3 9.56567 3.01966   3
   4   7  -3 5.91910 3.69951   4
   3  -7  -3 260.625 15.1540   6
  -3  -7   3 258.500 15.1728   4
  -3  -7   3 257.392 16.6020   6
   3  -7  -3 260.879 15.4153   6
   3  -7  -3 277.261 16.5912   5
  -3  -7   3 277.599 15.9034   5
   3  -7  -3 252.357 16.5940   2
   3   7  -3 265.139 14.7068   4
   3   7  -3 251.449 15.4690   6
   3   7  -3 277.218 16.2229   5
   2  -7  -3 66.8344 9.06620   5
   2  -7  -3 65.2216 8.53845   6
  -2  -7   3 79.1398 8.64961   5
   2  -7  -3 64.6092 8.79555   2
  -2  -7   3 77.6772 9.47988   6
  -2  -7   3 66.7940 8.02022   4
   2  -7  -3 88.6640 9.37453   6
   2  -7  -3 57.6548 5.02023   4
   2   7  -3 65.8946 8.10136   5
   2   7  -3 66.0881 8.79809   6
  -2   7   3 58.0341 9.83468   5
   2   7  -3 63.8283 7.67769   4
  -1  -7   3 46.4327 6.79599   5
   1  -7  -3 48.3643 7.58365   5
  -1  -7   3 43.5175 9.38714   6
   1  -7  -3 45.9552 8.25675   2
   1  -7  -3 45.5142 7.65785   6
   1  -7  -3 46.7443 3.66395   4
   1  -7  -3 50.2504 7.76789   6
  -1  -7   3 61.9794 7.82335   4
  -1  -7   3 43.0346 8.17310   6
   1   7  -3 45.3392 6.60192   4
   1   7  -3 47.4052 7.75629   5
  -1   7   3 36.7646 8.14184   6
  -1   7   3 48.3871 8.65716   6
  -1   7   3 37.1279 7.54970   5
   0  -7  -3 833.284 28.3653   2
   0  -7   3 771.789 31.7160   6
   0  -7   3 848.652 25.5500   5
   0  -7  -3 852.335 14.1640   4
   0  -7   3 862.753 28.7939   6
   0  -7  -3 850.071 28.8868   5
   0  -7  -3 854.657 26.3563   6
   0  -7  -3 842.868 25.9396   6
   0  -7   3 865.954 26.8141   4
   0   7   3 818.246 28.7075   6
   0   7  -3 810.694 25.5855   5
   0   7   3 816.352 28.1723   6
  -1  -7  -3 2031.11 47.9623   5
   1  -7   3 2155.69 47.9986   6
   1  -7   3 2116.95 43.0632   5
  -1  -7  -3 2095.60 43.9866   6
  -1  -7  -3 2068.52 47.3554   2
  -1   7  -3 2044.89 43.1965   5
   1   7   3 2122.38 49.2465   6
  -2  -7  -3 262.508 16.0982   5
  -2  -7  -3 200.602 12.9296   6
   2  -7   3 239.643 16.5076   2
   2  -7   3 256.402 13.4732   5
  -2  -7  -3 267.423 15.6488   2
  -2  -7  -3 233.403 13.7303   6
   2  -7   3 253.327 15.6273   6
   2   7   3 231.543 14.8020   3
  -2   7  -3 233.466 13.2960   5
  -2   7  -3 229.051 13.8897   6
   2   7   3 234.818 15.9203   6
  -3  -7  -3 87.3287 9.16303   6
   3  -7   3 95.7217 10.2942   6
   3  -7   3 95.3963 8.58088   5
   3  -7   3 105.051 12.2338   2
  -3  -7  -3 94.4922 10.9555   5
  -3  -7  -3 91.4025 9.57409   6
   3  -7   3 99.5260 10.5677   4
   3   7   3 114.116 11.8522   6
  -3   7  -3 100.760 9.11570   5
   3   7   3 104.757 10.4770   3
  -3   7  -3 98.1458 10.2925   6
   4  -7   3 1675.44 36.9728   5
  -4  -7  -3 1612.75 38.4182   6
   4  -7   3 1550.40 41.6874   4
  -4  -7  -3 1705.33 39.1031   6
   4  -7   3 1604.27 44.5047   2
   4  -7   3 1494.55 46.2899   6
  -4  -7  -3 1734.52 51.2304   5
   4   7   3 1560.81 48.6301   6
  -4   7  -3 1615.63 38.6849   6
   4   7   3 1636.57 25.7543   4
  -4   7  -3 1595.26 36.0904   5
  -5  -7  -3 334.947 17.0819   6
   5  -7   3 274.525 20.6658   2
   5  -7   3 292.998 14.7549   5
  -5  -7  -3 290.251 18.1458   5
   5  -7   3 319.414 18.9458   6
  -5  -7  -3 278.366 15.6712   6
   5   7   3 277.887 16.1190   3
   5   7   3 275.766 10.1528   4
   5   7   3 269.344 18.0232   6
  -5   7  -3 280.795 16.7372   6
  -5   7  -3 299.574 15.0227   5
   6  -7   3 249.772 17.4860   6
  -6  -7  -3 223.576 15.0180   6
  -6  -7  -3 255.673 17.5488   5
   6  -7   3 263.667 17.8030   2
   6   7   3 239.522 16.9341   6
  -6   7  -3 240.763 13.4395   5
   6   7   3 240.001 10.6953   4
   7  -7   3 391.054 22.3235   2
  -7  -7  -3 345.492 18.1554   6
  -7  -7  -3 398.049 22.4302   5
   7  -7   3 363.926 20.9629   6
  -7  -7  -3 375.582 17.3741   2
   7   7   3 371.887 17.5569   4
  -7   7  -3 385.333 17.1353   5
   7   7   3 365.575 21.9299   6
  -8  -7  -3 112.604 11.6617   6
   8  -7   3 110.971 13.2743   2
  -8  -7  -3 103.195 10.1827   2
   8  -7   3 137.311 14.5889   6
  -8  -7  -3 104.001 13.1260   5
  -8   7  -3 105.255 15.2406   3
   8   7   3 112.917 13.1505   6
  -8   7  -3 131.625 11.3160   5
   8   7   3 103.332 9.31854   4
   9  -7   3 113.274 13.8624   2
   9  -7   3 100.750 13.8758   6
  -9  -7  -3 105.365 13.2372   5
  -9   7  -3 115.212 16.5506   3
   9   7   3 119.590 10.8564   4
   9   7   3 108.397 14.8244   6
  -9   7  -3 93.4571 10.4326   5
 -10  -7  -3 -0.7770 4.98121   6
 -10  -7  -3 8.62711 6.54230   5
  10  -7   3 -7.7914 5.00114   2
 -10   7  -3 -0.8657 8.32445   3
  10   7   3 -2.6958 4.55995   4
  11  -7   3 44.1528 9.55704   2
  11  -7   3 42.9988 11.1731   6
 -11  -7  -3 49.2054 9.40869   6
 -11  -7  -3 53.0746 11.5399   5
  11   7   3 46.5936 10.8966   6
 -11   7  -3 63.8724 15.0180   3
  10  -8  -3 45.1291 10.0656   6
  10   8  -3 58.2476 10.8096   6
  10   8  -3 75.4771 11.0930   4
   9  -8  -3 112.329 13.7072   2
  -9  -8   3 141.205 16.9293   5
  -9  -8   3 133.863 14.8126   6
   9  -8  -3 101.865 13.1439   6
   9   8  -3 134.303 13.3067   4
   9   8  -3 139.188 14.7298   6
   8  -8  -3 50.8119 10.5249   2
  -8  -8   3 38.8082 9.95338   6
  -8  -8   3 53.2496 11.4442   5
   8  -8  -3 59.0031 10.8260   6
   8   8  -3 49.3758 9.96952   6
   7  -8  -3 3.01059 4.29409   2
   7  -8  -3 2.09692 5.22189   6
  -7  -8   3 3.44798 5.86998   5
  -7  -8   3 7.99285 6.16482   6
   7   8  -3 -1.9367 3.09072   3
   7   8  -3 -3.1876 4.95394   6
   7   8  -3 0.05034 4.18551   4
   6  -8  -3 101.900 11.7942   5
   6  -8  -3 83.4882 11.0966   6
  -6  -8   3 65.4302 10.9039   6
   6  -8  -3 94.9092 11.6278   2
  -6  -8   3 94.6847 12.3241   5
   6   8  -3 111.633 12.9827   6
   6   8  -3 92.3495 7.37889   3
   6   8  -3 110.205 10.8157   4
   5  -8  -3 107.061 12.5020   6
   5  -8  -3 88.5558 12.2721   2
   5  -8  -3 104.556 9.57339   4
   5  -8  -3 105.890 12.1464   5
  -5  -8   3 100.705 12.7437   5
  -5  -8   3 117.340 13.2784   6
  -5  -8   3 82.4175 11.7773   4
   5   8  -3 97.5585 11.6954   6
   5   8  -3 107.145 7.74871   3
   5   8  -3 95.7024 10.0155   4
  -4  -8   3 89.8071 11.2314   4
   4  -8  -3 114.240 11.6904   6
   4  -8  -3 87.4561 10.5787   5
   4  -8  -3 103.991 8.29293   4
   4  -8  -3 85.6800 11.0553   2
  -4  -8   3 101.165 12.6603   6
   4   8  -3 93.7333 7.79793   3
   4   8  -3 107.907 11.7871   6
   4   8  -3 82.7885 9.50994   4
   3  -8  -3 114.860 11.4499   6
  -3  -8   3 105.596 11.0601   5
  -3  -8   3 107.681 12.7139   4
   3  -8  -3 106.688 11.9194   2
  -3  -8   3 104.383 11.3902   6
   3  -8  -3 101.837 13.6012   5
   3  -8  -3 113.672 7.89526   4
   3   8  -3 135.423 11.2936   4
   3   8  -3 112.039 12.0313   6
   2  -8  -3 609.418 15.9749   4
  -2  -8   3 625.519 26.1749   6
   2  -8  -3 582.346 23.5605   6
  -2  -8   3 623.735 24.5885   5
   2   8  -3 605.876 23.4226   4
   1  -8  -3 175.601 7.17204   4
  -1  -8   3 191.683 15.3656   6
   1  -8  -3 162.939 13.8737   2
  -1  -8   3 168.199 12.9175   5
   1  -8  -3 163.621 12.7741   6
   1   8  -3 165.940 12.8965   5
   0  -8  -3 38.6510 9.47943   5
   0  -8   3 41.8569 9.20256   6
   0  -8  -3 43.8722 7.91542   6
   0  -8   3 45.2493 7.82200   5
   0  -8  -3 49.7587 8.53805   2
   0  -8   3 40.3577 7.63433   4
   0   8  -3 47.5420 8.74548   5
   0   8   3 55.4258 10.0321   6
   1  -8   3 224.379 13.9467   5
  -1  -8  -3 242.357 16.2862   5
   1  -8   3 235.029 16.7399   6
  -1  -8  -3 222.499 16.0937   2
  -1  -8  -3 236.757 14.9078   6
   1  -8   3 226.881 14.7987   4
   1   8   3 216.414 16.4730   6
  -1   8  -3 238.521 15.0553   5
   2  -8   3 64.4119 8.24273   5
   2  -8   3 57.2636 10.3855   2
  -2  -8  -3 60.2881 9.03238   6
   2  -8   3 65.0714 9.23996   4
   2  -8   3 62.8636 10.4539   6
  -2  -8  -3 65.7751 10.4095   5
  -2  -8  -3 52.4623 9.53358   2
  -2   8  -3 48.7930 8.62513   5
   2   8   3 73.6313 9.99410   6
   3  -8   3 -5.3581 3.99436   2
  -3  -8  -3 8.55504 4.53107   2
  -3  -8  -3 2.37319 4.43293   6
  -3  -8  -3 4.20992 4.45802   5
   3  -8   3 2.24231 3.37120   5
   3  -8   3 6.23107 5.23617   6
   3   8   3 8.27681 5.28978   6
  -3   8  -3 4.88923 4.84087   5
  -4  -8  -3 18.1763 7.15654   5
   4  -8   3 19.1988 6.70074   6
  -4  -8  -3 15.0022 5.64224   6
   4  -8   3 30.2940 8.56698   2
   4  -8   3 19.4057 5.50165   5
  -4   8  -3 24.6945 6.35799   5
   4   8   3 12.1154 6.77237   6
  -5  -8  -3 83.7476 10.4665   6
  -5  -8  -3 102.831 12.4978   5
   5  -8   3 89.5725 9.64272   5
   5  -8   3 88.5078 12.5503   2
   5  -8   3 104.271 13.1039   6
   5   8   3 92.0314 5.41496   4
  -5   8  -3 84.4134 10.1575   5
   5   8   3 89.5809 11.6321   6
  -6  -8  -3 193.329 14.4369   6
   6  -8   3 189.205 16.7211   6
  -6  -8  -3 187.009 16.2973   5
   6  -8   3 205.023 17.0507   2
   6   8   3 205.846 17.3792   6
   6   8   3 180.079 8.88067   4
  -6   8  -3 197.072 14.5450   5
   7  -8   3 90.8500 13.2247   6
  -7  -8  -3 72.2111 11.3735   5
   7  -8   3 63.4608 10.8794   2
  -7   8  -3 87.2982 10.5892   5
   7   8   3 88.7718 12.4352   6
   8  -8   3 241.178 19.4727   2
  -8  -8  -3 235.437 16.0729   6
   8  -8   3 239.024 19.5234   6
   8   8   3 194.473 11.5883   4
   8   8   3 209.443 17.9616   6
  -8   8  -3 218.631 21.8217   3
   9  -8   3 -3.2108 6.57650   6
   9  -8   3 -0.4985 4.73142   2
   9   8   3 -5.5366 6.61924   6
   9   8   3 6.46463 4.24941   4
  -9  -9   3 121.228 17.0729   6
  -9  -9   3 133.615 17.6575   5
   9  -9  -3 158.121 16.1629   2
   9  -9  -3 135.709 15.6820   6
   9   9  -3 122.327 15.6463   6
   9   9  -3 116.316 13.5170   4
  -8  -9   3 13.7604 7.69018   5
  -8  -9   3 19.2645 8.81437   6
   8  -9  -3 23.2553 7.97618   6
   8   9  -3 8.30619 6.25314   4
   8   9  -3 8.24388 6.80517   6
   7  -9  -3 88.5615 12.4593   2
  -7  -9   3 53.7542 11.4275   6
   7  -9  -3 69.8132 11.4830   6
  -7  -9   3 92.4078 12.9950   5
   7   9  -3 77.8291 12.4224   6
   7   9  -3 69.6624 7.54031   3
   6  -9  -3 199.753 17.6128   5
   6  -9  -3 225.211 17.0430   6
  -6  -9   3 240.884 18.7349   5
   6  -9  -3 221.275 18.3579   2
  -6  -9   3 214.602 18.6444   6
   6   9  -3 236.126 15.7416   4
   6   9  -3 193.095 17.2970   6
   6   9  -3 226.153 11.8066   3
   5  -9  -3 151.229 16.0325   2
  -5  -9   3 166.027 15.0148   5
   5  -9  -3 170.830 15.9351   5
   5  -9  -3 196.064 15.1969   6
   5  -9  -3 145.709 11.6349   4
   5   9  -3 164.438 15.1135   6
   5   9  -3 161.467 10.4429   3
   5   9  -3 163.306 13.0845   4
   4  -9  -3 38.9483 8.45049   6
   4  -9  -3 54.2935 7.18202   4
  -4  -9   3 43.8751 9.28133   6
   4  -9  -3 55.1594 9.77964   5
  -4  -9   3 42.7801 9.38525   4
  -4  -9   3 55.9571 9.64691   5
   4  -9  -3 58.8032 10.5785   2
   4   9  -3 43.1892 9.23394   6
   4   9  -3 54.2171 8.34875   4
   4   9  -3 65.3201 7.87645   3
   3  -9  -3 161.462 14.6395   5
  -3  -9   3 154.022 14.1537   4
   3  -9  -3 180.012 14.4341   6
   3  -9  -3 165.252 9.42663   4
  -3  -9   3 154.470 13.7730   5
   3  -9  -3 143.255 15.0060   2
  -3  -9   3 144.513 15.0590   6
   3   9  -3 170.143 13.1426   4
   2  -9  -3 176.473 15.4035   2
  -2  -9   3 195.815 14.8344   4
  -2  -9   3 215.187 17.2275   6
  -2  -9   3 186.292 14.9154   5
   2  -9  -3 191.440 8.94753   4
   2  -9  -3 227.920 17.1102   5
   2  -9  -3 182.640 14.6073   6
  -1  -9   3 15.1649 5.82004   4
   1  -9  -3 19.8939 6.84298   5
  -1  -9   3 12.0725 6.63777   6
   1  -9  -3 7.48406 6.16667   6
   1  -9  -3 8.21732 2.40262   4
   1  -9  -3 10.3252 5.12306   2
   0  -9  -3 75.4062 11.0823   2
   0  -9   3 70.1697 9.03861   5
   0  -9  -3 70.3795 11.2317   5
   0  -9   3 69.3682 9.69253   4
   0  -9   3 96.3529 11.8535   6
   0   9   3 81.2258 12.2763   6
  -1  -9  -3 11.2793 4.90400   5
   1  -9   3 -7.8351 5.37734   2
  -1  -9  -3 3.90990 5.17620   2
   1  -9   3 3.91937 3.81453   5
   1  -9   3 20.0169 7.40931   6
   1   9   3 14.1781 7.07009   6
   2  -9   3 128.947 14.8736   2
   2  -9   3 99.1911 10.4373   5
  -2  -9  -3 116.235 13.1505   2
  -2  -9  -3 81.7672 12.1129   5
   2  -9   3 74.3360 11.0270   6
   2   9   3 107.702 13.3739   6
   3  -9   3 186.925 18.0173   2
  -3  -9  -3 176.728 15.8110   5
   3  -9   3 159.160 13.2691   5
   3  -9   3 192.959 16.9581   6
  -3  -9  -3 176.066 15.2635   2
   3   9   3 169.390 16.7146   6
  -4  -9  -3 343.976 21.5063   5
  -4  -9  -3 303.600 20.0145   2
   4  -9   3 327.536 18.0381   5
   4  -9   3 294.644 21.1349   2
   4  -9   3 339.678 21.9606   6
  -4  -9  -3 308.824 18.3621   6
   4   9   3 281.897 20.7024   6
  -5  -9  -3 166.314 14.1768   6
   5  -9   3 173.279 16.6945   2
   5  -9   3 175.982 13.9671   5
   5  -9   3 185.969 16.6810   6
  -5  -9  -3 145.460 15.0742   5
   5   9   3 184.835 16.5936   6
   6  -9   3 29.2256 9.43060   2
  -6  -9  -3 14.4645 6.09076   6
  -6  -9  -3 8.19297 6.64407   5
   6  -9   3 8.45078 6.22249   6
   6   9   3 15.1693 7.30991   6
  -7  -9  -3 27.9811 7.40192   6
   7  -9   3 27.7871 9.20569   2
   7   9   3 33.4257 5.17480   4
  -8  -9  -3 99.2460 14.3115   5
   8  -9   3 95.2291 15.2847   6
  -8  -9  -3 91.4049 12.6897   6
  -8   9  -3 99.5975 16.8021   3
  -7 -10   3 13.1384 7.08541   5
   7 -10  -3 13.0911 7.06050   2
  -7 -10   3 -0.1972 7.62471   6
   7 -10  -3 -0.9590 7.31910   6
   7  10  -3 5.31759 5.08736   4
   7  10  -3 2.00088 7.16668   6
   6 -10  -3 93.2519 14.1093   5
  -6 -10   3 84.0068 13.2376   5
   6 -10  -3 76.0645 12.8589   6
   6 -10  -3 107.639 14.3637   2
   6  10  -3 99.9267 12.0067   4
   6  10  -3 108.537 14.3021   6
  -5 -10   3 -11.618 5.75368   6
   5 -10  -3 -7.8382 4.84285   2
  -5 -10   3 10.3713 5.81771   5
   5 -10  -3 -2.7163 6.15909   6
   5 -10  -3 5.63612 6.22178   5
   5  10  -3 3.56070 6.41952   3
   5  10  -3 6.45170 6.56128   6
   5  10  -3 3.25103 5.37324   4
   4 -10  -3 152.645 15.2053   6
   4 -10  -3 112.897 15.8570   2
   4 -10  -3 115.966 9.66876   4
  -4 -10   3 113.052 14.1193   6
   4 -10  -3 129.066 14.2764   5
  -4 -10   3 131.220 14.3158   5
   3 -10  -3 16.4546 8.20351   2
   3 -10  -3 14.0937 6.57080   6
   3 -10  -3 20.1558 4.61269   4
  -3 -10   3 18.5098 6.83987   6
  -3 -10   3 8.56467 6.41169   5
   3 -10  -3 13.8528 6.76346   5
   3  10  -3 10.0965 6.56982   3
   2 -10  -3 62.2695 6.06030   4
   2 -10  -3 41.0903 8.96972   6
   2 -10  -3 57.5857 10.9439   5
  -2 -10   3 43.5129 9.37888   5
   2 -10  -3 28.2195 9.80336   2
  -2 -10   3 47.4951 10.1868   6
  -1 -10   3 102.841 14.0439   6
   1 -10  -3 94.4226 13.5664   5
   1 -10  -3 116.688 14.6189   2
   1 -10  -3 104.179 12.8285   6
  -1 -10   3 96.4292 12.3494   5
   0 -10   3 355.977 22.9584   6
   0 -10  -3 389.548 23.8374   5
   0 -10  -3 351.785 20.6903   6
   0 -10   3 395.146 25.1079   2
   0 -10  -3 339.574 22.8050   2
   1 -10   3 3.88689 4.82350   5
  -1 -10  -3 -0.9464 4.19264   5
   1 -10   3 5.02688 6.45207   6
   1 -10   3 -9.4739 4.44878   2
  -1 -10  -3 10.1308 6.06925   6
  -1 -10  -3 -6.1515 4.08511   2
   1  10   3 7.99031 7.08276   6
   2 -10   3 48.7089 9.33036   5
   2 -10   3 31.7070 9.49948   2
  -2 -10  -3 38.9464 8.98184   5
  -2 -10  -3 32.4042 8.89614   2
  -2 -10  -3 39.8931 9.14075   6
   2 -10   3 29.5270 9.75344   6
   2  10   3 51.5501 10.9963   6
   3 -10   3 21.0552 8.55484   2
  -3 -10  -3 1.50623 5.76559   5
  -3 -10  -3 4.66480 5.60187   6
  -3 -10  -3 -0.7981 4.88554   2
   3 -10   3 -1.1815 5.60923   6
   3 -10   3 9.61313 4.90334   5
   3  10   3 -1.9277 5.84158   6
   4 -10   3 335.636 24.7676   2
  -4 -10  -3 313.873 21.8548   2
  -4 -10  -3 327.724 20.3336   6
   4 -10   3 351.674 19.7686   5
  -5 -10  -3 41.0790 10.1284   5
   5 -10   3 48.8914 9.43992   5
  -5 -10  -3 35.4193 9.92545   2
   5 -10   3 28.6092 9.59331   6
  -5 -10  -3 22.2219 7.87684   6
   5  10   3 38.3460 10.8199   6
  -6 -10  -3 7.85189 7.27442   5
   6 -10   3 2.55485 6.99190   6
   6 -10   3 10.5086 6.85317   2
  -6 -10  -3 5.18582 6.66241   2
  -6 -10  -3 -1.9414 5.46586   6
   6  10   3 14.9334 8.33975   6
   3 -11  -3 5.71955 7.77331   2
  -3 -11   3 2.00938 7.86941   6
  -3 -11   3 6.48275 6.44176   5
   3 -11  -3 18.7975 7.86964   6
   3 -11  -3 -5.2212 7.05857   5
   2 -11  -3 672.927 33.7609   2
   2 -11  -3 659.112 38.2143   5
  -2 -11   3 625.032 30.3559   5
  -2 -11   3 695.685 34.0125   6
   1 -11  -3 21.4313 7.93524   6
  -1 -11   3 21.5737 9.60764   6
   1 -11  -3 12.6200 9.24918   5
  -1 -11   3 23.8550 8.97153   2
  -1 -11   3 18.5880 6.98722   5
   0 -11  -3 87.9279 13.0111   6
   0 -11   3 86.1078 12.4151   5
   0 -11   3 85.6357 14.7118   2
   0 -11  -3 92.6624 12.9871   5
   0 -11   3 55.6239 11.9681   6
  -1 -11  -3 -2.1650 5.38646   2
  -1 -11  -3 -2.7078 6.10635   6
  -1 -11  -3 -3.8377 6.16704   5
   1 -11   3 -7.2344 5.35557   2
   1 -11   3 2.23844 7.62998   6
   1 -11   3 6.39315 5.87358   5
  -2 -11  -3 310.729 22.4639   5
  -2 -11  -3 314.574 22.7729   2
   2 -11   3 301.576 23.2975   6
   2 -11   3 322.317 20.1849   5
  -2 -11  -3 320.831 20.7250   6
   2  11   3 297.629 24.1809   6
  15   0  -4 2.39975 5.64685   6
  15   0  -4 5.23831 7.89363   4
 -15   0   4 0.77899 6.67432   3
  15   0  -4 9.67371 7.03394   2
  14   0  -4 36.4135 8.38639   2
 -14   0   4 28.7425 8.26123   3
  14   0  -4 26.2894 7.99007   6
  14   0  -4 32.3590 10.6324   4
  13   0  -4 5.56535 5.67242   2
 -13   0   4 -2.9628 4.22952   3
  13   0  -4 3.82603 5.20068   6
  12   0  -4 888.987 31.3737   6
 -12   0   4 850.824 31.0837   3
  12   0  -4 842.345 30.3496   2
  11   0  -4 1.03430 3.51099   2
  11   0  -4 -1.0457 3.95874   6
  10   0  -4 417.982 19.2287   6
 -10   0   4 465.592 20.9730   3
  10   0  -4 432.468 19.2231   2
  -9   0   4 7.36026 3.41854   2
  -9   0   4 0.19944 3.01311   3
   9   0  -4 6.19306 3.65525   6
   9   0  -4 1.16355 3.28103   2
  -9   0   4 2.46050 3.87517   6
   8   0  -4 822.722 24.5752   2
  -8   0   4 812.943 25.3393   2
   8   0  -4 845.306 24.4678   6
  -8   0   4 855.382 25.8376   6
  -7   0   4 2.82379 2.78509   6
   7   0  -4 3.19646 2.45807   6
   7   0  -4 -1.4367 1.81365   2
  -7   0   4 1.06795 2.19806   2
   7   0  -4 -0.7581 2.53990   4
  -6   0   4 3481.10 56.6553   2
  -6   0   4 3449.89 55.4080   6
   6   0  -4 3504.92 55.9345   2
   6   0  -4 3586.80 63.7693   4
   6   0  -4 3582.24 53.8168   6
  -5   0   4 1.82235 1.81001   2
   5   0  -4 2.52539 2.65109   4
   5   0  -4 1.36290 1.66826   6
  -5   0   4 -1.8720 1.71609   6
   5   0  -4 0.79254 1.74612   2
  -4   0   4 203.975 8.37086   6
   4   0  -4 194.279 8.89052   2
  -4   0   4 210.342 9.54531   2
   4   0  -4 206.523 10.7229   4
   4   0  -4 212.420 7.55289   6
   3   0  -4 1.18573 1.50735   4
   3   0  -4 0.68631 1.30123   2
  -3   0   4 0.71608 1.59963   4
   3   0  -4 0.03015 0.84908   6
  -3   0   4 -0.2723 0.97956   6
  -3   0   4 4.40440 2.01689   2
  -2   0   4 432.685 11.5806   2
   2   0  -4 433.384 11.4547   2
  -2   0   4 428.673 13.1381   4
   2   0  -4 434.063 12.6528   4
  -2   0   4 428.392 8.03916   6
  -1   0   4 -0.5838 1.20687   4
  -1   0   4 -0.3325 0.82303   5
  -1   0   4 -0.4273 1.00156   2
  -1   0   4 -0.9129 1.03913   3
   1   0  -4 -1.0610 0.92454   4
   1   0  -4 0.03955 0.85226   2
   1   0   4 -0.0095 1.38827   4
   1   0   4 -0.0471 0.95565   5
   1   0   4 1.02380 0.70721   2
   1   0   4 -1.1986 1.28717   3
  -1   0  -4 -1.1375 1.13461   3
  -1   0  -4 1.39068 0.89203   5
  -2   0  -4 879.752 14.6885   5
   2   0   4 858.355 12.0084   6
   2   0   4 883.316 14.9835   5
   2   0   4 904.207 21.5570   3
   2   0   4 880.314 11.9853   2
  -2   0  -4 917.340 21.0536   3
   3   0   4 0.10940 0.51772   2
   3   0   4 0.39935 1.33104   6
  -3   0  -4 0.30421 1.12526   5
   3   0   4 1.47159 2.19929   3
  -4   0  -4 139.843 6.66382   5
  -4   0  -4 151.446 11.4952   3
   4   0   4 157.007 10.3900   3
   4   0   4 148.735 4.39771   2
   4   0   4 146.401 7.20268   6
  -5   0  -4 1.39237 1.21709   6
   5   0   4 0.49427 0.98690   2
   5   0   4 2.01621 2.62296   3
  -5   0  -4 0.18971 1.21057   2
  -5   0  -4 1.65040 2.64490   3
  -5   0  -4 1.03300 1.37267   6
  -5   0  -4 -3.5778 1.77135   5
   5   0   4 0.01716 2.14642   6
  -6   0  -4 103.796 7.14773   5
   6   0   4 82.0191 9.28763   3
  -6   0  -4 88.3733 5.49187   6
  -6   0  -4 78.7868 8.23547   3
  -6   0  -4 91.2953 5.19974   2
   6   0   4 88.0154 4.69641   2
   6   0   4 94.7803 7.74994   6
  -7   0  -4 -0.4114 2.48724   5
  -7   0  -4 -0.5935 2.78682   3
   7   0   4 -0.9287 1.42054   2
  -7   0  -4 -1.4290 1.68354   2
   7   0   4 -3.2888 2.43115   6
   8   0   4 512.844 24.7391   3
  -8   0  -4 547.026 16.1978   6
   8   0   4 601.881 21.9723   6
  -8   0  -4 569.042 19.3147   5
  -8   0  -4 561.998 16.0583   2
   8   0   4 549.977 14.9048   2
  -8   0  -4 587.547 23.9159   3
  -9   0  -4 -3.4352 2.80905   6
   9   0   4 0.79384 3.32800   6
   9   0   4 1.61935 2.30244   2
  -9   0  -4 1.33044 2.77357   2
  -9   0  -4 -2.6546 3.19538   3
  -9   0  -4 6.57303 3.90357   5
 -10   0  -4 279.812 13.3064   6
 -10   0  -4 281.679 18.5624   3
 -10   0  -4 273.683 12.8979   2
 -10   0  -4 285.505 15.3462   5
  10   0   4 290.321 12.2060   2
 -11   0  -4 -5.1172 3.62526   3
 -11   0  -4 0.63782 4.16811   5
  11   0   4 0.86171 4.82687   6
  11   0   4 -4.0945 2.88588   2
 -11   0  -4 6.64514 4.05254   2
  12   0   4 1.70593 5.59172   6
 -12   0  -4 -10.625 5.11188   6
  12   0   4 3.24875 3.55746   2
 -12   0  -4 -4.7865 4.09962   5
 -12   0  -4 1.98120 5.43221   3
 -12   0  -4 -7.3489 4.47967   2
  13   0   4 -3.5844 4.03444   2
 -13   0  -4 8.14495 6.26549   5
  13   0   4 -0.2266 6.57999   6
 -13   0  -4 6.90711 5.92414   3
  15  -1  -4 0.10323 5.61374   6
  15  -1  -4 -0.0860 6.01147   2
 -15  -1   4 9.13050 6.39616   3
  15   1  -4 -5.7533 8.30760   4
  15   1  -4 -12.867 6.27450   2
 -15   1   4 8.89899 6.72902   3
  15   1  -4 8.52666 7.78246   6
 -14  -1   4 70.5633 10.7648   3
  14  -1  -4 74.2543 10.9965   6
  14  -1  -4 95.6889 12.2812   2
  14   1  -4 97.0034 16.6762   4
  14   1  -4 79.0652 11.4174   2
 -14   1   4 92.6789 13.7741   3
  14   1  -4 101.059 13.0887   6
 -13  -1   4 16.9384 6.13738   3
  13  -1  -4 11.7871 6.15296   6
  13  -1  -4 14.1923 5.51489   2
  13   1  -4 18.0438 8.02941   4
  13   1  -4 9.49699 5.82938   6
  12  -1  -4 136.071 13.0649   6
  12  -1  -4 104.377 11.0423   2
 -12  -1   4 141.908 11.7972   3
  12   1  -4 136.222 12.9287   6
 -12   1   4 145.994 15.1636   3
  12   1  -4 106.334 12.2186   2
  12   1  -4 113.346 15.5810   4
  11  -1  -4 8.59532 5.53804   2
  11  -1  -4 16.5868 5.68503   6
 -11  -1   4 11.0499 4.61856   3
  11   1  -4 31.1241 8.64093   4
  11   1  -4 12.7019 5.41521   2
 -11   1   4 23.2516 7.67196   3
  11   1  -4 9.78361 4.94826   6
 -10  -1   4 520.988 19.7335   3
  10  -1  -4 493.127 20.9916   6
  10  -1  -4 548.351 22.0145   2
  10   1  -4 494.298 21.0597   6
  10   1  -4 485.030 25.6873   4
 -10   1   4 495.477 23.3663   3
  10   1  -4 478.766 20.6246   2
   9  -1  -4 581.796 21.3433   6
  -9  -1   4 603.603 20.1447   3
  -9  -1   4 571.921 21.6120   2
   9  -1  -4 614.589 22.0825   2
  -9  -1   4 538.414 21.7805   6
   9   1  -4 572.685 21.0846   6
  -9   1   4 588.772 23.1995   2
   9   1  -4 595.139 22.1288   2
   9   1  -4 573.436 26.2689   4
  -9   1   4 574.004 22.2700   6
  -8  -1   4 37.3195 6.59146   6
  -8  -1   4 31.8980 5.29491   3
  -8  -1   4 42.1892 6.57358   2
   8  -1  -4 32.3258 5.82890   6
   8  -1  -4 33.1408 5.55782   2
   8   1  -4 37.0607 5.77243   2
  -8   1   4 28.0651 6.13136   6
   8   1  -4 30.4530 6.93732   4
  -8   1   4 33.0150 6.32820   2
   8   1  -4 46.5933 6.18522   6
  -7  -1   4 1.94397 2.83077   6
   7  -1  -4 3.07932 2.65755   6
   7  -1  -4 5.91768 2.98464   2
  -7  -1   4 1.46526 2.29481   2
  -7  -1   4 2.17903 2.25239   3
   7   1  -4 4.88902 2.87270   6
  -7   1   4 3.46536 2.63760   6
   7   1  -4 5.46520 2.65554   2
  -7   1   4 3.16751 3.18091   2
   7   1  -4 5.12312 3.20802   4
   6  -1  -4 982.664 24.8587   2
   6  -1  -4 992.357 23.1981   6
  -6  -1   4 973.295 24.7557   2
  -6  -1   4 982.802 24.5788   6
  -6   1   4 963.281 24.4702   6
   6   1  -4 976.507 24.7612   2
   6   1  -4 989.244 23.2487   6
  -6   1   4 1004.42 25.9030   2
   6   1  -4 983.478 29.0738   4
  -5  -1   4 157.679 8.80271   2
  -5  -1   4 174.847 8.96008   6
   5  -1  -4 167.677 8.14716   6
   5   1  -4 170.271 8.11748   6
  -5   1   4 163.308 9.25865   2
  -5   1   4 167.723 8.86690   6
   4  -1  -4 481.877 14.7097   2
   4  -1  -4 479.800 16.6297   4
  -4  -1   4 462.046 13.4798   6
  -4  -1   4 462.861 14.3645   2
   4  -1  -4 493.896 12.2819   6
  -4  -1   4 486.395 17.5662   4
   4   1  -4 480.885 14.7537   2
  -4   1   4 476.857 15.1089   2
   4   1  -4 469.822 16.5401   4
   4   1  -4 481.647 12.3965   6
  -4   1   4 490.805 13.7556   6
   3  -1  -4 693.961 12.5815   6
   3  -1  -4 717.033 12.9754   6
  -3  -1   4 705.021 11.9483   3
   3  -1  -4 687.908 18.1356   4
  -3  -1   4 713.021 15.2296   6
   3  -1  -4 706.228 16.9621   2
  -3  -1   4 715.289 19.8997   4
  -3  -1   4 715.435 17.2723   2
   3   1  -4 704.492 18.9389   4
   3   1  -4 704.946 12.9866   6
   3   1  -4 706.622 17.3352   2
  -3   1   4 691.977 17.3519   2
  -3   1   4 697.444 15.0492   6
  -3   1   4 708.476 18.3240   5
  -2  -1   4 1125.58 24.0114   4
   2  -1  -4 1125.78 21.0112   2
  -2  -1   4 1106.45 16.9481   3
  -2  -1   4 1101.80 17.6990   6
  -2  -1   4 1099.47 21.4178   2
   2  -1  -4 1111.72 21.3720   4
   2   1  -4 1107.02 21.5621   2
  -2   1   4 1124.79 22.5012   4
  -2   1   4 1087.57 17.3284   6
  -2   1   4 1118.99 22.4018   5
  -2   1   4 1131.04 18.0148   6
   2   1  -4 1126.33 23.3565   4
  -2   1   4 1089.00 21.2853   2
  -1  -1   4 2850.98 43.3616   4
   1  -1  -4 2854.44 41.0644   5
   1  -1  -4 2794.82 38.8576   4
  -1  -1   4 2835.35 38.0233   3
  -1  -1   4 2828.46 40.0031   2
   1  -1  -4 2843.56 38.6804   2
  -1   1   4 2873.55 41.0477   5
   1   1  -4 2822.54 43.1339   4
  -1   1   4 2854.82 39.3568   2
  -1   1   4 2837.37 42.4278   3
  -1   1   4 2839.27 39.8201   4
   1   1  -4 2820.74 37.5605   3
   0  -1  -4 845.286 16.8515   5
   0  -1  -4 828.244 19.1079   3
   0  -1   4 868.034 19.6050   4
   0  -1  -4 854.738 16.1978   4
   0  -1  -4 874.190 14.4129   2
   0  -1   4 857.546 17.7440   3
   0   1   4 820.012 15.8187   4
   0   1   4 869.279 14.9561   2
   0   1  -4 845.109 19.4928   4
   0   1   4 876.797 19.1535   3
   0   1  -4 842.701 16.9850   3
   0   1   4 869.600 17.0708   5
  -1  -1  -4 1079.93 19.6460   5
  -1  -1  -4 1140.38 23.5056   3
  -1  -1  -4 1083.36 14.8924   2
   1  -1   4 1129.22 23.3507   3
   1  -1   4 1088.35 23.4552   4
  -1   1  -4 1094.95 22.1234   3
   1   1   4 1138.97 23.4171   3
   1   1   4 1095.32 19.9993   5
   1   1   4 1074.48 19.7553   4
   1   1   4 1103.45 15.5900   2
  -2  -1  -4 16.6899 3.43450   3
  -2  -1  -4 14.6638 2.65926   5
   2  -1   4 17.8106 3.86879   4
   2  -1   4 18.8603 3.93693   3
   2  -1   4 15.3485 2.32754   6
  -2   1  -4 14.6926 3.23459   3
   2   1   4 12.9025 2.02892   6
   2   1   4 17.9827 3.05247   5
   2   1   4 15.1296 1.99770   6
  -3  -1  -4 179.712 7.74875   5
   3  -1   4 183.417 10.9904   3
   3  -1   4 189.968 6.75045   2
  -3  -1  -4 182.744 9.66183   3
   3  -1   4 182.257 6.94348   6
  -3   1  -4 196.541 5.19895   5
   3   1   4 201.225 7.30830   6
   3   1   4 197.388 10.3883   3
  -3   1  -4 204.064 10.4519   3
   3   1   4 187.238 7.91987   5
  -4  -1  -4 2811.26 32.6310   6
  -4  -1  -4 2798.53 49.1822   3
  -4  -1  -4 2848.93 32.5717   2
   4  -1   4 2844.15 42.4777   6
   4  -1   4 2788.58 38.9219   2
   4  -1   4 2732.03 52.1678   3
  -4  -1  -4 2770.31 42.9666   5
   4   1   4 2821.35 42.4622   6
  -4   1  -4 2802.94 37.4450   5
   4   1   4 2797.48 49.9803   3
  -4   1  -4 2778.63 49.8494   3
  -4   1  -4 2779.84 33.1148   6
  -5  -1  -4 1639.86 22.7022   2
  -5  -1  -4 1593.47 24.2339   6
  -5  -1  -4 1606.20 24.4260   6
   5  -1   4 1521.97 38.5397   3
   5  -1   4 1584.10 26.5724   2
  -5  -1  -4 1619.12 30.9736   5
   5  -1   4 1594.68 31.0609   6
  -5  -1  -4 1645.60 35.9001   3
   5   1   4 1597.80 37.1151   3
  -5   1  -4 1572.60 26.4640   5
   5   1   4 1609.37 31.1969   6
  -5   1  -4 1615.34 24.5151   6
  -5   1  -4 1608.77 36.9280   3
   6  -1   4 626.401 19.4184   6
  -6  -1  -4 633.600 14.9280   6
  -6  -1  -4 626.436 14.8934   6
  -6  -1  -4 605.456 21.6358   3
  -6  -1  -4 634.453 13.2907   2
   6  -1   4 638.190 15.4785   2
  -6  -1  -4 650.855 19.1319   5
  -6   1  -4 646.941 15.1494   6
   6   1   4 614.567 23.3249   3
  -6   1  -4 645.304 16.4374   2
  -6   1  -4 619.349 22.8143   3
   6   1   4 626.367 19.4560   6
  -6   1  -4 620.938 16.1809   5
   7  -1   4 93.0413 6.17097   2
  -7  -1  -4 86.9352 8.92494   3
  -7  -1  -4 97.9469 6.97507   6
  -7  -1  -4 99.2622 5.64872   2
  -7  -1  -4 96.6965 8.32047   5
   7  -1   4 97.0626 8.65564   6
   7   1   4 94.4530 8.64686   6
   7   1   4 78.9177 10.9355   3
  -7   1  -4 82.2284 6.47710   2
  -7   1  -4 81.5304 6.82209   5
  -7   1  -4 106.123 10.2539   3
  -8  -1  -4 404.390 12.5975   2
   8  -1   4 398.870 13.5127   2
  -8  -1  -4 420.251 17.2089   5
  -8  -1  -4 384.800 18.9825   3
   8  -1   4 407.059 18.2411   6
  -8  -1  -4 406.773 14.0397   6
   8   1   4 415.490 18.3856   6
  -8   1  -4 396.098 14.4592   2
  -8   1  -4 399.150 13.9648   6
  -8   1  -4 456.436 21.6164   3
   8   1   4 389.420 21.3087   3
  -9  -1  -4 37.6145 6.10726   6
  -9  -1  -4 41.8719 5.71655   2
  -9  -1  -4 55.6177 8.49260   3
  -9  -1  -4 63.8892 8.24285   5
   9  -1   4 44.4275 7.93043   6
   9  -1   4 49.1793 5.64854   2
  -9   1  -4 49.7879 6.08682   2
  -9   1  -4 32.9060 5.93931   5
  -9   1  -4 42.5234 6.21642   6
   9   1   4 63.0541 8.74019   6
  -9   1  -4 40.6050 8.05167   3
 -10  -1  -4 9.71283 3.51660   2
  10  -1   4 3.17388 2.83833   2
 -10  -1  -4 9.76359 4.53100   5
  10  -1   4 5.26222 4.54496   6
 -10  -1  -4 11.4772 4.30217   6
 -10   1  -4 10.0803 4.47863   6
  10   1   4 2.35821 4.66487   6
 -10   1  -4 13.0536 4.61410   5
 -10   1  -4 11.1792 5.94705   3
 -10   1  -4 12.7491 4.71948   2
 -11  -1  -4 143.524 12.7209   5
  11  -1   4 137.831 13.8604   6
 -11  -1  -4 127.950 13.3041   3
  11  -1   4 134.391 9.54245   2
 -11  -1  -4 125.397 9.78246   2
  11   1   4 139.471 13.6318   6
 -11   1  -4 137.026 10.8428   2
 -11   1  -4 121.220 13.7746   3
 -11   1  -4 121.569 10.8557   5
 -12  -1  -4 65.1563 10.2996   3
 -12  -1  -4 49.4084 10.1966   5
 -12  -1  -4 58.4961 8.38316   2
 -12  -1  -4 53.2160 9.74908   6
  12  -1   4 59.2634 7.48140   2
  12  -1   4 62.7513 11.2336   6
 -12   1  -4 35.1667 7.55482   6
 -12   1  -4 52.7330 8.78227   5
 -12   1  -4 65.8098 11.4010   3
  12   1   4 67.6109 10.3460   6
 -13  -1  -4 20.7053 6.81182   5
  13  -1   4 19.6919 7.90181   6
 -13  -1  -4 24.2171 7.43289   2
  13  -1   4 20.6589 5.70113   2
 -13  -1  -4 8.41288 6.00352   3
 -13  -1  -4 23.3249 6.61575   6
 -13   1  -4 20.8087 8.25347   2
 -13   1  -4 7.78054 6.21718   5
 -13   1  -4 13.5741 7.69768   3
  13   1   4 11.8655 7.39081   6
 -15  -2   4 4.11461 8.04062   5
  15   2  -4 -1.1740 6.91839   4
 -15   2   4 -8.3693 6.28364   3
 -14  -2   4 218.325 20.2035   5
  14  -2  -4 215.470 18.2409   6
 -14  -2   4 215.934 14.5633   3
  14   2  -4 169.543 16.7684   6
  14   2  -4 222.583 22.6156   4
 -14   2   4 252.956 20.9966   3
  13  -2  -4 292.978 19.4758   6
  13  -2  -4 304.445 19.6379   2
 -13  -2   4 291.678 16.1987   3
  13   2  -4 282.579 18.3093   2
 -13   2   4 310.704 22.5159   3
  13   2  -4 292.801 18.9548   6
  13   2  -4 303.007 23.6283   4
  12  -2  -4 32.0918 7.16575   2
 -12  -2   4 22.4436 5.59827   3
  12  -2  -4 24.8404 7.05514   6
  12   2  -4 17.3369 6.36484   6
  12   2  -4 35.5347 9.59453   4
  12   2  -4 20.9844 6.43535   2
  11  -2  -4 373.674 19.6884   2
 -11  -2   4 394.233 16.3330   3
  11  -2  -4 383.278 19.9416   6
  11   2  -4 461.779 24.9791   2
  11   2  -4 429.760 25.1028   4
  11   2  -4 419.915 20.6817   6
  10  -2  -4 -0.6515 3.44051   2
  10  -2  -4 2.73025 4.04332   6
  10   2  -4 -0.3747 3.64384   6
  10   2  -4 -4.4636 3.38680   4
  10   2  -4 6.02397 4.66074   2
   9  -2  -4 7.93597 3.82527   2
   9  -2  -4 8.06414 4.05610   6
  -9  -2   4 0.79140 3.92758   2
  -9  -2   4 5.46832 2.76525   3
  -9  -2   4 4.96171 3.63270   6
  -9   2   4 8.40993 4.45607   2
   9   2  -4 12.5899 4.77828   2
  -9   2   4 5.02390 3.83786   6
   9   2  -4 14.8045 5.55002   4
   9   2  -4 4.96122 3.93955   6
   8  -2  -4 315.945 15.4455   2
   8  -2  -4 297.520 14.5759   6
  -8  -2   4 312.888 11.2891   3
  -8   2   4 301.521 18.7700   5
   8   2  -4 312.664 18.0775   4
   8   2  -4 298.415 15.3817   2
   8   2  -4 320.105 15.1014   6
  -8   2   4 339.046 17.0809   2
  -7  -2   4 25.3567 3.30605   3
   7  -2  -4 23.6574 4.89947   6
  -7  -2   4 25.0547 5.69243   6
   7  -2  -4 32.2575 5.24895   2
  -7  -2   4 24.8139 5.08510   2
  -7   2   4 31.1696 6.20855   2
   7   2  -4 29.9062 5.35367   6
   7   2  -4 26.8237 6.18934   4
  -7   2   4 21.3437 5.61674   5
   7   2  -4 21.8610 4.87027   2
  -7   2   4 14.1818 4.62584   6
  -6  -2   4 20.6137 4.59399   6
   6  -2  -4 29.6357 5.44558   6
  -6  -2   4 27.3902 4.93206   2
  -6  -2   4 24.9534 2.58713   3
   6  -2  -4 23.6867 4.67912   2
   6   2  -4 25.5809 4.97951   2
   6   2  -4 27.7901 5.19485   6
  -6   2   4 20.1816 4.76655   5
  -6   2   4 23.1186 4.91318   6
  -6   2   4 30.2747 5.63348   2
   6   2  -4 34.1635 6.15226   4
   5  -2  -4 88.8901 7.11365   2
  -5  -2   4 84.6248 6.77990   2
  -5  -2   4 85.0799 3.07126   3
   5  -2  -4 88.4855 6.34155   6
  -5  -2   4 77.6933 6.67708   6
  -5   2   4 76.9987 6.36121   6
  -5   2   4 80.0412 7.04407   2
   5   2  -4 92.4085 6.54932   6
   5   2  -4 95.2736 8.14660   4
  -5   2   4 76.1998 6.91836   5
  -4  -2   4 183.579 9.32295   2
   4  -2  -4 185.334 7.93357   6
  -4  -2   4 174.310 10.9334   4
   4  -2  -4 179.758 7.98285   6
   4  -2  -4 179.067 9.37935   2
   4   2  -4 171.921 7.95543   6
  -4   2   4 177.398 9.82952   5
   4   2  -4 184.497 10.3611   4
  -4   2   4 181.910 9.74387   2
   3  -2  -4 574.624 12.8999   6
   3  -2  -4 594.423 17.5951   5
  -3  -2   4 599.212 15.2119   6
   3  -2  -4 573.859 16.2941   2
   3  -2  -4 608.707 16.6569   4
  -3  -2   4 579.959 16.4408   2
  -3  -2   4 610.503 18.8933   4
   3  -2  -4 592.643 13.4363   6
   3   2  -4 568.175 17.5114   4
   3   2  -4 591.142 13.4970   6
  -3   2   4 614.547 17.5676   5
  -3   2   4 594.991 15.0212   6
  -2  -2   4 427.481 16.7194   4
   2  -2  -4 428.258 12.8807   2
  -2  -2   4 419.029 11.4790   6
   2  -2  -4 440.527 9.01554   6
   2  -2  -4 442.632 8.96540   6
  -2  -2   4 447.361 13.5530   2
   2  -2  -4 454.489 11.9168   4
   2  -2  -4 436.740 14.0118   5
  -2   2   4 418.980 13.2322   2
   2   2  -4 429.365 7.72736   3
  -2   2   4 447.796 12.0519   6
   2   2  -4 435.477 14.3502   4
  -2   2   4 433.631 11.3594   6
  -2   2   4 417.296 13.6892   5
  -1  -2   4 174.915 8.79902   4
   1  -2  -4 172.000 5.67409   4
   1  -2  -4 159.029 7.85919   5
  -1  -2   4 173.184 6.67345   5
  -1  -2   4 166.548 6.52132   6
   1  -2  -4 174.245 7.42553   2
  -1   2   4 172.707 6.28975   6
  -1   2   4 186.677 7.83768   2
  -1   2   4 168.727 8.05048   5
  -1   2   4 174.245 6.44058   6
   1   2  -4 174.476 5.96738   3
   1   2  -4 174.401 8.94654   4
   0  -2   4 7.96022 1.73747   5
   0  -2   4 9.85114 2.88337   4
   0  -2  -4 8.95927 2.39637   5
   0  -2  -4 9.94295 1.59656   4
   0  -2  -4 10.7125 2.25988   2
   0   2   4 9.84479 1.90762   6
   0   2   4 6.08017 2.18602   5
   0   2   4 9.24118 2.63387   3
   0   2   4 5.96889 1.28867   4
   0   2  -4 9.52731 2.32120   3
   0   2  -4 7.00967 2.61470   4
   0   2   4 11.7584 2.08142   6
   0   2   4 9.26635 2.23881   2
  -1  -2  -4 2707.53 35.7496   2
   1  -2   4 2632.89 30.7995   5
  -1  -2  -4 2605.23 40.7065   5
   1  -2   4 2664.40 36.1677   6
   1   2   4 2674.27 41.3905   5
   1   2   4 2636.76 35.8703   6
   1   2   4 2614.53 35.7620   6
   1   2   4 2617.73 34.7165   4
  -1   2  -4 2662.14 42.0178   3
  -2  -2  -4 469.059 13.9653   5
  -2  -2  -4 451.897 15.4659   3
   2  -2   4 465.278 11.8781   6
   2  -2   4 460.889 15.9658   4
  -2  -2  -4 482.382 9.72514   2
   2   2   4 480.900 11.9585   6
   2   2   4 480.531 11.8526   6
   2   2   4 474.053 15.5840   3
  -2   2  -4 476.625 15.7791   3
   2   2   4 472.409 14.3836   5
  -3  -2  -4 450.691 14.2951   5
   3  -2   4 447.617 12.8298   6
  -3  -2  -4 453.693 16.2448   3
  -3  -2  -4 466.051 7.65266   6
   3  -2   4 445.641 13.2784   2
  -3  -2  -4 448.988 8.32890   6
   3   2   4 475.657 13.1404   6
   3   2   4 440.149 15.8285   3
  -3   2  -4 452.803 7.66494   5
  -3   2  -4 506.480 17.7795   3
   3   2   4 483.086 17.2808   5
   4  -2   4 24.1706 3.62311   2
   4  -2   4 12.3882 3.15617   6
  -4  -2  -4 17.7560 2.39225   6
  -4  -2  -4 15.4698 3.92755   3
  -4  -2  -4 25.2016 4.10794   5
  -4  -2  -4 15.7586 2.58525   6
  -4  -2  -4 15.4497 1.60642   2
  -4   2  -4 18.4395 2.07300   5
   4   2   4 22.8181 3.83829   6
  -4   2  -4 15.5503 2.54610   6
   4   2   4 22.6429 4.31463   5
   4   2   4 16.2670 4.06327   3
  -4   2  -4 20.5279 5.01081   3
   5  -2   4 12.9886 3.76654   6
  -5  -2  -4 12.4993 2.55780   6
   5  -2   4 15.5155 3.31705   2
  -5  -2  -4 10.5919 4.11700   5
  -5  -2  -4 13.3588 1.83466   2
  -5  -2  -4 18.3154 4.58459   3
  -5  -2  -4 13.5088 2.79276   6
  -5   2  -4 15.5715 2.94047   6
  -5   2  -4 11.7101 2.39107   5
   5   2   4 13.2939 3.74795   6
  -5   2  -4 20.6334 5.12481   3
   5   2   4 20.5902 5.18991   3
  -6  -2  -4 1666.20 29.1035   6
   6  -2   4 1648.32 35.0601   6
  -6  -2  -4 1604.82 37.6067   3
  -6  -2  -4 1608.71 25.1402   2
  -6  -2  -4 1626.74 28.6510   6
  -6  -2  -4 1628.97 35.0965   5
   6  -2   4 1647.25 31.5514   2
  -6   2  -4 1661.22 41.4213   3
   6   2   4 1694.79 35.6254   6
  -6   2  -4 1628.84 29.1102   6
   6   2   4 1646.42 39.6979   3
  -7  -2  -4 116.056 7.72095   6
   7  -2   4 111.577 7.72440   2
  -7  -2  -4 125.353 10.4166   3
  -7  -2  -4 114.747 7.30263   6
  -7  -2  -4 110.521 9.66067   5
   7  -2   4 103.334 9.32601   6
  -7  -2  -4 121.136 5.97853   2
  -7   2  -4 119.633 7.72972   6
   7   2   4 103.382 9.35181   6
  -7   2  -4 96.0214 10.6129   3
  -8  -2  -4 8.25332 3.49436   6
  -8  -2  -4 10.7063 2.45941   2
  -8  -2  -4 10.9857 4.85132   5
   8  -2   4 12.2136 3.44857   2
  -8  -2  -4 4.71214 3.68644   3
   8  -2   4 0.90371 3.91065   6
  -8  -2  -4 7.35799 3.62169   6
   8   2   4 7.62792 4.35439   6
   8   2   4 5.85511 4.94893   3
  -8   2  -4 8.45128 5.31030   3
  -8   2  -4 9.08544 3.58048   6
  -9  -2  -4 10.0579 5.03922   5
   9  -2   4 15.1927 4.09498   2
  -9  -2  -4 8.12863 4.46615   3
   9  -2   4 13.1753 5.48543   6
  -9  -2  -4 14.1847 4.10180   6
  -9  -2  -4 8.72985 3.89366   6
  -9   2  -4 4.69973 6.10911   3
  -9   2  -4 19.8303 5.07679   2
  -9   2  -4 14.0803 4.16233   6
   9   2   4 15.8470 5.13550   6
  10  -2   4 152.280 13.5250   6
 -10  -2  -4 138.847 12.5609   5
 -10  -2  -4 149.553 10.3936   6
 -10  -2  -4 128.728 10.3318   6
 -10  -2  -4 135.838 8.68312   2
  10  -2   4 120.883 9.17914   2
 -10   2  -4 123.038 10.8420   2
 -10   2  -4 153.955 10.9276   6
 -10   2  -4 132.092 13.9859   3
  10   2   4 137.155 12.7448   6
 -11  -2  -4 311.918 19.0626   5
  11  -2   4 332.545 15.4724   2
 -11  -2  -4 336.933 14.3096   2
 -11  -2  -4 335.060 15.4877   6
  11  -2   4 343.229 20.6035   6
 -11  -2  -4 340.696 20.9849   3
 -11   2  -4 344.731 16.7329   5
  11   2   4 378.506 21.4224   6
 -11   2  -4 378.931 23.8844   3
 -12  -2  -4 48.2693 8.06768   2
  12  -2   4 68.2581 11.0843   6
  12  -2   4 52.5210 7.74116   2
 -12  -2  -4 68.0564 8.99594   6
 -12  -2  -4 87.3854 11.9070   5
 -12  -2  -4 66.6294 10.4207   3
 -12  -2  -4 73.0035 10.5411   6
  12   2   4 77.6900 11.1489   6
 -12   2  -4 73.1517 12.5307   3
 -12   2  -4 43.0697 8.09680   6
 -12   2  -4 54.1237 9.48714   2
 -12   2  -4 61.3914 8.82833   5
  13  -2   4 5.81934 5.28567   2
 -13  -2  -4 3.64866 6.66570   5
 -13  -2  -4 -0.9683 5.28811   6
 -13  -2  -4 -0.4196 5.71601   3
 -13   2  -4 -2.7779 6.10616   5
 -13   2  -4 7.28440 7.28825   3
  14  -3  -4 16.2150 7.71031   6
  14  -3  -4 30.8306 8.19547   2
 -14  -3   4 39.2034 7.66965   3
  14   3  -4 41.5641 11.3089   4
  14   3  -4 19.0250 8.23993   6
 -14   3   4 40.8022 11.7630   3
  13  -3  -4 9.18128 5.96363   6
 -13  -3   4 12.7597 9.61908   5
  13  -3  -4 28.1379 6.80600   2
 -13  -3   4 32.0312 5.75138   3
  13   3  -4 12.7315 7.01257   6
  13   3  -4 24.5450 8.97491   4
 -13   3   4 20.2886 8.98146   3
  12  -3  -4 -1.0795 4.84872   6
 -12  -3   4 0.70778 2.92607   3
  12  -3  -4 -0.7152 4.46078   2
 -12  -3   4 1.84867 6.89536   5
  12   3  -4 10.5821 5.76311   6
  12   3  -4 4.84359 5.63852   4
  11  -3  -4 171.198 16.1595   6
  11  -3  -4 186.549 14.7692   2
 -11  -3   4 207.634 17.1500   5
  11   3  -4 217.051 17.8058   6
  11   3  -4 176.460 16.3156   4
 -10  -3   4 1451.43 28.8130   3
  10  -3  -4 1513.82 45.5939   2
  10  -3  -4 1364.27 37.4232   6
  10   3  -4 1367.62 37.7149   6
  10   3  -4 1335.02 43.2419   4
  -9  -3   4 701.313 17.1493   3
  -9  -3   4 643.965 24.2802   2
   9  -3  -4 715.373 24.8855   6
  -9  -3   4 662.147 26.9693   5
   9  -3  -4 729.487 26.0310   2
   9   3  -4 683.738 28.4325   4
   9   3  -4 715.969 24.9956   6
  -8  -3   4 18.4498 5.18963   6
   8  -3  -4 20.6527 5.41790   2
  -8  -3   4 20.5905 3.03725   3
   8  -3  -4 16.6268 4.80979   6
  -8  -3   4 34.3550 5.76780   2
   8   3  -4 18.2134 4.90404   6
   8   3  -4 25.8152 6.73368   4
  -8   3   4 16.5162 5.60616   6
  -8   3   4 20.2799 6.16972   2
  -8   3   4 13.5180 4.90656   5
  -7  -3   4 42.7040 6.16376   2
  -7  -3   4 38.0089 7.00068   6
  -7  -3   4 47.3176 3.17043   3
   7  -3  -4 40.9282 6.29613   2
   7  -3  -4 50.5114 6.19852   6
  -7   3   4 39.0671 6.60097   5
  -7   3   4 48.2562 8.19388   2
  -7   3   4 38.3188 6.89307   6
   7   3  -4 36.3689 6.12695   6
   7   3  -4 45.5642 7.69762   4
   6  -3  -4 36.9337 5.55069   6
  -6  -3   4 44.3194 6.86224   5
  -6  -3   4 35.1857 6.12604   6
   6  -3  -4 42.8560 5.93912   2
  -6  -3   4 33.5567 5.24144   2
  -6   3   4 29.9557 6.05758   5
   6   3  -4 30.1762 6.21272   4
  -6   3   4 37.5486 6.99617   2
   6   3  -4 35.3972 5.67184   6
  -6   3   4 37.2861 6.70352   6
   5  -3  -4 280.818 13.4495   2
   5  -3  -4 275.047 11.6893   6
  -5  -3   4 304.209 13.3217   6
  -5  -3   4 304.928 15.7506   4
   5  -3  -4 294.394 12.2798   6
  -5  -3   4 335.826 14.2597   2
  -5  -3   4 295.178 13.9519   5
   5   3  -4 300.507 12.4158   6
  -5   3   4 294.154 12.9875   6
  -5   3   4 287.157 14.0709   2
  -5   3   4 289.195 14.0094   5
   5   3  -4 297.894 14.5522   4
  -4  -3   4 676.349 23.1927   5
  -4  -3   4 687.838 22.4236   4
   4  -3  -4 674.327 17.5719   6
  -4  -3   4 662.637 19.8689   2
   4  -3  -4 684.372 20.3382   2
   4  -3  -4 665.766 18.0084   6
   4  -3  -4 676.873 21.1448   5
  -4  -3   4 661.562 18.8912   6
  -4   3   4 686.054 20.7823   5
  -4   3   4 674.955 20.9279   2
   4   3  -4 684.006 21.0946   4
  -4   3   4 659.042 18.9401   6
   4   3  -4 681.096 18.0537   6
  -3  -3   4 22.8549 3.76195   6
   3  -3  -4 29.7344 4.69294   2
   3  -3  -4 22.9858 3.34292   6
  -3  -3   4 26.6782 4.88869   5
  -3  -3   4 26.2170 4.37331   4
   3  -3  -4 26.5621 3.57289   6
  -3  -3   4 23.8083 3.99533   2
   3   3  -4 26.3445 4.71018   4
  -3   3   4 20.2060 4.53520   2
  -3   3   4 22.9868 3.99501   6
   3   3  -4 30.4378 3.85593   6
  -3   3   4 32.8905 4.98001   5
   2  -3  -4 1050.97 19.6645   4
  -2  -3   4 1002.88 22.2573   6
   2  -3  -4 1032.20 23.5745   2
   2  -3  -4 1021.24 24.6773   5
   2  -3  -4 1032.26 19.6184   6
   2  -3  -4 1047.21 19.5101   6
  -2  -3   4 1004.18 22.0293   5
  -2  -3   4 981.159 24.7968   4
   2   3  -4 1012.14 20.0263   6
  -2   3   4 1041.05 22.0601   6
  -2   3   4 1018.53 24.3710   5
   2   3  -4 1035.47 16.2787   3
   2   3  -4 994.417 24.5248   4
  -2   3   4 1055.70 24.8221   2
  -2   3   4 1038.78 22.9529   6
   1  -3  -4 122.365 4.03369   4
  -1  -3   4 117.142 6.81450   6
   1  -3  -4 125.825 7.84027   5
   1  -3  -4 108.703 6.77104   2
   1  -3  -4 115.869 5.24732   6
   1  -3  -4 120.401 5.27778   6
  -1  -3   4 117.119 6.40343   5
  -1  -3   4 118.188 8.03126   4
   1   3  -4 117.107 7.89095   4
  -1   3   4 121.259 7.67464   5
   1   3  -4 130.784 6.10092   3
  -1   3   4 117.871 6.79571   6
  -1   3   4 106.917 6.47586   6
  -1   3   4 121.020 7.30179   2
   0  -3  -4 3151.83 46.3808   2
   0  -3   4 3145.54 42.5518   5
   0  -3  -4 3122.51 40.3636   6
   0  -3   4 3183.38 51.5481   4
   0  -3  -4 3185.45 40.4944   6
   0  -3   4 3154.16 45.7123   6
   0  -3   4 3130.90 46.4956   6
   0  -3  -4 3124.79 49.5553   5
   0   3  -4 3005.26 46.5976   3
   0   3   4 3066.56 49.5605   5
   0   3   4 3098.49 45.1925   6
   0   3   4 3084.97 51.2945   3
   0   3  -4 3105.28 51.4600   4
   0   3   4 3119.56 45.8160   6
   1  -3   4 376.314 12.0291   6
  -1  -3  -4 371.550 11.3438   2
   1  -3   4 378.354 14.7292   4
  -1  -3  -4 367.634 8.77078   6
  -1  -3  -4 371.715 13.4952   5
   1  -3   4 375.854 8.88965   5
  -1  -3  -4 367.647 8.77564   6
   1   3   4 357.500 11.5798   6
   1   3   4 370.991 13.9160   5
   1   3   4 385.823 12.0269   6
  -1   3  -4 367.912 13.7364   3
  -1   3  -4 362.654 8.93968   5
   1   3   4 386.155 14.4653   3
  -2  -3  -4 230.261 8.47433   2
   2  -3   4 219.528 11.5351   4
  -2  -3  -4 227.964 6.99891   6
   2  -3   4 219.262 6.23483   5
   2  -3   4 234.156 9.84581   6
  -2  -3  -4 221.569 10.8430   5
  -2  -3  -4 230.056 6.98908   6
  -2   3  -4 233.504 6.42108   5
   2   3   4 206.740 10.7136   3
   2   3   4 216.115 9.34674   6
  -2   3  -4 218.619 11.7828   3
   2   3   4 214.119 9.33362   6
   2   3   4 216.405 10.7828   5
  -3  -3  -4 2.47234 1.67652   6
  -3  -3  -4 0.87049 1.23591   6
   3  -3   4 2.67798 2.75028   2
  -3  -3  -4 2.38811 2.52228   3
   3  -3   4 4.70546 2.61711   6
   3  -3   4 2.13471 2.93214   4
   3   3   4 3.63112 2.87592   3
   3   3   4 3.64511 2.13662   6
  -3   3  -4 1.91480 1.13314   5
   3   3   4 0.01993 2.26676   6
   3   3   4 5.07681 2.96641   5
  -3   3  -4 -0.1715 3.07427   3
  -3   3  -4 2.16796 1.64557   6
   4  -3   4 78.2968 6.93390   6
   4  -3   4 81.2459 7.14326   2
  -4  -3  -4 75.1694 7.54986   5
  -4  -3  -4 77.0917 5.01487   6
  -4  -3  -4 78.8974 5.30149   6
  -4  -3  -4 82.6941 7.89853   3
  -4   3  -4 86.1218 8.94693   3
   4   3   4 71.2024 7.12316   3
  -4   3  -4 82.2824 4.19516   5
  -4   3  -4 82.3431 5.40797   6
   4   3   4 83.1843 7.58789   5
   4   3   4 85.9820 8.09539   6
   5  -3   4 400.832 15.3653   2
  -5  -3  -4 375.075 11.9696   6
  -5  -3  -4 383.430 10.2818   2
   5  -3   4 403.358 15.8093   6
  -5  -3  -4 388.568 16.9871   3
  -5  -3  -4 375.579 15.9649   5
  -5  -3  -4 392.862 12.2594   6
  -5   3  -4 388.588 19.1412   3
   5   3   4 383.076 16.1828   5
  -5   3  -4 382.470 13.9849   6
   5   3   4 404.280 15.7876   6
  -5   3  -4 396.987 10.7295   5
   5   3   4 403.017 17.3135   3
  -6  -3  -4 6.23221 1.87492   2
  -6  -3  -4 9.97960 3.99837   3
   6  -3   4 7.55464 3.15861   2
  -6  -3  -4 8.18648 4.25145   5
  -6  -3  -4 3.64184 2.40796   6
  -6  -3  -4 7.34403 3.30247   6
   6  -3   4 6.70766 3.73249   6
  -6   3  -4 3.41346 4.05098   3
   6   3   4 9.65775 4.30257   3
  -6   3  -4 5.60911 3.05874   6
  -6   3  -4 10.1765 2.56181   5
   6   3   4 6.28590 3.76940   6
   7  -3   4 262.655 14.7191   6
  -7  -3  -4 277.639 15.1174   5
  -7  -3  -4 265.375 11.4407   6
  -7  -3  -4 276.493 11.9717   6
   7  -3   4 274.088 13.2263   2
  -7  -3  -4 268.825 9.40181   2
  -7  -3  -4 267.484 15.4395   3
  -7   3  -4 279.892 12.0474   6
  -7   3  -4 263.573 17.6626   3
   7   3   4 253.964 16.1627   3
   7   3   4 299.944 15.3799   6
  -8  -3  -4 151.602 11.8514   5
   8  -3   4 160.515 10.6183   2
  -8  -3  -4 165.557 9.85363   6
  -8  -3  -4 167.648 12.6832   3
   8  -3   4 156.835 12.7169   6
  -8   3  -4 152.642 9.87100   6
  -8   3  -4 172.363 15.2406   3
   8   3   4 167.484 12.7608   6
   8   3   4 161.818 13.5879   3
  -8   3  -4 141.201 8.61297   5
  -9  -3  -4 1226.38 35.6339   5
  -9  -3  -4 1196.93 28.6977   6
  -9  -3  -4 1120.69 24.4784   2
  -9  -3  -4 1177.83 28.4642   6
  -9  -3  -4 1150.83 35.3654   3
   9  -3   4 1115.03 29.8388   2
  -9   3  -4 1218.93 41.3877   3
  -9   3  -4 1179.06 28.7996   6
  -9   3  -4 1164.56 27.8229   5
 -10  -3  -4 1.58518 3.71260   6
 -10  -3  -4 4.09597 5.50008   3
 -10  -3  -4 5.45068 3.34356   2
 -10  -3  -4 3.64141 4.27128   5
  10  -3   4 2.16974 3.61957   2
  10  -3   4 3.50241 4.37551   6
 -10  -3  -4 0.20160 4.84476   6
 -10   3  -4 2.64251 5.08648   3
 -10   3  -4 5.99240 4.32057   5
  10   3   4 -1.9570 4.60419   6
 -11  -3  -4 2.42568 4.83851   6
 -11  -3  -4 7.07836 6.35363   5
 -11  -3  -4 -2.1144 3.19947   2
 -11  -3  -4 2.17763 5.35710   6
  11  -3   4 -0.0185 3.50645   2
  11  -3   4 5.56029 5.23027   6
 -11  -3  -4 0.80299 5.47360   3
  11   3   4 -1.4798 5.09535   6
 -11   3  -4 1.96541 5.80199   6
 -11   3  -4 1.35466 5.47039   3
  12  -3   4 229.320 17.6155   6
 -12  -3  -4 188.581 17.0445   3
  12  -3   4 183.422 12.9837   2
 -12  -3  -4 226.015 17.9271   5
 -12  -3  -4 183.795 11.5572   2
 -12  -3  -4 182.443 13.1301   6
  12   3   4 254.883 18.9595   6
 -12   3  -4 201.687 15.2471   5
 -12   3  -4 215.264 19.6578   3
  13  -3   4 -7.4246 4.49369   2
  13  -3   4 8.75487 6.17267   6
 -13  -3  -4 1.16087 5.41788   3
 -13  -3  -4 8.82166 5.81600   6
 -13  -3  -4 13.7244 7.55111   5
 -13   3  -4 7.73015 7.41668   3
  13   3   4 -11.605 6.51386   6
 -13   3  -4 -9.3300 4.83565   5
 -14  -4   4 20.6151 9.13270   5
 -14  -4   4 30.8501 6.25878   3
  14  -4  -4 41.5881 10.0743   6
  14   4  -4 30.3694 8.93572   6
 -14   4   4 41.4322 12.2743   3
 -13  -4   4 101.067 15.2826   5
 -13  -4   4 96.3805 8.51130   3
  13  -4  -4 90.4209 12.9646   6
  13  -4  -4 87.5083 11.4534   2
  13   4  -4 72.8899 12.1083   6
 -13   4   4 84.0179 15.0759   3
  13   4  -4 66.9835 12.1996   4
  12  -4  -4 69.3240 10.8963   6
 -12  -4   4 80.2927 13.1478   5
  12  -4  -4 63.9385 10.8372   2
  12   4  -4 52.2868 11.0918   4
  12   4  -4 66.3576 10.5388   6
 -11  -4   4 67.5023 6.06855   3
  11  -4  -4 76.4378 10.4163   2
 -11  -4   4 79.8203 13.3363   5
  11  -4  -4 70.9355 10.3232   6
  11   4  -4 67.7010 10.5925   4
  11   4  -4 79.9121 10.6192   6
 -10  -4   4 36.1373 9.13494   5
  10  -4  -4 17.0508 6.10611   6
  10  -4  -4 28.2307 6.63484   2
 -10  -4   4 20.4897 3.70572   3
  10   4  -4 24.3063 6.92675   6
   9  -4  -4 218.137 14.8287   2
  -9  -4   4 251.832 17.4835   5
   9  -4  -4 256.010 15.3994   6
   9   4  -4 247.207 16.9596   4
   9   4  -4 251.092 15.4425   6
  -8  -4   4 208.278 13.1460   2
   8  -4  -4 247.975 15.4456   2
   8  -4  -4 221.093 13.7279   6
  -8  -4   4 249.547 16.7803   5
  -8   4   4 210.563 14.2718   5
   8   4  -4 251.051 16.3989   4
   8   4  -4 245.896 14.3527   6
   7  -4  -4 433.346 17.7212   6
  -7  -4   4 431.549 20.3305   5
  -7  -4   4 442.781 19.4817   6
   7  -4  -4 407.774 18.7413   2
  -7  -4   4 464.570 18.9745   2
  -7   4   4 435.777 20.5403   2
   7   4  -4 423.494 19.8835   4
  -7   4   4 456.166 20.1188   5
   7   4  -4 441.801 18.4649   6
  -7   4   4 426.914 18.9059   6
   6  -4  -4 659.049 21.0810   6
  -6  -4   4 652.988 22.4802   2
  -6  -4   4 632.494 22.0033   6
   6  -4  -4 613.239 20.7841   6
   6  -4  -4 648.153 22.9374   2
  -6  -4   4 694.053 24.2149   5
   6   4  -4 637.040 23.2423   4
  -6   4   4 622.002 22.8947   5
  -6   4   4 656.165 22.6295   6
   6   4  -4 654.667 21.5435   6
   5  -4  -4 1957.50 38.0658   6
  -5  -4   4 1946.19 40.8709   2
  -5  -4   4 1969.78 40.5718   6
  -5  -4   4 1946.91 41.7261   5
   5  -4  -4 1973.50 38.8604   6
  -5  -4   4 1954.41 45.0069   4
   5  -4  -4 1945.79 41.7271   2
   5   4  -4 1959.93 41.7913   4
  -5   4   4 1965.28 42.1145   5
  -5   4   4 1917.03 43.0680   2
  -5   4   4 1963.24 40.5329   6
   5   4  -4 1973.47 39.2060   6
   4  -4  -4 138.626 9.74932   2
  -4  -4   4 138.195 9.45003   6
  -4  -4   4 115.991 10.0672   4
  -4  -4   4 117.170 9.23304   5
  -4  -4   4 147.828 9.84097   2
   4  -4  -4 137.185 10.1917   5
   4  -4  -4 136.487 8.72784   6
   4  -4  -4 130.611 8.70859   6
  -4   4   4 133.336 9.60190   5
   4   4  -4 153.385 9.29124   6
  -4   4   4 136.279 10.3003   2
  -4   4   4 112.530 9.14100   6
   4   4  -4 135.200 9.74506   4
  -3  -4   4 9.93676 3.11581   6
  -3  -4   4 19.0843 4.48688   4
   3  -4  -4 15.7366 4.13702   2
   3  -4  -4 17.8370 4.39620   5
   3  -4  -4 17.2162 3.85034   6
  -3  -4   4 19.7640 5.35886   5
   3  -4  -4 18.9669 3.84308   6
   3   4  -4 8.53588 2.91027   6
  -3   4   4 20.6795 4.51515   6
  -3   4   4 17.5773 4.44024   2
  -3   4   4 21.2710 4.60457   5
   3   4  -4 17.4642 4.02995   4
   2  -4  -4 6.60060 2.76432   5
   2  -4  -4 11.8784 4.08658   2
  -2  -4   4 4.53352 2.77348   4
  -2  -4   4 5.23149 3.39850   6
  -2  -4   4 5.84855 2.68803   5
   2  -4  -4 5.05143 2.37164   6
  -2  -4   4 7.98765 2.96089   6
   2   4  -4 8.04168 3.25985   4
  -2   4   4 2.43265 2.67083   6
  -2   4   4 13.4337 3.48452   5
  -2   4   4 6.44893 3.00589   2
   2   4  -4 3.51171 2.23871   6
  -2   4   4 4.22841 3.00912   6
   1  -4  -4 39.1706 4.25264   6
   1  -4  -4 46.8360 5.60725   5
  -1  -4   4 47.3159 5.07111   5
  -1  -4   4 47.3219 5.45589   6
   1  -4  -4 42.8472 1.97448   4
   1  -4  -4 46.1660 5.36304   2
  -1  -4   4 47.4466 5.57474   4
  -1  -4   4 43.9252 6.56955   6
   1  -4  -4 39.9307 4.30635   6
  -1   4   4 46.2062 5.52116   6
   1   4  -4 47.4608 5.95318   4
  -1   4   4 50.4975 5.30759   6
   1   4  -4 36.9800 4.58404   5
  -1   4   4 45.9118 5.72145   5
   0  -4  -4 4.14933 2.52845   2
   0  -4  -4 9.84647 2.26070   6
   0  -4   4 4.90032 2.65570   6
   0  -4  -4 6.56740 2.24229   6
   0  -4   4 8.68526 3.46457   6
   0  -4   4 9.76180 2.68601   5
   0  -4  -4 2.55476 2.48287   5
   0  -4   4 3.71350 2.59027   4
   0   4   4 8.93464 3.13408   6
   0   4  -4 2.87787 2.40351   4
   0   4   4 6.20759 3.19802   5
   0   4   4 6.37964 2.63009   6
   1  -4   4 498.532 12.8807   5
  -1  -4  -4 521.765 17.8276   5
  -1  -4  -4 511.794 13.5300   6
   1  -4   4 531.389 18.8471   4
  -1  -4  -4 532.139 13.8980   6
   1  -4   4 488.773 16.4993   6
  -1  -4  -4 513.078 15.7569   2
   1   4   4 519.596 16.3210   6
   1   4   4 463.448 17.4527   3
   1   4   4 500.481 18.5424   6
   1   4   4 480.913 17.5790   5
  -1   4  -4 512.600 13.2697   5
  -1   4  -4 478.696 17.3569   3
  -2  -4  -4 700.122 16.3954   6
   2  -4   4 686.386 19.8095   6
  -2  -4  -4 674.936 16.2929   6
   2  -4   4 710.183 22.5485   4
  -2  -4  -4 700.365 18.4314   2
  -2  -4  -4 674.383 21.3142   5
   2  -4   4 711.760 15.2522   5
  -2   4  -4 676.091 15.1136   5
   2   4   4 681.886 19.4807   6
   2   4   4 707.732 20.1373   6
   2   4   4 675.525 21.3677   3
   2   4   4 679.090 21.5888   5
  -3  -4  -4 72.4960 5.46376   6
   3  -4   4 72.7020 8.22387   4
   3  -4   4 76.5914 7.47241   6
   3  -4   4 76.3555 4.85793   5
   3  -4   4 85.1122 8.25225   2
  -3  -4  -4 78.3673 8.00459   5
  -3  -4  -4 80.2803 5.90453   6
   3   4   4 85.4768 7.33561   6
  -3   4  -4 71.1594 8.88169   3
   3   4   4 74.3696 4.43186   4
   3   4   4 69.8973 7.68261   5
   3   4   4 83.7250 7.21626   6
  -3   4  -4 75.3107 4.68765   5
   3   4   4 68.0404 7.10226   3
  -4  -4  -4 24.8561 5.65432   5
  -4  -4  -4 33.8558 4.67329   6
   4  -4   4 23.0468 5.20572   2
  -4  -4  -4 25.1653 4.51319   6
   4  -4   4 26.8440 5.32724   6
   4  -4   4 20.5574 5.50091   4
   4   4   4 26.3134 5.22757   3
  -4   4  -4 20.2985 3.20678   5
  -4   4  -4 24.8212 4.20606   6
  -4   4  -4 25.1608 6.08470   3
   4   4   4 21.3059 5.47101   5
   4   4   4 23.5227 4.86474   6
   5  -4   4 849.281 24.9935   6
  -5  -4  -4 830.794 18.8239   2
  -5  -4  -4 850.284 20.5840   6
  -5  -4  -4 851.956 26.8522   3
  -5  -4  -4 815.725 26.0695   5
  -5  -4  -4 889.347 21.2884   6
   5  -4   4 833.076 24.8478   2
  -5   4  -4 846.881 20.9189   6
  -5   4  -4 833.026 17.9356   5
   5   4   4 871.427 25.6466   6
  -5   4  -4 859.233 30.5991   3
   5   4   4 858.159 26.5442   3
   5   4   4 803.440 26.0206   5
  -6  -4  -4 1015.00 30.3787   3
  -6  -4  -4 1027.59 24.1748   6
  -6  -4  -4 1008.82 23.9856   6
   6  -4   4 1026.05 28.4813   2
  -6  -4  -4 1009.10 30.0971   5
   6  -4   4 999.887 28.9652   6
  -6   4  -4 997.064 24.1307   6
  -6   4  -4 975.866 34.4751   3
   6   4   4 1041.62 29.6339   6
  -6   4  -4 1011.20 21.3160   5
   6   4   4 920.730 33.0931   5
  -7  -4  -4 331.977 11.4904   2
  -7  -4  -4 322.171 15.8652   6
  -7  -4  -4 345.772 18.2367   5
  -7  -4  -4 357.681 14.1259   6
   7  -4   4 331.634 15.8246   2
   7  -4   4 350.967 17.7026   6
  -7  -4  -4 335.179 17.5185   3
  -7   4  -4 332.275 14.0635   6
   7   4   4 317.851 18.1074   3
   7   4   4 335.040 17.5256   6
  -7   4  -4 325.034 20.5387   3
  -7   4  -4 322.682 11.9689   5
  -8  -4  -4 9.56884 4.07253   6
  -8  -4  -4 6.29549 3.61553   6
   8  -4   4 2.85874 4.63028   6
  -8  -4  -4 0.50880 2.24778   2
  -8  -4  -4 9.05303 4.32327   3
   8  -4   4 6.69575 4.22139   2
  -8  -4  -4 8.71564 5.56730   5
  -8   4  -4 5.70708 2.99625   5
  -8   4  -4 16.3491 5.01762   6
   8   4   4 -3.9689 3.71886   6
  -9  -4  -4 313.115 18.2325   3
  -9  -4  -4 321.294 15.1236   6
   9  -4   4 331.706 16.7164   2
  -9  -4  -4 338.689 15.5822   6
  -9  -4  -4 324.627 19.3116   5
  -9  -4  -4 318.360 12.5679   2
   9  -4   4 332.817 19.5651   6
  -9   4  -4 340.391 14.3660   5
   9   4   4 307.429 18.4528   6
  -9   4  -4 351.853 18.5681   6
  -9   4  -4 374.189 23.8026   3
 -10  -4  -4 278.900 15.0770   6
 -10  -4  -4 270.959 12.2650   2
 -10  -4  -4 246.876 14.0443   6
  10  -4   4 228.570 17.7790   6
 -10  -4  -4 254.486 17.3275   3
 -10  -4  -4 260.073 17.9748   5
  10  -4   4 264.908 15.1955   2
 -10   4  -4 313.466 23.0026   3
  10   4   4 262.631 17.9804   6
 -10   4  -4 274.416 14.2030   5
 -10   4  -4 284.263 15.6860   6
 -11  -4  -4 -0.3411 5.02322   5
  11  -4   4 1.41226 4.25942   2
 -11  -4  -4 17.8955 7.11312   3
 -11  -4  -4 -3.0867 4.64135   6
 -11  -4  -4 -0.3894 4.46604   2
 -11  -4  -4 28.7780 8.55560   6
  11  -4   4 1.39076 6.10649   6
 -11   4  -4 18.5228 9.05466   3
  11   4   4 -6.9284 5.53682   6
 -12  -4  -4 79.7608 11.2490   2
 -12  -4  -4 106.475 11.3947   6
 -12  -4  -4 105.281 13.3823   5
  12  -4   4 98.1662 14.2077   6
  12  -4   4 108.686 10.9853   2
 -12  -4  -4 99.0627 13.2346   3
  12   4   4 125.498 14.0483   6
 -12   4  -4 115.459 18.0797   3
 -12   4  -4 103.507 11.5841   5
  13  -5  -4 16.1730 6.46689   2
  13  -5  -4 30.8458 8.59711   6
 -13  -5   4 24.9715 12.0225   5
  13   5  -4 28.7847 8.50976   6
  12  -5  -4 2.12728 6.21533   2
  12  -5  -4 4.73336 5.43548   6
 -12  -5   4 13.4042 7.61329   5
  12   5  -4 14.2038 7.44291   4
  12   5  -4 8.18813 7.17488   6
  11  -5  -4 278.246 19.0451   2
  11  -5  -4 279.082 18.4035   6
 -11  -5   4 311.315 22.5416   5
  11   5  -4 287.294 20.8290   4
  11   5  -4 295.245 19.5352   6
 -10  -5   4 -0.8626 6.50020   5
  10  -5  -4 1.43098 4.59001   6
  10  -5  -4 4.63990 4.27886   2
  10   5  -4 1.37101 4.31051   6
  10   5  -4 6.89211 4.15578   4
   9  -5  -4 52.7258 7.83801   6
  -9  -5   4 57.3015 10.3277   5
   9  -5  -4 55.9873 9.07877   2
   9   5  -4 60.4531 8.79525   4
   9   5  -4 67.1418 9.30507   6
   8  -5  -4 146.219 12.1280   6
  -8  -5   4 160.447 14.8441   5
   8  -5  -4 153.699 12.6151   2
   8   5  -4 168.117 13.3604   4
   8   5  -4 154.910 12.4851   6
   7  -5  -4 171.511 12.4163   6
  -7  -5   4 173.858 14.5152   2
   7  -5  -4 174.492 13.5701   2
   7  -5  -4 194.730 13.3649   6
  -7  -5   4 182.930 15.1343   5
   7   5  -4 174.892 12.8431   6
  -7   5   4 188.120 15.8088   5
   7   5  -4 184.066 13.2495   4
  -6  -5   4 137.402 12.5687   5
  -6  -5   4 123.986 10.4545   2
  -6  -5   4 149.115 11.7914   6
   6  -5  -4 124.317 11.4176   2
   6  -5  -4 116.059 11.5518   6
   6  -5  -4 131.913 10.3123   6
   6   5  -4 132.584 10.9785   6
   6   5  -4 153.237 11.6072   4
  -6   5   4 107.940 10.9243   5
  -6   5   4 157.748 12.9418   2
  -6   5   4 164.051 12.0885   6
   5  -5  -4 118.602 10.3968   5
   5  -5  -4 114.064 10.4288   2
  -5  -5   4 113.439 10.2781   2
  -5  -5   4 121.596 10.7957   5
   5  -5  -4 106.972 8.89026   6
   5  -5  -4 130.702 10.1596   6
  -5  -5   4 125.847 11.1794   4
   5   5  -4 126.001 3.79383   3
   5   5  -4 117.088 9.99635   4
  -5   5   4 141.013 12.5832   2
  -5   5   4 126.208 11.1215   5
   5   5  -4 123.654 9.84965   6
   4  -5  -4 288.852 15.1686   5
   4  -5  -4 272.799 13.3249   6
  -4  -5   4 261.755 14.7619   6
   4  -5  -4 278.812 15.0846   2
   4  -5  -4 274.784 12.9881   6
  -4  -5   4 272.851 14.9039   5
  -4  -5   4 256.018 13.8776   6
  -4  -5   4 275.414 15.5000   4
   4   5  -4 285.120 13.8336   6
   4   5  -4 273.427 7.00997   3
   4   5  -4 283.070 14.5019   4
  -4   5   4 256.742 15.4192   2
  -4   5   4 273.688 14.6193   5
  -4   5   4 270.730 14.1242   6
   3  -5  -4 615.022 19.2033   6
   3  -5  -4 588.389 18.4536   6
  -3  -5   4 588.631 21.4256   4
  -3  -5   4 592.099 20.6125   6
   3  -5  -4 570.206 21.0466   2
  -3  -5   4 615.376 20.6386   5
   3  -5  -4 612.825 21.8789   5
  -3  -5   4 596.877 21.0059   6
  -3   5   4 602.976 20.8081   6
   3   5  -4 613.285 19.6478   6
   3   5  -4 597.969 20.8678   4
  -3   5   4 585.953 22.1409   2
  -3   5   4 594.298 21.2946   5
  -2  -5   4 318.277 14.1305   5
   2  -5  -4 351.608 15.9264   2
   2  -5  -4 330.745 15.4624   5
   2  -5  -4 362.088 15.4613   6
   2  -5  -4 339.800 13.3546   6
  -2  -5   4 314.392 14.8564   4
  -2  -5   4 325.886 15.2644   6
  -2  -5   4 326.760 15.1941   6
   2   5  -4 327.269 15.1112   4
  -2   5   4 332.485 15.5152   6
  -2   5   4 344.315 15.2407   6
  -2   5   4 322.114 15.4570   5
   1  -5  -4 37.2952 5.78968   5
  -1  -5   4 50.3744 6.17271   6
  -1  -5   4 44.2190 5.82322   5
  -1  -5   4 47.0211 6.15355   4
   1  -5  -4 41.8259 6.40702   2
  -1  -5   4 51.0357 7.61866   6
   1  -5  -4 47.8614 5.53020   6
   1  -5  -4 58.7727 5.64037   6
   1   5  -4 46.0420 6.13124   4
  -1   5   4 58.5558 7.51299   5
  -1   5   4 52.5312 7.17079   6
  -1   5   4 55.4479 6.50573   6
   1   5  -4 40.4884 5.50065   5
   0  -5   4 454.151 17.1388   6
   0  -5   4 448.970 14.7357   5
   0  -5  -4 440.639 17.9463   5
   0  -5   4 449.790 17.9291   4
   0  -5  -4 426.207 14.3715   6
   0  -5  -4 436.821 16.9388   2
   0  -5  -4 439.663 14.4921   6
   0  -5   4 440.713 17.5365   6
   0   5  -4 428.511 14.5577   5
   0   5   4 460.564 18.5087   5
   0   5   4 444.536 16.6834   6
   0   5  -4 454.329 18.3465   4
   0   5   4 475.766 17.9248   6
   1  -5   4 1365.51 32.7038   6
   1  -5   4 1381.47 32.1672   6
   1  -5   4 1317.26 26.6606   5
   1  -5   4 1387.72 33.9663   4
  -1  -5  -4 1315.27 27.4301   6
  -1  -5  -4 1377.99 33.6447   5
  -1  -5  -4 1378.71 27.8684   6
  -1  -5  -4 1374.43 35.2971   2
   1   5   4 1320.45 33.6305   5
   1   5   4 1403.85 32.7664   6
   1   5   4 1340.40 33.8331   3
  -1   5  -4 1376.14 27.7333   5
   1   5   4 1353.33 31.4732   6
   2  -5   4 354.785 11.9910   5
  -2  -5  -4 340.807 16.4951   2
   2  -5   4 337.721 15.6230   6
  -2  -5  -4 337.019 16.1655   5
   2  -5   4 325.682 15.2322   6
   2  -5   4 326.465 15.9890   4
  -2  -5  -4 345.793 12.6813   6
  -2  -5  -4 348.599 13.0111   6
   2   5   4 346.945 15.5816   6
   2   5   4 338.335 15.3488   6
   2   5   4 313.523 15.9324   5
  -2   5  -4 340.676 12.0694   5
   2   5   4 338.361 15.8837   3
  -3  -5  -4 2.28274 2.48786   6
   3  -5   4 -0.8725 2.59999   4
  -3  -5  -4 -0.3005 2.06098   6
   3  -5   4 4.34134 3.93714   6
   3  -5   4 0.49901 3.44672   2
   3  -5   4 3.34343 2.17789   5
  -3  -5  -4 2.10884 3.44568   5
   3   5   4 2.66808 3.70949   5
  -3   5  -4 1.64211 3.16272   6
   3   5   4 6.20223 3.27914   3
   3   5   4 8.36328 3.66685   6
  -3   5  -4 3.72510 2.24818   5
   3   5   4 2.35547 0.97563   4
   3   5   4 4.65211 3.86927   6
   4  -5   4 7.64250 4.12980   4
   4  -5   4 1.23896 3.36533   6
  -4  -5  -4 1.29527 3.22526   6
  -4  -5  -4 5.34536 2.81470   6
   4  -5   4 -1.5576 2.95333   2
  -4  -5  -4 1.65975 2.96752   5
   4   5   4 6.32818 4.70405   5
  -4   5  -4 3.63377 3.00324   6
  -4   5  -4 5.30725 2.49271   5
   4   5   4 -0.8368 1.55797   4
   4   5   4 1.10646 2.96815   6
  -4   5  -4 3.77694 4.30167   3
   4   5   4 3.32659 3.54744   3
  -5  -5  -4 741.610 26.4103   5
   5  -5   4 805.558 26.2344   6
   5  -5   4 745.613 27.3422   4
   5  -5   4 792.461 26.2808   2
  -5  -5  -4 755.036 24.3573   6
  -5  -5  -4 781.436 21.3840   6
   5   5   4 787.292 19.8032   4
   5   5   4 765.664 30.5532   3
   5   5   4 794.081 26.1316   6
  -5   5  -4 737.999 30.3676   3
  -5   5  -4 774.458 21.6249   6
  -5   5  -4 763.429 21.3245   5
   5   5   4 760.657 26.9706   5
  -6  -5  -4 414.157 14.3885   2
  -6  -5  -4 417.868 20.2817   5
   6  -5   4 415.175 19.5537   2
  -6  -5  -4 434.379 16.2132   6
  -6  -5  -4 434.004 16.2397   6
   6  -5   4 440.352 19.7208   6
  -6   5  -4 423.752 13.8103   5
   6   5   4 371.170 18.4796   3
   6   5   4 397.092 15.7144   4
   6   5   4 406.384 23.5386   5
  -6   5  -4 419.227 16.2296   6
  -6   5  -4 457.335 24.4218   3
   6   5   4 469.902 20.4554   6
   7  -5   4 923.589 30.5418   6
  -7  -5  -4 872.571 30.3148   6
  -7  -5  -4 895.297 22.2196   2
   7  -5   4 896.076 29.2910   2
  -7  -5  -4 882.540 24.7588   6
  -7  -5  -4 920.433 31.3019   5
   7   5   4 854.102 30.4993   3
  -7   5  -4 871.471 24.9525   6
   7   5   4 958.979 31.3087   6
  -7   5  -4 888.132 22.0201   5
  -7   5  -4 937.565 37.4400   3
   7   5   4 918.016 27.0833   4
  -8  -5  -4 20.3069 7.49049   5
  -8  -5  -4 27.6439 6.36167   6
   8  -5   4 17.5676 5.95158   2
  -8  -5  -4 16.6777 4.01210   2
  -8  -5  -4 26.2232 6.93183   3
  -8  -5  -4 19.8472 5.24381   6
   8  -5   4 32.3012 7.32161   6
   8   5   4 13.3718 6.07326   6
  -8   5  -4 32.8038 9.24520   3
  -8   5  -4 31.8655 5.28904   5
   8   5   4 26.7150 6.33150   4
  -9  -5  -4 341.282 16.6325   6
  -9  -5  -4 330.659 16.0140   6
   9  -5   4 317.216 18.0194   2
  -9  -5  -4 337.642 13.6561   2
  -9  -5  -4 331.801 20.4171   5
   9  -5   4 328.524 19.7268   6
  -9   5  -4 345.916 24.2395   3
   9   5   4 341.656 20.7754   6
  -9   5  -4 343.394 16.9941   6
   9   5   4 308.667 18.5952   4
  -9   5  -4 321.825 14.4610   5
  10  -5   4 -5.1950 5.09116   6
 -10  -5  -4 -2.5952 3.76835   2
 -10  -5  -4 11.0509 5.57469   6
 -10  -5  -4 6.19705 5.00550   3
 -10  -5  -4 4.21645 5.04112   5
 -10  -5  -4 5.01483 4.85050   6
 -10   5  -4 -4.5522 4.28011   5
 -10   5  -4 9.76196 7.88215   3
  10   5   4 3.93342 5.48475   4
  11  -5   4 349.140 22.0833   6
 -11  -5  -4 353.819 15.6468   2
  11  -5   4 349.314 19.6163   2
 -11  -5  -4 329.534 20.6796   3
 -11  -5  -4 360.256 22.4152   5
 -11  -5  -4 350.355 17.4968   6
  11   5   4 295.843 24.2880   4
 -11   5  -4 355.064 26.4015   3
  11   5   4 341.227 23.0237   6
 -12  -5  -4 2.87853 6.65414   5
 -12  -5  -4 1.34067 6.83372   6
  12  -5   4 1.67084 5.37536   2
 -12  -5  -4 3.82183 5.66228   3
  12  -5   4 2.42508 7.01419   6
 -12   5  -4 11.1504 6.86375   3
  12   5   4 6.54129 7.42927   4
  12   5   4 0.55519 5.86272   6
  12  -6  -4 -5.8667 5.94737   6
  12  -6  -4 -3.3631 5.03927   2
  12   6  -4 5.72115 6.33608   4
  12   6  -4 -3.0408 6.12387   6
  11  -6  -4 159.566 14.9565   6
 -11  -6   4 144.786 16.5424   5
  11  -6  -4 170.455 15.4762   2
  11   6  -4 153.354 15.9220   4
  11   6  -4 136.384 14.6691   6
  10  -6  -4 47.8862 9.72435   2
 -10  -6   4 44.5250 11.2538   5
  10  -6  -4 49.4869 8.49087   6
  10   6  -4 37.9320 9.22643   4
  10   6  -4 54.3139 9.97078   6
   9  -6  -4 510.918 23.4639   6
  -9  -6   4 543.357 27.0804   5
   9  -6  -4 493.076 24.3362   2
   9   6  -4 522.443 24.1619   6
  -8  -6   4 46.5003 9.17785   5
   8  -6  -4 25.3686 6.93779   2
   8  -6  -4 36.5197 7.30711   6
   8   6  -4 29.8226 7.39229   4
   8   6  -4 30.2343 7.06393   6
   7  -6  -4 142.311 11.7548   6
  -7  -6   4 146.190 13.5760   5
   7   6  -4 135.994 11.5375   4
   7   6  -4 158.756 12.7726   6
   6  -6  -4 34.8742 7.14694   5
   6  -6  -4 20.3856 5.87000   6
   6  -6  -4 28.6135 6.14280   6
   6  -6  -4 23.9884 6.71506   2
  -6  -6   4 29.2931 6.92465   5
  -6  -6   4 34.2886 7.61237   6
   6   6  -4 31.6978 6.65051   6
   6   6  -4 23.6206 2.62691   3
   6   6  -4 39.7742 7.17047   4
  -5  -6   4 591.265 23.9211   6
   5  -6  -4 564.805 21.5379   6
   5  -6  -4 566.951 23.6998   2
  -5  -6   4 531.591 23.0177   5
   5  -6  -4 585.567 24.2236   5
   5   6  -4 534.857 21.6007   4
  -5   6   4 505.420 22.6648   5
   5   6  -4 552.140 11.8370   3
   5   6  -4 564.455 22.0149   6
  -4  -6   4 63.5050 8.64979   6
   4  -6  -4 58.7522 7.50021   6
  -4  -6   4 60.8994 8.28413   5
   4  -6  -4 76.1836 9.15210   5
   4  -6  -4 71.0375 9.29994   2
  -4  -6   4 66.0299 8.17973   4
   4  -6  -4 72.7048 8.19007   6
  -4  -6   4 52.9839 8.54034   6
   4   6  -4 73.9339 4.54160   3
  -4   6   4 69.7212 9.86170   6
   4   6  -4 61.6149 7.36116   4
   4   6  -4 85.6369 8.94313   6
  -4   6   4 78.6272 9.77243   5
   3  -6  -4 14.9410 4.65442   5
   3  -6  -4 15.1840 5.25285   2
  -3  -6   4 16.1402 5.26103   6
  -3  -6   4 11.1607 5.67478   6
   3  -6  -4 14.3579 4.44895   6
   3  -6  -4 7.60450 4.13800   6
  -3  -6   4 5.80494 4.38653   4
  -3  -6   4 15.7206 4.82549   5
  -3   6   4 17.3062 5.55550   6
  -3   6   4 17.2097 5.41728   5
   3   6  -4 17.9927 4.79933   6
   3   6  -4 11.5102 4.29461   4
  -2  -6   4 288.288 15.9111   6
  -2  -6   4 246.896 13.6345   5
   2  -6  -4 255.428 14.6953   5
   2  -6  -4 246.749 12.7977   6
   2  -6  -4 242.137 12.7447   6
   2  -6  -4 267.532 15.0546   2
  -2  -6   4 276.093 14.7591   4
   2  -6  -4 243.672 7.90618   4
  -2   6   4 279.405 15.6411   6
   2   6  -4 258.873 13.4193   5
  -2   6   4 260.185 15.5006   5
   2   6  -4 258.277 14.4790   4
  -1  -6   4 1877.89 48.3606   6
   1  -6  -4 1976.85 39.1709   6
   1  -6  -4 1950.18 43.2558   2
   1  -6  -4 1972.42 44.4276   5
  -1  -6   4 1976.50 42.9912   4
  -1  -6   4 1988.17 40.0305   5
  -1  -6   4 1952.45 42.8798   6
   1   6  -4 1998.58 43.6379   4
  -1   6   4 1983.60 44.3227   6
  -1   6   4 2100.77 48.4757   6
  -1   6   4 2029.59 45.3050   5
   1   6  -4 1910.16 39.3980   5
   0  -6  -4 271.432 12.6800   6
   0  -6   4 308.905 15.9358   6
   0  -6  -4 262.075 14.9819   5
   0  -6  -4 293.869 13.2151   6
   0  -6   4 273.333 14.8947   4
   0  -6   4 272.289 15.0226   6
   0  -6  -4 284.119 15.2766   2
   0  -6   4 287.068 13.0908   5
   0   6   4 278.886 15.7630   5
   0   6  -4 293.038 13.3635   5
   0   6   4 272.848 15.1113   6
   0   6   4 313.470 16.0103   6
   1  -6   4 78.1275 9.36395   6
  -1  -6  -4 53.2614 6.25916   6
  -1  -6  -4 48.8618 6.66066   6
  -1  -6  -4 56.6167 7.20841   2
   1  -6   4 63.2971 7.65823   4
  -1  -6  -4 56.8126 7.65261   5
   1   6   4 70.3237 10.2805   6
   1   6   4 59.8795 7.93513   6
  -1   6  -4 41.2385 6.09609   5
   1   6   4 49.4259 8.14134   5
   2  -6   4 495.372 23.9730   6
   2  -6   4 507.188 16.6982   5
  -2  -6  -4 513.211 17.5817   6
   2  -6   4 486.612 23.7994   4
  -2  -6  -4 504.144 21.2194   5
  -2  -6  -4 521.293 17.7254   6
   2  -6   4 491.456 20.4139   6
  -2  -6  -4 523.826 19.8436   2
   2   6   4 490.057 21.8003   5
   2   6   4 519.350 21.0411   6
  -2   6  -4 491.438 16.6052   5
  -3  -6  -4 15.4861 4.71667   2
  -3  -6  -4 18.5783 5.75469   5
   3  -6   4 26.8175 5.97424   4
   3  -6   4 20.3196 4.09737   5
  -3  -6  -4 21.1426 4.69361   6
   3  -6   4 27.3818 7.10574   2
   3  -6   4 25.5901 6.58316   6
   3  -6   4 21.7403 6.04107   6
  -3  -6  -4 29.4216 5.33336   6
   3   6   4 31.2858 6.32120   6
   3   6   4 19.3170 6.31553   6
   3   6   4 18.3873 5.11263   3
  -3   6  -4 26.4392 5.26844   6
   3   6   4 24.3606 6.80878   5
  -3   6  -4 23.5511 4.47142   5
  -4  -6  -4 527.674 18.5175   6
   4  -6   4 542.241 17.2140   5
   4  -6   4 505.984 21.6851   6
   4  -6   4 543.020 23.5868   2
   4  -6   4 520.895 23.1140   4
  -4  -6  -4 531.537 18.6942   6
  -4  -6  -4 546.774 23.2727   5
  -4   6  -4 523.941 16.7887   5
   4   6   4 525.732 10.9647   4
   4   6   4 503.829 21.0294   3
  -4   6  -4 530.867 18.7652   6
   4   6   4 542.760 22.5277   6
  -5  -6  -4 206.259 14.6417   5
  -5  -6  -4 210.132 12.0738   6
  -5  -6  -4 220.625 12.5391   6
   5  -6   4 208.452 14.8230   2
   5  -6   4 208.732 14.1441   6
   5   6   4 207.845 14.4294   6
  -5   6  -4 205.119 17.0155   3
   5   6   4 205.521 8.36360   4
   5   6   4 199.192 13.9656   3
  -5   6  -4 206.909 12.4148   6
  -5   6  -4 201.414 10.3737   5
   6  -6   4 46.4182 8.06460   2
  -6  -6  -4 59.1793 6.78670   2
  -6  -6  -4 49.5837 7.55002   6
  -6  -6  -4 66.6696 8.08659   6
  -6   6  -4 55.8682 9.47752   6
   6   6   4 55.7132 5.84037   4
  -6   6  -4 49.2925 6.03887   5
  -6   6  -4 49.4594 10.4839   3
  -7  -6  -4 232.773 16.3642   5
  -7  -6  -4 194.096 12.5925   6
   7  -6   4 210.972 15.7643   2
   7  -6   4 224.202 16.4308   6
  -7  -6  -4 226.788 15.4541   6
  -7  -6  -4 209.918 11.4825   2
  -7   6  -4 203.800 13.4144   6
  -7   6  -4 222.589 11.3307   5
   7   6   4 207.257 16.0888   6
  -7   6  -4 253.105 21.1143   3
  -8  -6  -4 4.48937 5.35357   6
  -8  -6  -4 0.80668 4.02668   6
  -8  -6  -4 6.01119 3.95605   2
  -8  -6  -4 -3.3625 4.20627   5
   8  -6   4 4.11930 5.16313   6
   8   6   4 11.1946 6.00194   6
  -8   6  -4 4.86592 3.82661   5
  -8   6  -4 10.9372 6.10427   6
   8   6   4 0.02102 3.56310   4
  -8   6  -4 -0.1635 5.14612   3
  -9  -6  -4 87.1594 11.5816   5
  -9  -6  -4 78.1633 8.54721   2
   9  -6   4 86.7251 12.5856   6
  -9  -6  -4 90.4487 9.42969   6
   9  -6   4 87.9580 10.4344   2
  -9   6  -4 83.9639 14.2477   3
  -9   6  -4 64.9918 8.59518   5
   9   6   4 74.5678 9.71668   4
   9   6   4 96.8165 11.9833   6
 -10  -6  -4 0.14941 5.02944   5
  10  -6   4 -4.7285 4.96711   2
 -10  -6  -4 3.37012 5.03114   6
  10  -6   4 -2.9971 6.40333   6
 -10   6  -4 -1.9289 7.66247   3
  10   6   4 5.88940 6.75625   6
  10   6   4 11.0695 5.70699   4
  11  -6   4 38.5004 8.85220   2
 -11  -6  -4 41.7565 9.29478   5
  11  -6   4 16.3064 9.59681   6
 -11  -6  -4 32.4939 7.67432   6
 -11   6  -4 73.1448 14.4618   3
  11   6   4 19.3957 10.1750   6
  11  -7  -4 61.8375 11.3067   6
  11   7  -4 89.3050 11.8187   4
  11   7  -4 91.1012 13.5223   6
  10  -7  -4 72.4982 11.1810   2
 -10  -7   4 82.0493 13.7235   6
  10  -7  -4 71.9092 11.6137   6
 -10  -7   4 90.1095 15.2166   5
  10   7  -4 41.9233 9.32459   6
  10   7  -4 69.9784 11.2250   4
   9  -7  -4 34.3366 8.01876   6
   9  -7  -4 33.3905 8.62830   2
  -9  -7   4 18.5849 7.81667   5
  -9  -7   4 29.4326 9.24082   6
   9   7  -4 36.8659 8.25978   4
   9   7  -4 49.2702 8.98501   6
  -8  -7   4 15.6716 8.53760   5
  -8  -7   4 26.5925 8.15005   6
   8  -7  -4 32.8019 7.90851   2
   8  -7  -4 53.7021 8.98567   6
   8   7  -4 35.4886 8.64233   4
   8   7  -4 22.7077 6.75492   6
  -7  -7   4 267.702 18.1076   6
  -7  -7   4 235.052 17.3867   5
   7  -7  -4 250.720 15.7258   6
   7  -7  -4 226.668 16.9817   2
   7   7  -4 250.215 19.1391   6
   7   7  -4 253.804 16.4113   4
   7   7  -4 241.174 7.58162   3
   6  -7  -4 24.2579 6.59178   2
   6  -7  -4 24.3460 6.60366   6
   6  -7  -4 29.6497 7.35057   5
  -6  -7   4 34.8272 8.35015   6
   6   7  -4 34.6678 3.47108   3
   6   7  -4 35.1005 6.91251   4
   6   7  -4 24.1048 6.43816   6
  -5  -7   4 5.18701 5.42278   6
   5  -7  -4 7.12095 4.28546   5
  -5  -7   4 8.41643 5.74283   4
   5  -7  -4 5.32736 4.44187   6
  -5  -7   4 7.76352 5.52580   5
   5   7  -4 4.26983 4.23700   6
   5   7  -4 1.77015 3.93480   4
   5   7  -4 10.4784 2.36021   3
  -4  -7   4 6.62986 5.21332   6
   4  -7  -4 11.6224 4.94990   6
  -4  -7   4 -3.5013 4.46144   4
   4  -7  -4 5.84190 3.98865   6
   4  -7  -4 12.7123 5.39095   2
  -4  -7   4 13.5236 5.79937   5
   4  -7  -4 1.02568 3.47921   5
   4   7  -4 9.11548 2.87662   3
   4   7  -4 6.30727 4.07693   4
   4   7  -4 6.19676 4.19855   6
   3  -7  -4 641.899 23.1421   6
   3  -7  -4 634.422 25.6932   5
  -3  -7   4 633.414 24.3043   5
  -3  -7   4 638.374 31.7050   4
   3  -7  -4 615.906 25.3339   2
   3  -7  -4 637.787 16.3851   4
  -3  -7   4 625.339 25.1877   6
   3  -7  -4 643.303 22.6891   6
   3   7  -4 623.714 23.4439   6
   3   7  -4 629.688 23.9031   4
  -2  -7   4 210.618 13.6106   5
   2  -7  -4 201.077 7.12483   4
  -2  -7   4 218.386 15.3401   6
   2  -7  -4 182.787 12.4354   6
   2  -7  -4 199.091 14.1710   2
   2  -7  -4 202.911 14.1596   5
   2  -7  -4 205.100 12.5431   6
   2   7  -4 208.892 13.7468   4
  -1  -7   4 312.840 17.6864   6
   1  -7  -4 324.881 17.9279   2
  -1  -7   4 308.112 15.4613   5
   1  -7  -4 317.362 15.2995   6
   1  -7  -4 332.614 18.3241   5
   1   7  -4 308.880 16.5759   4
  -1   7   4 335.127 18.6782   6
   1   7  -4 306.530 15.8538   5
   0  -7  -4 319.764 18.0744   5
   0  -7   4 302.982 19.2869   4
   0  -7  -4 346.151 18.4263   2
   0  -7   4 314.548 15.0519   5
   0  -7  -4 349.675 15.9408   6
   0  -7  -4 340.173 16.0982   6
   0  -7   4 336.061 17.9442   6
   0   7  -4 308.991 15.3099   5
   0   7   4 306.623 18.0040   6
  -1  -7  -4 66.2408 7.97340   6
  -1  -7  -4 67.6158 7.86064   6
   1  -7   4 68.2918 7.36112   5
   1  -7   4 77.2765 9.26200   4
  -1  -7  -4 68.0229 9.16469   2
  -1  -7  -4 61.9135 8.72900   5
   1  -7   4 69.1298 10.2268   6
   1   7   4 81.7462 9.59226   3
  -1   7  -4 61.8233 7.86619   5
   1   7   4 75.1521 10.0604   6
  -2  -7  -4 187.983 12.2962   6
   2  -7   4 172.225 13.3428   4
  -2  -7  -4 197.422 14.4112   5
  -2  -7  -4 193.033 13.1575   2
   2  -7   4 193.676 14.6161   6
  -2  -7  -4 192.682 12.2630   6
   2  -7   4 185.358 11.1647   5
   2   7   4 195.951 14.6183   6
   2   7   4 184.241 13.5897   3
  -2   7  -4 188.563 11.6912   5
  -3  -7  -4 -4.0822 3.09988   2
   3  -7   4 -0.1469 3.18698   6
   3  -7   4 -2.5621 3.55885   2
   3  -7   4 4.69545 2.96010   5
  -3  -7  -4 3.03985 4.02403   6
   3  -7   4 2.04001 4.53213   4
  -3  -7  -4 -0.3822 3.18666   5
   3   7   4 1.03602 3.64796   3
  -3   7  -4 0.39827 3.04524   5
   3   7   4 5.31270 4.70342   6
  -4  -7  -4 744.379 27.2629   6
  -4  -7  -4 756.693 29.1079   5
  -4  -7  -4 772.454 24.5392   6
   4  -7   4 777.876 22.8923   5
  -4  -7  -4 770.614 26.2282   2
   4  -7   4 736.980 29.3949   2
  -4   7  -4 764.471 22.6340   5
  -4   7  -4 789.758 24.8947   6
  -5  -7  -4 824.641 25.5819   6
  -5  -7  -4 863.373 26.3863   6
  -5  -7  -4 823.401 31.1875   5
   5  -7   4 866.315 31.1051   6
  -5   7  -4 851.051 24.2361   5
   5   7   4 829.037 15.9928   4
  -5   7  -4 859.228 26.4490   6
   5   7   4 864.772 31.7753   6
   6  -7   4 282.996 18.1063   6
  -6  -7  -4 243.319 17.4649   5
   6  -7   4 283.768 18.4802   2
  -6  -7  -4 280.644 15.6317   6
  -6  -7  -4 308.553 15.5337   6
  -6   7  -4 252.607 15.7765   6
  -6   7  -4 275.111 21.5680   3
   6   7   4 276.018 18.7907   6
   6   7   4 273.765 10.3305   4
  -6   7  -4 264.802 13.6935   5
  -7  -7  -4 8.98329 4.94177   2
  -7  -7  -4 24.3335 6.56858   6
  -7  -7  -4 28.5966 7.93431   5
   7  -7   4 13.8798 6.97788   2
   7  -7   4 28.2339 7.70859   6
  -7   7  -4 13.2660 7.82914   3
   7   7   4 27.1623 4.90941   4
  -7   7  -4 32.1280 6.27865   5
   7   7   4 18.4627 6.84476   6
   8  -7   4 466.549 24.5088   2
  -8  -7  -4 421.326 24.1028   5
   8  -7   4 491.979 25.5564   6
  -8  -7  -4 415.361 17.9227   2
  -8  -7  -4 451.016 19.7014   6
  -8   7  -4 459.609 29.5937   3
   8   7   4 433.064 17.1156   4
   8   7   4 436.628 24.9812   6
  -8   7  -4 428.203 17.8109   5
  -9  -7  -4 -0.0174 5.09921   5
  -9  -7  -4 -3.8828 4.10761   6
   9  -7   4 -1.8052 4.63903   2
   9  -7   4 3.23831 5.27093   6
  -9  -7  -4 6.97821 5.90368   2
   9   7   4 1.03226 5.98238   6
  -9   7  -4 10.5110 9.16548   3
   9   7   4 -2.3081 4.01022   4
  10  -7   4 42.7875 11.3835   6
  10  -7   4 42.2282 9.30438   2
 -10  -7  -4 29.6664 12.1825   5
 -10  -7  -4 16.4926 7.05207   6
  10   7   4 35.6202 7.70603   4
 -10   7  -4 36.6904 11.9606   3
  10   7   4 35.7449 9.59492   6
 -10  -8   4 8.58032 9.04169   5
  10  -8  -4 12.0708 7.89711   6
 -10  -8   4 19.9328 9.37501   6
  10  -8  -4 3.85971 7.65574   2
  10   8  -4 21.0597 7.85583   4
  10   8  -4 22.3008 8.30396   6
   9  -8  -4 38.9824 8.98365   6
  -9  -8   4 29.1116 9.10694   5
   9  -8  -4 44.3436 9.62975   2
  -9  -8   4 36.0667 9.95585   6
   9   8  -4 31.6651 8.60797   6
   9   8  -4 26.3735 6.99368   4
   8  -8  -4 25.9162 7.65381   2
   8  -8  -4 28.6860 7.44444   6
  -8  -8   4 30.1910 9.61962   5
  -8  -8   4 17.0873 7.57409   6
   8   8  -4 37.0768 8.49063   6
   8   8  -4 34.5507 7.27278   4
  -7  -8   4 78.1775 12.3525   6
   7  -8  -4 99.6967 12.3146   2
  -7  -8   4 82.8786 12.0920   5
   7  -8  -4 73.2166 10.7324   6
   7   8  -4 81.5892 5.21941   3
   7   8  -4 68.6994 11.3990   6
  -6  -8   4 25.0676 8.71698   5
   6  -8  -4 16.7197 6.32925   5
  -6  -8   4 13.8097 7.10480   6
   6  -8  -4 18.3901 6.49432   6
   6  -8  -4 24.8369 7.39179   2
   6   8  -4 28.3451 7.14814   6
   6   8  -4 10.8366 5.55460   4
   6   8  -4 15.7701 3.31813   3
  -5  -8   4 279.283 18.8877   5
  -5  -8   4 265.661 18.9593   6
   5  -8  -4 239.716 16.9978   5
   5  -8  -4 238.815 15.8224   6
   5  -8  -4 227.896 12.7415   4
   5  -8  -4 283.505 19.3492   2
   5   8  -4 226.932 15.5536   4
   5   8  -4 257.829 19.5916   6
   4  -8  -4 18.5229 6.74895   2
   4  -8  -4 14.3460 5.60940   6
  -4  -8   4 6.58737 5.23433   4
   4  -8  -4 15.9344 6.66884   5
   4  -8  -4 18.1620 4.08524   4
  -4  -8   4 20.8613 7.16912   6
  -4  -8   4 19.1549 7.17467   5
   4   8  -4 17.3953 3.95044   3
   4   8  -4 13.5257 5.11733   4
   4   8  -4 20.2559 6.37344   6
  -3  -8   4 232.570 15.4951   5
  -3  -8   4 227.051 16.5069   6
   3  -8  -4 239.123 9.64190   4
  -3  -8   4 234.776 16.1978   4
   3  -8  -4 242.357 17.3767   5
   3  -8  -4 237.353 14.9565   6
   3  -8  -4 247.016 17.6912   2
   3   8  -4 245.266 15.3596   4
   2  -8  -4 301.198 16.7309   6
   2  -8  -4 320.311 19.2481   5
  -2  -8   4 282.564 17.9551   6
   2  -8  -4 291.810 8.44903   4
  -2  -8   4 307.859 17.1114   5
  -2  -8   4 276.938 17.1698   4
   2   8  -4 296.019 17.1897   4
  -1  -8   4 748.788 26.2281   5
   1  -8  -4 709.781 28.6735   5
   1  -8  -4 732.157 25.4838   6
  -1  -8   4 723.842 27.0679   4
  -1  -8   4 713.920 28.6827   6
   1  -8  -4 763.687 29.4343   2
  -1   8   4 734.917 29.7390   6
   1   8  -4 769.470 26.9485   5
   0  -8   4 182.737 12.7546   5
   0  -8  -4 156.708 12.7000   6
   0  -8  -4 182.870 12.9288   6
   0  -8   4 201.867 15.7198   6
   0  -8  -4 180.135 14.1092   2
   0  -8  -4 181.969 14.5972   5
   0  -8   4 176.364 13.6874   4
   0   8   4 138.803 14.1177   6
   0   8  -4 176.447 13.1401   5
   1  -8   4 16.8040 5.03002   5
  -1  -8  -4 22.6487 6.39586   2
  -1  -8  -4 13.8683 5.05896   6
   1  -8   4 4.03700 5.93975   6
  -1  -8  -4 3.73771 4.70160   5
  -1  -8  -4 16.8796 5.25009   6
   1   8   4 28.1569 7.19227   6
  -1   8  -4 7.96120 5.77129   5
  -2  -8  -4 150.543 11.7459   6
  -2  -8  -4 130.480 11.3241   6
   2  -8   4 141.270 13.9385   6
  -2  -8  -4 151.208 13.2909   2
   2  -8   4 160.780 11.5153   5
   2  -8   4 170.377 15.5686   2
  -2  -8  -4 145.687 13.4396   5
  -2   8  -4 137.014 12.9732   5
   2   8   4 144.643 13.3905   6
   3  -8   4 60.0042 9.25020   6
  -3  -8  -4 59.2574 9.42451   5
  -3  -8  -4 76.1605 9.18541   6
   3  -8   4 60.4969 7.65161   5
   3  -8   4 63.1544 11.2642   2
  -3  -8  -4 53.3657 9.29602   2
  -3   8  -4 46.9044 8.70725   5
   3   8   4 40.5354 9.36762   6
   4  -8   4 346.792 21.5683   2
  -4  -8  -4 366.883 19.6517   2
  -4  -8  -4 323.333 17.1100   6
   4  -8   4 337.208 20.5990   6
  -4  -8  -4 353.461 21.0472   5
   4  -8   4 348.749 16.5716   5
  -4   8  -4 352.271 17.3941   5
   4   8   4 352.130 21.5470   6
  -5  -8  -4 138.245 13.5926   5
   5  -8   4 99.5509 12.7276   2
  -5  -8  -4 104.899 11.4216   2
  -5  -8  -4 113.672 11.1486   6
   5  -8   4 86.4638 12.3573   6
   5  -8   4 112.305 9.75561   5
   5   8   4 95.8611 13.2368   6
  -5   8  -4 105.671 10.5263   5
   6  -8   4 53.9900 10.1157   6
   6  -8   4 81.5949 11.2416   2
  -6  -8  -4 56.5530 8.76467   6
  -6  -8  -4 72.7942 11.8590   5
  -6   8  -4 66.0020 12.7424   3
   6   8   4 83.9917 12.6849   6
   6   8   4 66.5116 4.45122   4
   7  -8   4 9.91780 6.10364   2
   7  -8   4 37.2892 8.96517   6
  -7  -8  -4 21.4188 6.13113   6
  -7  -8  -4 21.7899 8.11531   5
  -7   8  -4 18.2692 7.24952   5
  -7   8  -4 22.8335 9.90752   3
   7   8   4 31.5782 4.61073   4
   7   8   4 20.4067 8.04378   6
  -8  -8  -4 142.457 13.2664   6
   8  -8   4 114.087 14.8812   2
  -8  -8  -4 119.650 14.5129   5
   8   8   4 128.056 15.8961   6
  -8   8  -4 128.006 17.4906   3
  -8   8  -4 98.3878 12.2332   5
   9  -8   4 42.5480 9.90799   6
   9  -8   4 46.1213 10.6000   2
  -9  -8  -4 42.0150 11.3490   5
  -9   8  -4 56.4268 14.5435   3
   9   8   4 44.7439 7.37586   4
   9   8   4 39.5006 9.54242   6
   9  -9  -4 1.89351 6.44793   6
   9  -9  -4 7.24531 5.99024   2
  -9  -9   4 -1.8520 7.16675   6
  -9  -9   4 10.4698 7.13952   5
   9   9  -4 3.96471 6.21610   4
   9   9  -4 -1.6237 6.17382   6
  -8  -9   4 14.3443 7.57863   5
   8  -9  -4 1.52331 5.88695   6
   8   9  -4 -4.9024 6.63255   6
   8   9  -4 3.77918 6.00292   4
   7  -9  -4 10.0368 8.11524   4
   7  -9  -4 17.4662 6.58289   6
  -7  -9   4 30.0158 9.54546   5
  -7  -9   4 15.4003 8.40786   6
   7  -9  -4 20.6862 8.13464   2
   7   9  -4 19.8599 6.15058   4
   7   9  -4 22.2453 7.95515   6
  -6  -9   4 133.407 15.2570   6
  -6  -9   4 140.372 14.5120   5
   6  -9  -4 122.701 14.7498   5
   6  -9  -4 99.9915 12.5760   6
   6  -9  -4 125.532 14.4099   2
   6   9  -4 123.488 12.8355   4
   6   9  -4 115.383 13.7177   6
   5  -9  -4 44.3525 9.71413   2
  -5  -9   4 28.2700 8.72941   6
   5  -9  -4 34.3482 8.90631   5
  -5  -9   4 17.4280 6.61856   5
   5  -9  -4 34.0563 8.01359   6
   5  -9  -4 46.9417 7.59492   4
   5   9  -4 31.3034 7.47403   4
   5   9  -4 35.4911 8.59762   6
   5   9  -4 34.4383 5.74840   3
   4  -9  -4 -0.2055 5.42273   6
  -4  -9   4 16.5929 6.64597   5
  -4  -9   4 8.31418 5.43607   6
   4  -9  -4 4.95323 5.06460   5
   4  -9  -4 7.78255 5.24408   2
   4  -9  -4 8.44868 3.63665   4
   4   9  -4 0.57799 3.69035   3
   3  -9  -4 195.702 16.2558   5
   3  -9  -4 219.717 17.9443   2
  -3  -9   4 232.370 18.4039   6
   3  -9  -4 238.546 9.53771   4
   3  -9  -4 242.923 19.0089   6
  -3  -9   4 251.039 17.3360   5
   3   9  -4 220.936 15.6323   4
  -2  -9   4 53.2013 9.82134   6
   2  -9  -4 34.1342 8.62418   2
  -2  -9   4 41.5704 9.65973   5
   2  -9  -4 34.6389 8.78133   5
   2  -9  -4 23.7404 7.18844   6
   1  -9  -4 2.14890 5.09218   5
   1  -9  -4 4.90289 5.09221   2
  -1  -9   4 0.70002 3.48925   5
   1  -9  -4 5.90029 5.25199   6
  -1  -9   4 -0.4997 4.33843   6
   0  -9   4 54.5127 10.0799   6
   0  -9  -4 62.4881 10.9407   2
   0  -9  -4 63.1910 10.2436   5
   0  -9  -4 60.0306 9.32825   6
   0  -9   4 69.6721 8.77521   5
   0   9   4 64.6761 11.8433   6
  -1  -9  -4 86.5576 11.6334   2
   1  -9   4 106.533 13.2876   6
   1  -9   4 70.6292 12.1436   2
  -1  -9  -4 102.698 11.4925   6
  -1  -9  -4 117.554 12.4705   5
   1  -9   4 75.1562 9.56221   5
   1   9   4 97.1158 12.8544   6
  -2  -9  -4 151.895 15.0464   5
   2  -9   4 153.662 15.3000   6
   2  -9   4 114.222 10.7192   5
  -2  -9  -4 136.982 12.0826   6
  -2  -9  -4 115.399 13.1685   2
   2  -9   4 124.187 14.6098   2
   2   9   4 133.620 14.6646   6
  -3  -9  -4 40.3996 8.01916   6
  -3  -9  -4 54.2594 10.4388   5
   3  -9   4 65.3895 12.5590   2
  -3  -9  -4 49.7621 9.03811   2
   3  -9   4 49.0121 8.44251   5
   3  -9   4 58.2205 10.7400   6
   3   9   4 57.5894 10.4693   6
  -3   9  -4 33.6419 7.72718   5
  -4  -9  -4 91.4968 11.8024   2
   4  -9   4 82.9670 11.8320   6
  -4  -9  -4 66.5979 9.66742   6
   4  -9   4 74.8969 13.5196   2
   4  -9   4 87.7135 9.73521   5
  -4  -9  -4 75.8759 11.2832   5
  -4   9  -4 65.4958 10.9879   5
   4   9   4 110.064 13.3181   6
   5  -9   4 2.24679 5.05432   2
  -5  -9  -4 8.24848 6.05933   6
   5  -9   4 -0.6305 3.86211   5
  -5  -9  -4 4.85500 5.01000   2
   5  -9   4 5.14280 5.09621   6
  -5  -9  -4 8.95884 6.54285   5
  -5   9  -4 10.9932 6.38400   5
   5   9   4 3.68532 5.99930   6
  -6  -9  -4 102.584 13.6703   5
  -6  -9  -4 120.082 12.8565   2
   6  -9   4 105.290 14.7959   2
   6  -9   4 109.352 14.8528   6
   6   9   4 65.8875 12.5708   6
  -6   9  -4 94.5860 16.7245   3
  -7  -9  -4 -2.4404 5.39946   5
  -7  -9  -4 2.75821 6.27785   6
   7  -9   4 -8.3262 6.43042   6
   7  -9   4 -2.1795 5.80240   2
  -7   9  -4 6.17222 7.80192   3
   7   9   4 1.60400 6.17274   6
  -6 -10   4 94.0985 15.2127   6
   6 -10  -4 106.651 13.2809   6
   6 -10  -4 104.298 16.9235   5
   6 -10  -4 104.885 14.3845   2
   6  10  -4 96.8707 14.4746   6
   6  10  -4 95.4299 12.3113   4
   5 -10  -4 3.16493 6.33273   6
  -5 -10   4 5.59493 5.79613   5
   5 -10  -4 -3.4837 5.23244   5
   5  10  -4 -5.6452 4.63191   4
   4 -10  -4 631.793 31.3876   2
   4 -10  -4 621.967 30.9069   5
   4 -10  -4 613.526 27.2666   6
   4  10  -4 600.360 26.5109   4
   3 -10  -4 4.28921 5.64448   6
   3 -10  -4 -2.9435 2.81117   4
   3 -10  -4 11.4281 6.28616   2
   3 -10  -4 7.77790 5.44972   5
  -3 -10   4 -7.8118 5.70148   6
   2 -10  -4 65.3058 10.9314   6
   2 -10  -4 68.6280 11.3585   5
  -2 -10   4 82.6079 11.9175   5
   2 -10  -4 74.3497 12.7910   2
  -2 -10   4 62.7734 12.4796   6
   1 -10  -4 76.4368 13.3301   2
   1 -10  -4 87.0258 12.0596   5
  -1 -10   4 95.9728 11.3285   5
   1 -10  -4 100.586 12.3428   6
  -1 -10   4 91.0976 12.5984   6
   0 -10  -4 133.913 14.5557   5
   0 -10  -4 142.672 14.5360   2
   0 -10   4 116.232 12.7145   5
   0 -10   4 149.768 15.6550   6
   0 -10  -4 151.815 13.8428   6
   1 -10   4 3.23706 4.50081   5
  -1 -10  -4 -5.7624 5.39619   5
  -1 -10  -4 9.33227 6.92214   2
   1 -10   4 17.2709 7.54480   2
   1 -10   4 5.18605 5.61741   6
  -1 -10  -4 1.84408 5.20920   6
   1  10   4 10.2851 6.18685   6
   2 -10   4 57.6413 9.34670   5
   2 -10   4 40.5863 9.86221   6
   2 -10   4 79.0055 14.2926   2
  -2 -10  -4 49.3977 8.94443   6
  -2 -10  -4 64.5717 10.7479   5
  -2 -10  -4 44.0364 10.7154   2
   2  10   4 63.4116 11.3396   6
   3 -10   4 3.84825 5.58214   5
  -3 -10  -4 24.8493 7.97724   2
  -3 -10  -4 17.2805 6.39881   6
   3 -10   4 25.4025 9.23378   2
  -3 -10  -4 25.0798 8.29442   5
   3 -10   4 22.4317 9.45033   6
   3  10   4 9.44150 6.88950   6
  -4 -10  -4 0.52860 6.09254   6
  -4 -10  -4 1.16149 5.53087   5
  -4 -10  -4 -1.6724 6.02470   2
   4 -10   4 2.03873 5.68496   6
   4 -10   4 12.6366 5.88800   5
   4  10   4 13.1731 9.17640   6
  -5 -10  -4 25.4228 8.58486   5
   5 -10   4 23.6092 8.02324   5
  -5 -10  -4 13.1927 7.41154   2
   5 -10   4 22.4730 8.40292   2
   5 -10   4 14.4295 8.30641   6
  -5 -10  -4 16.7884 7.63245   6
   5  10   4 35.0944 10.1210   6
   2 -11  -4 339.771 24.1435   5
  -2 -11   4 339.874 22.4821   5
   2 -11  -4 346.683 25.2073   2
  -2 -11   4 358.177 24.3449   6
   1 -11  -4 40.3470 9.83834   6
   1 -11  -4 73.8103 13.3108   5
  -1 -11   4 36.4926 10.5065   6
  -1 -11   4 46.2687 9.11566   5
   0 -11   4 46.4124 12.1845   6
   0 -11  -4 10.9220 6.85363   5
   0 -11  -4 9.36057 7.51385   6
   0 -11   4 0.88220 8.60185   2
   0 -11   4 7.35818 6.14272   5
 -15   0   5 5.15897 6.99151   3
  15   0  -5 2.27178 6.76470   6
  15   0  -5 4.86510 7.29474   4
  14   0  -5 9.56822 6.31581   6
  14   0  -5 4.11859 4.81542   2
  14   0  -5 7.13448 7.62998   4
  13   0  -5 4.10536 6.70149   4
  13   0  -5 -2.4850 5.03168   6
 -13   0   5 -3.2642 4.73738   3
  13   0  -5 3.93547 4.76460   2
  12   0  -5 104.058 11.3328   2
  12   0  -5 99.2728 12.6458   6
 -12   0   5 114.787 12.3574   3
  12   0  -5 93.8982 13.6570   4
 -11   0   5 -4.6258 3.82216   3
  11   0  -5 -6.6174 4.13427   2
  11   0  -5 -4.6679 3.56140   6
  11   0  -5 5.06371 4.61389   4
  10   0  -5 95.9120 12.5515   4
  10   0  -5 77.2511 8.78912   6
  10   0  -5 79.6705 8.88106   2
 -10   0   5 74.4801 9.30051   3
   9   0  -5 1.69902 2.54750   2
   9   0  -5 -1.7120 3.38645   4
  -9   0   5 5.44966 4.55676   6
  -9   0   5 0.61965 3.42505   2
   9   0  -5 -0.0688 2.88885   6
   8   0  -5 639.565 20.2203   6
  -8   0   5 603.377 21.3524   6
   8   0  -5 619.122 21.6426   2
   8   0  -5 614.120 25.8790   4
   7   0  -5 0.10634 2.17622   6
   7   0  -5 -1.4888 1.81308   2
   7   0  -5 2.60657 3.05734   4
  -7   0   5 -2.1691 2.40717   6
  -7   0   5 -1.6196 1.99329   2
   6   0  -5 1647.45 29.9574   6
  -6   0   5 1535.16 32.0529   6
  -6   0   5 1534.99 33.7516   2
   6   0  -5 1548.11 33.1742   2
   6   0  -5 1574.09 38.3021   4
  -5   0   5 -0.1523 2.04438   2
   5   0  -5 -0.2292 1.70249   2
   5   0  -5 1.78997 1.54640   6
  -5   0   5 -0.1226 1.96871   6
   5   0  -5 -3.0340 1.90791   4
   4   0  -5 145.882 9.14776   4
   4   0  -5 147.008 8.06931   2
   4   0  -5 136.541 4.96779   6
  -4   0   5 135.033 6.78146   6
  -4   0   5 153.614 8.33335   2
  -3   0   5 1.56574 2.28613   4
  -3   0   5 1.11656 1.20705   6
   3   0  -5 -1.9686 0.92872   2
   3   0  -5 -1.8638 1.62561   4
  -3   0   5 0.09300 1.73445   2
   2   0  -5 1819.12 29.8845   2
  -2   0   5 1836.62 30.2234   2
   2   0  -5 1856.58 32.3577   4
  -2   0   5 1766.96 21.6513   6
  -2   0   5 1814.25 33.2543   4
  -2   0   5 1779.35 29.2590   3
  -2   0   5 1803.80 30.7808   5
  -1   0   5 0.21702 1.31259   4
   1   0  -5 -0.2706 1.14268   3
  -1   0   5 -0.9535 1.05830   5
  -1   0   5 0.65281 1.15091   2
   1   0  -5 -0.4303 1.34273   4
  -1   0   5 1.00563 1.42643   3
   1   0  -5 0.01165 1.10914   2
   0   0   5 3700.54 47.3422   2
   0   0   5 3804.59 53.9156   4
   0   0   5 3738.98 48.0118   5
   0   0  -5 3687.05 53.6387   4
   0   0   5 3784.71 53.6077   3
   0   0  -5 3741.87 53.3023   3
   1   0   5 -0.2528 1.44599   3
   1   0   5 -0.3677 0.64489   2
   1   0   5 -0.3440 1.21199   4
   1   0   5 -0.8073 0.95090   5
  -1   0  -5 -0.1208 1.43143   3
  -1   0  -5 -0.4809 0.84241   5
   2   0   5 596.744 17.0796   4
  -2   0  -5 570.272 17.2305   3
   2   0   5 555.932 11.6664   5
   2   0   5 575.088 8.81741   2
   2   0   5 577.505 17.9049   3
  -2   0  -5 570.984 11.3975   5
   3   0   5 1.26679 1.31451   6
   3   0   5 -0.7783 2.07638   3
  -3   0  -5 -0.4462 1.15193   5
  -4   0  -5 42.6227 3.87233   5
  -4   0  -5 36.9547 5.44596   3
   4   0   5 39.4033 1.75740   2
   4   0   5 48.2522 4.43197   6
   4   0   5 38.7646 6.09899   3
   5   0   5 0.66747 0.83442   2
   5   0   5 2.76716 3.25276   3
  -5   0  -5 1.06625 1.88957   5
  -5   0  -5 -1.8420 2.43077   3
   5   0   5 -0.4242 2.13434   6
   6   0   5 93.2299 10.2463   3
   6   0   5 92.9963 7.78469   6
  -6   0  -5 105.591 9.59741   3
   6   0   5 99.2672 4.44579   2
  -6   0  -5 97.5673 6.81776   5
  -7   0  -5 -0.8055 1.60980   6
  -7   0  -5 -0.0232 1.49261   6
  -7   0  -5 0.84432 2.55837   5
   7   0   5 1.41112 3.06657   6
   7   0   5 1.19215 4.13807   3
   7   0   5 -1.1978 1.20304   2
  -7   0  -5 -4.2435 2.62987   3
  -8   0  -5 126.719 6.98067   2
  -8   0  -5 125.717 6.22624   6
  -8   0  -5 116.769 8.84817   5
   8   0   5 133.890 10.9480   6
  -8   0  -5 133.467 11.9920   3
   8   0   5 123.924 6.40602   2
  -8   0  -5 108.205 6.10163   6
   9   0   5 -0.0698 3.84648   6
  -9   0  -5 -1.5729 4.52817   3
  -9   0  -5 4.02276 2.54410   2
  -9   0  -5 -4.0769 2.27906   6
   9   0   5 -0.2040 2.03035   2
  -9   0  -5 4.64450 4.01473   5
  10   0   5 377.935 12.9595   2
 -10   0  -5 387.108 17.7171   5
  10   0   5 356.548 19.6673   6
 -10   0  -5 416.602 22.7834   3
 -10   0  -5 383.867 13.2444   6
 -10   0  -5 383.539 13.1755   6
 -10   0  -5 390.664 14.3311   2
  11   0   5 -1.6138 2.61237   2
 -11   0  -5 0.51536 4.09065   6
 -11   0  -5 0.73541 3.80858   2
 -11   0  -5 -1.1458 4.03437   3
 -11   0  -5 -1.4848 3.81356   5
  11   0   5 -6.0362 4.62519   6
 -12   0  -5 137.179 10.2939   6
 -12   0  -5 126.200 10.8295   2
  12   0   5 130.636 14.8496   6
 -12   0  -5 142.780 15.0439   3
 -12   0  -5 124.729 11.8735   5
  12   0   5 118.560 8.68038   2
 -13   0  -5 3.65567 5.73771   5
 -13   0  -5 1.47264 5.78272   3
 -15  -1   5 -4.3110 6.09697   3
  15  -1  -5 12.5319 9.16023   4
  15  -1  -5 7.47594 7.13451   6
 -15   1   5 4.24835 7.47614   3
  15   1  -5 3.51005 9.40300   4
  15   1  -5 17.0924 7.94654   6
  14  -1  -5 100.890 17.4276   4
  14  -1  -5 109.991 12.7635   2
 -14  -1   5 121.318 12.5971   3
  14  -1  -5 134.465 14.4391   6
  14   1  -5 129.936 18.0611   4
 -14   1   5 122.032 14.1784   3
  14   1  -5 98.3568 13.2653   6
  14   1  -5 115.165 13.2214   2
  13  -1  -5 25.7325 6.82406   2
  13  -1  -5 16.9684 6.91397   6
 -13  -1   5 34.3878 7.24742   3
  13   1  -5 14.4796 6.94764   2
 -13   1   5 19.9599 9.44974   3
  13   1  -5 9.66177 7.30885   4
  13   1  -5 17.4260 6.97370   6
 -12  -1   5 183.507 12.9524   3
  12  -1  -5 196.364 14.5583   2
  12  -1  -5 174.552 14.1415   6
  12   1  -5 191.608 14.7307   6
  12   1  -5 189.592 14.5521   2
 -12   1   5 192.678 16.5863   3
  12   1  -5 201.642 18.5739   4
  11  -1  -5 8.56799 4.34586   2
 -11  -1   5 6.60313 4.07278   3
  11  -1  -5 8.03057 4.96209   6
 -11   1   5 9.23164 6.13945   3
  11   1  -5 5.86651 4.97276   2
  11   1  -5 3.23367 4.51710   6
  11   1  -5 7.70266 5.17116   4
  10  -1  -5 178.576 12.5798   6
 -10  -1   5 194.460 12.0276   3
  10  -1  -5 172.041 12.8427   2
  10   1  -5 196.957 13.5139   2
  10   1  -5 187.311 16.4300   4
  10   1  -5 186.063 12.9156   6
   9  -1  -5 64.5595 7.57843   2
  -9  -1   5 59.1443 8.80371   6
  -9  -1   5 63.0040 7.02798   3
  -9  -1   5 54.7328 7.57466   2
   9  -1  -5 51.0635 7.11694   6
   9   1  -5 50.2546 7.31329   6
   9   1  -5 48.2785 9.11253   4
  -9   1   5 56.7081 8.24976   2
  -9   1   5 62.4328 8.81862   6
   9   1  -5 69.4298 8.00380   2
  -8  -1   5 174.181 13.5739   2
   8  -1  -5 194.189 11.9578   2
  -8  -1   5 168.032 9.98313   3
   8  -1  -5 169.596 10.6003   6
  -8  -1   5 171.228 11.7438   6
  -8   1   5 175.610 12.5870   2
   8   1  -5 176.301 11.6608   2
   8   1  -5 174.840 10.7652   6
   8   1  -5 175.147 13.7541   4
  -8   1   5 180.429 12.1354   6
  -7  -1   5 2.97713 3.41112   6
   7  -1  -5 3.37251 3.44393   4
   7  -1  -5 7.66769 3.55001   2
  -7  -1   5 6.15101 3.00732   2
   7   1  -5 6.63308 4.26999   4
   7   1  -5 4.69153 2.92594   2
  -7   1   5 1.92296 2.47067   6
  -7   1   5 2.96518 2.97245   2
   6  -1  -5 319.123 16.2968   4
   6  -1  -5 313.275 11.7428   6
  -6  -1   5 292.710 12.9239   6
  -6  -1   5 300.065 13.5564   2
   6  -1  -5 317.620 13.7412   2
   6   1  -5 293.981 13.3606   2
   6   1  -5 297.081 11.5420   6
  -6   1   5 298.565 13.8718   2
  -6   1   5 305.107 13.1275   6
   6   1  -5 308.780 15.7392   4
   5  -1  -5 190.085 7.93685   6
  -5  -1   5 179.961 9.85013   2
   5  -1  -5 193.277 10.1885   2
  -5  -1   5 192.207 9.39270   6
   5  -1  -5 189.290 11.6829   4
   5   1  -5 179.833 10.0138   2
  -5   1   5 183.921 10.1362   2
   5   1  -5 191.515 11.7452   4
  -5   1   5 177.943 9.12605   6
   5   1  -5 191.561 7.92969   6
   4  -1  -5 203.428 9.67422   2
   4  -1  -5 188.425 6.22036   6
   4  -1  -5 178.648 6.26300   6
  -4  -1   5 196.426 9.67219   2
   4  -1  -5 194.046 10.4265   4
  -4  -1   5 198.879 8.58096   6
  -4  -1   5 181.335 11.2382   4
  -4   1   5 190.949 10.2770   5
   4   1  -5 193.496 10.8264   4
  -4   1   5 180.835 8.19619   6
   4   1  -5 204.028 9.72812   2
  -4   1   5 188.126 9.66176   2
   4   1  -5 192.113 6.48667   6
  -3  -1   5 24.0448 3.48686   2
   3  -1  -5 30.8425 4.20859   4
  -3  -1   5 25.1435 2.36745   3
  -3  -1   5 23.4117 4.19318   4
   3  -1  -5 26.6481 3.54241   2
  -3  -1   5 30.5527 3.12342   6
   3   1  -5 29.8841 4.27459   4
  -3   1   5 28.5656 4.51240   5
   3   1  -5 26.8449 3.67955   2
  -3   1   5 28.2275 3.03977   6
  -3   1   5 24.6725 4.09635   2
  -2  -1   5 1483.90 23.4281   3
   2  -1  -5 1464.79 26.0122   2
   2  -1  -5 1467.28 26.8260   4
  -2  -1   5 1475.34 21.2797   6
  -2  -1   5 1504.85 27.1955   2
  -2   1   5 1545.76 28.5651   5
  -2   1   5 1509.89 27.1081   2
  -2   1   5 1494.33 28.4287   4
   2   1  -5 1453.45 29.4045   4
  -2   1   5 1465.42 20.8067   6
  -2   1   5 1513.75 21.3705   6
   1  -1  -5 1741.21 29.7584   5
   1  -1  -5 1705.98 26.7827   2
   1  -1  -5 1657.74 28.1357   4
  -1  -1   5 1676.97 27.5972   3
  -1  -1   5 1697.05 32.0251   4
  -1  -1   5 1712.24 28.4472   2
  -1   1   5 1696.23 28.8657   4
  -1   1   5 1739.68 29.5711   5
   1   1  -5 1677.68 31.8782   4
  -1   1   5 1742.11 31.1671   3
  -1   1   5 1696.87 27.6055   2
   1   1  -5 1705.06 27.2983   3
   0  -1  -5 63.2667 3.44529   2
   0  -1   5 65.0995 4.98797   3
   0  -1   5 66.4548 3.24009   5
   0  -1   5 61.8855 5.48247   4
   0  -1   5 67.8546 4.28743   2
   0  -1  -5 64.0366 5.48533   3
   0  -1  -5 75.2778 4.91888   5
   0  -1  -5 61.1634 4.56516   4
   0   1  -5 63.3425 5.96554   4
   0   1   5 70.5697 5.56442   3
   0   1  -5 66.0268 4.90157   3
   0   1   5 72.9563 4.92081   5
   0   1   5 68.0500 4.59196   4
   0   1   5 60.8578 3.71295   2
  -1  -1  -5 5156.99 72.2027   3
   1  -1   5 4986.24 57.1870   5
  -1  -1  -5 5137.28 65.7232   5
   1  -1   5 5122.06 71.6648   3
   1   1   5 5160.83 67.3944   4
   1   1   5 5135.31 66.1689   5
  -1   1  -5 5168.19 70.0648   3
   1   1   5 5126.26 71.9922   3
   1   1   5 5190.32 60.0593   2
  -2  -1  -5 481.725 16.0799   3
   2  -1   5 486.933 16.3610   4
  -2  -1  -5 483.786 12.5502   5
   2  -1   5 454.343 16.5353   3
   2  -1   5 463.610 8.71877   6
   2   1   5 462.931 8.48338   6
   2   1   5 454.155 15.8654   3
   2   1   5 463.068 8.51886   6
  -2   1  -5 475.187 15.6254   3
   2   1   5 461.678 12.7204   5
   2   1   5 472.608 13.9230   4
   3  -1   5 125.903 5.54004   2
   3  -1   5 132.569 9.67833   3
   3  -1   5 124.243 5.72996   6
   3  -1   5 119.897 8.68544   4
  -3  -1  -5 132.932 6.89707   5
  -3  -1  -5 114.659 8.25552   3
   3   1   5 126.757 8.88268   3
   3   1   5 132.728 5.86989   6
   3   1   5 133.066 7.00948   5
  -3   1  -5 124.426 3.49361   5
   4  -1   5 596.919 15.3042   6
  -4  -1  -5 596.287 20.0018   3
   4  -1   5 572.430 21.6559   3
  -4  -1  -5 612.626 16.1814   5
   4  -1   5 569.811 12.8529   2
   4   1   5 562.815 20.3573   3
   4   1   5 571.354 15.8798   5
   4   1   5 605.171 15.4234   6
  -4   1  -5 605.058 20.4794   3
  -4   1  -5 574.810 11.4769   5
   5  -1   5 6.46607 4.70007   3
  -5  -1  -5 9.99896 3.71086   3
   5  -1   5 9.90385 2.17576   2
  -5  -1  -5 4.66815 2.77001   5
   5  -1   5 8.15121 3.10364   6
   5   1   5 8.66525 2.86968   6
  -5   1  -5 8.53935 3.98219   3
   5   1   5 13.2430 4.71004   3
  -5   1  -5 11.2988 2.47945   5
  -6  -1  -5 36.0528 6.21275   3
  -6  -1  -5 34.6043 2.45632   2
   6  -1   5 34.2379 5.48670   6
   6  -1   5 30.6624 8.88849   3
   6  -1   5 33.5527 3.55507   2
  -6  -1  -5 30.7618 5.14487   5
  -6   1  -5 37.8203 6.77819   3
  -6   1  -5 36.3529 4.40571   5
   6   1   5 33.3301 5.26979   6
   6   1   5 52.1166 8.20515   3
  -7  -1  -5 2.27081 1.61836   2
  -7  -1  -5 -2.2396 2.58361   3
  -7  -1  -5 -1.3509 1.73802   6
   7  -1   5 2.84350 1.97223   2
  -7  -1  -5 -2.7814 2.54994   5
   7  -1   5 2.97206 3.23926   6
  -7  -1  -5 3.27866 1.74567   6
   7   1   5 0.82022 4.19964   3
  -7   1  -5 1.93333 1.87120   6
  -7   1  -5 1.90976 3.63424   3
  -7   1  -5 0.31883 2.51487   5
   7   1   5 -0.1585 3.46140   6
   8  -1   5 107.191 10.2939   6
  -8  -1  -5 104.844 6.28819   6
  -8  -1  -5 134.974 10.0738   5
  -8  -1  -5 126.098 6.50336   6
   8  -1   5 136.686 7.35190   2
  -8  -1  -5 134.490 6.40090   2
  -8  -1  -5 126.868 11.5995   3
  -8   1  -5 129.603 12.3033   3
   8   1   5 137.005 11.0913   6
  -8   1  -5 131.776 8.78187   5
  -8   1  -5 133.590 6.83993   6
  -9  -1  -5 2.13891 4.03466   5
  -9  -1  -5 8.71692 2.71022   2
   9  -1   5 10.4278 5.23825   6
  -9  -1  -5 15.7284 6.12903   3
   9  -1   5 8.06456 2.92304   2
  -9  -1  -5 5.51894 3.07607   6
   9   1   5 7.29739 4.88620   6
  -9   1  -5 13.5464 7.34647   3
  -9   1  -5 7.88897 4.14975   5
 -10  -1  -5 3.52537 3.22557   6
 -10  -1  -5 3.47624 3.92122   3
 -10  -1  -5 0.19051 3.08866   6
  10  -1   5 -1.2682 3.95648   6
  10  -1   5 1.50579 2.63107   2
 -10  -1  -5 -0.6876 3.92944   5
 -10   1  -5 1.79805 3.48315   5
 -10   1  -5 -9.7836 4.38798   3
 -10   1  -5 0.96807 3.25594   6
  10   1   5 7.30598 5.50286   6
 -11  -1  -5 59.9221 10.7602   3
 -11  -1  -5 50.7664 8.76448   5
 -11  -1  -5 52.9659 7.35459   6
  11  -1   5 51.9929 10.1203   6
 -11  -1  -5 49.5529 6.66923   2
  11  -1   5 62.8952 6.61094   2
 -11   1  -5 39.1475 8.97744   3
 -11   1  -5 61.9988 8.24136   5
 -11   1  -5 50.0177 7.01157   6
  11   1   5 57.4243 10.3286   6
  12  -1   5 86.9697 8.28274   2
 -12  -1  -5 86.3705 12.5839   3
  12  -1   5 108.197 13.9753   6
 -12  -1  -5 115.938 9.19871   2
 -12  -1  -5 105.588 9.50723   6
 -12   1  -5 107.421 9.94642   6
 -12   1  -5 125.252 11.6689   5
 -12   1  -5 104.537 13.9986   3
  12   1   5 80.8535 12.7596   6
 -13  -1  -5 5.42161 6.52287   3
  13  -1   5 6.27043 4.68726   2
 -13  -1  -5 13.6433 6.56930   6
 -13  -1  -5 4.98896 6.13744   5
 -13   1  -5 4.27097 6.64463   5
 -14  -2   5 121.213 10.9976   3
  14  -2  -5 87.9936 13.1975   6
  14  -2  -5 118.483 13.1327   2
  14   2  -5 120.058 14.3028   6
 -14   2   5 118.769 17.2189   3
  14   2  -5 122.011 13.8323   2
  13  -2  -5 112.270 12.9950   2
  13  -2  -5 106.418 12.6934   6
 -13  -2   5 113.939 10.4373   3
  13   2  -5 111.810 13.4506   6
 -13   2   5 136.937 16.3650   3
  13   2  -5 122.600 15.8072   4
  13   2  -5 117.808 12.5477   2
  12  -2  -5 99.2748 11.0255   2
  12  -2  -5 107.043 11.6053   6
 -12  -2   5 102.513 8.90634   3
  12   2  -5 100.758 11.1751   6
  12   2  -5 93.3896 12.7996   4
  12   2  -5 118.673 12.3421   2
 -12   2   5 76.4761 12.0061   3
  11  -2  -5 104.687 11.3612   2
 -11  -2   5 95.2780 8.36319   3
  11  -2  -5 89.7631 10.3909   6
  11   2  -5 95.1450 10.4353   6
  11   2  -5 117.440 11.2052   2
  11   2  -5 77.6957 12.5735   4
  10  -2  -5 290.439 16.0433   6
 -10  -2   5 306.416 12.7698   3
  10  -2  -5 290.961 16.6339   2
  10   2  -5 317.847 20.5034   4
  10   2  -5 310.462 16.5648   6
  10   2  -5 312.418 17.3029   2
   9  -2  -5 236.972 13.6445   6
  -9  -2   5 221.731 14.0393   2
  -9  -2   5 233.953 17.0330   6
  -9  -2   5 250.697 10.4898   3
   9  -2  -5 229.185 14.4730   2
  -9   2   5 211.962 16.3197   6
   9   2  -5 248.712 13.9745   6
   9   2  -5 249.531 15.2495   2
   9   2  -5 234.947 17.2238   4
   8  -2  -5 194.823 11.4926   6
  -8  -2   5 202.857 8.36685   3
  -8  -2   5 207.914 12.9479   6
   8  -2  -5 189.186 12.2767   2
  -8  -2   5 180.776 12.0112   2
  -8   2   5 170.418 13.2146   2
   8   2  -5 187.025 12.2938   2
   8   2  -5 199.935 11.6980   6
  -8   2   5 184.929 13.1263   5
  -8   2   5 197.514 14.4060   6
   8   2  -5 197.230 14.7580   4
  -7  -2   5 24.1024 5.21337   2
   7  -2  -5 23.0172 4.97668   2
   7  -2  -5 21.5459 4.31077   6
  -7  -2   5 20.8796 4.92755   6
  -7  -2   5 25.8192 3.10482   3
  -7   2   5 21.3433 5.21033   2
   7   2  -5 20.1895 5.47041   4
  -7   2   5 27.3697 5.69072   6
  -7   2   5 32.2406 6.64467   5
   7   2  -5 19.6097 4.35349   6
   7   2  -5 29.8868 6.03924   2
  -6  -2   5 445.732 16.6533   6
  -6  -2   5 440.463 16.8104   2
   6  -2  -5 453.725 17.3789   2
   6  -2  -5 442.373 14.5965   6
  -6  -2   5 433.309 9.20645   3
   6   2  -5 455.745 15.0928   6
   6   2  -5 427.105 18.8004   4
   6   2  -5 441.271 17.1371   2
  -6   2   5 467.190 18.4148   2
  -6   2   5 453.476 18.3566   5
  -6   2   5 443.873 16.5495   6
  -5  -2   5 151.833 11.1982   4
   5  -2  -5 148.817 7.64177   6
  -5  -2   5 172.513 9.21185   6
   5  -2  -5 159.211 10.3883   4
   5  -2  -5 173.249 8.10179   6
   5  -2  -5 170.130 9.87205   2
  -5  -2   5 159.466 9.69629   2
   5   2  -5 155.787 7.95960   6
  -5   2   5 149.609 9.68264   2
  -5   2   5 175.200 10.5742   5
   5   2  -5 170.953 11.0283   4
  -5   2   5 177.898 9.56750   6
  -4  -2   5 678.441 19.3587   2
  -4  -2   5 638.315 21.7240   4
   4  -2  -5 659.909 14.3662   6
   4  -2  -5 640.836 14.5094   6
   4  -2  -5 652.334 19.5843   4
  -4   2   5 638.553 19.3159   2
  -4   2   5 630.016 19.7289   5
   4   2  -5 636.356 14.6562   6
   4   2  -5 652.779 20.6915   4
   3  -2  -5 947.811 14.6857   6
   3  -2  -5 989.894 22.1135   4
  -3  -2   5 955.361 25.4845   4
  -3  -2   5 939.206 22.6100   2
   3  -2  -5 942.010 22.0976   2
  -3  -2   5 921.245 13.8952   3
  -3  -2   5 962.013 20.1403   6
   3  -2  -5 947.146 14.7715   6
  -3   2   5 986.438 23.8996   5
   3   2  -5 959.323 24.8638   4
  -3   2   5 958.669 22.9730   2
  -3   2   5 936.670 19.7078   6
  -2  -2   5 1011.46 25.1440   4
  -2  -2   5 1018.54 22.8270   2
  -2  -2   5 989.663 19.1986   6
   2  -2  -5 1027.55 21.7805   2
  -2  -2   5 986.081 17.5594   3
   2  -2  -5 1006.33 23.5856   5
   2  -2  -5 1010.32 20.0074   4
  -2   2   5 1029.29 19.5669   6
  -2   2   5 1045.89 22.8479   2
   2   2  -5 1034.02 24.9238   4
  -2   2   5 1038.68 23.7625   5
   2   2  -5 991.149 16.3852   3
  -2   2   5 1022.38 18.8912   6
  -1  -2   5 202.307 10.3302   4
  -1  -2   5 227.905 7.37136   6
   1  -2  -5 231.178 8.66028   2
  -1  -2   5 209.579 8.30751   3
   1  -2  -5 231.400 9.99182   5
   1  -2  -5 231.429 7.56114   4
  -1   2   5 222.635 9.00455   2
   1   2  -5 225.769 7.67485   3
  -1   2   5 216.289 10.4159   3
  -1   2   5 235.697 7.04920   6
  -1   2   5 223.967 11.5356   5
   1   2  -5 220.387 10.8122   4
  -1   2   5 229.251 8.13548   4
  -1   2   5 225.376 6.99814   6
   0  -2   5 702.525 20.0784   4
   0  -2   5 697.199 18.1094   3
   0  -2   5 690.006 12.4607   5
   0  -2  -5 691.556 14.7472   2
   0  -2  -5 710.671 14.2345   4
   0  -2  -5 685.626 17.6789   5
   0   2   5 722.725 12.9385   6
   0   2   5 707.828 12.8169   6
   0   2   5 696.595 19.5068   3
   0   2   5 703.712 14.1425   4
   0   2   5 702.859 17.9540   5
   0   2   5 693.101 15.4209   2
   0   2  -5 724.592 16.8451   3
   0   2  -5 705.104 20.2703   4
  -1  -2  -5 61.6817 3.56105   2
   1  -2   5 48.1922 5.90604   4
  -1  -2  -5 52.2902 5.66849   3
   1  -2   5 56.4093 5.81361   3
   1  -2   5 62.4513 3.95450   6
  -1  -2  -5 62.2648 5.24844   5
   1   2   5 55.6662 3.62623   6
   1   2   5 60.8132 5.67617   3
   1   2   5 68.1627 5.52660   5
   1   2   5 59.7504 3.95851   4
  -1   2  -5 57.9281 5.38402   3
   1   2   5 59.7255 3.59157   6
  -2  -2  -5 46.9609 2.55732   2
  -2  -2  -5 50.1875 4.93173   5
   2  -2   5 41.0835 5.79724   3
   2  -2   5 48.3607 4.03961   6
  -2  -2  -5 42.2073 6.47148   3
   2  -2   5 46.7270 5.49187   4
   2   2   5 49.3992 3.76956   6
   2   2   5 54.5221 4.30383   4
   2   2   5 44.8223 3.92512   6
   2   2   5 50.6592 5.30099   5
   2   2   5 45.0137 5.34602   3
  -2   2  -5 52.8957 5.70329   3
   3  -2   5 -0.5743 2.44770   3
  -3  -2  -5 0.13141 0.53919   2
  -3  -2  -5 0.57201 1.96275   3
  -3  -2  -5 -0.5138 0.40702   2
   3  -2   5 -3.0081 2.03444   4
   3  -2   5 -0.1394 1.59339   6
  -3  -2  -5 2.29279 2.18040   5
   3  -2   5 2.15851 2.24967   2
   3   2   5 0.99777 1.99748   6
   3   2   5 0.11558 2.08614   5
  -3   2  -5 0.52291 2.70540   3
   3   2   5 -1.6823 1.77272   3
   3   2   5 -1.5967 1.28266   6
  -4  -2  -5 114.108 7.84740   5
  -4  -2  -5 120.345 9.11619   3
   4  -2   5 108.601 7.12173   6
   4  -2   5 120.782 6.95546   2
  -4   2  -5 106.438 9.20721   3
  -4   2  -5 107.926 3.47141   5
   4   2   5 92.1875 7.53061   5
   4   2   5 94.7534 8.61222   3
  -4   2  -5 112.343 3.33603   5
   4   2   5 106.703 7.03500   6
  -5  -2  -5 1818.30 41.0530   5
   5  -2   5 1799.43 32.4469   2
   5  -2   5 1853.00 35.3160   6
  -5  -2  -5 1802.07 40.2871   3
  -5   2  -5 1810.44 26.3226   5
   5   2   5 1857.92 35.5227   6
  -5   2  -5 1788.40 26.3438   5
  -5   2  -5 1763.78 41.7011   3
   5   2   5 1804.76 36.1783   5
   5   2   5 1801.84 41.5020   3
  -6  -2  -5 1359.31 31.4754   5
  -6  -2  -5 1328.33 35.1338   3
  -6  -2  -5 1346.76 20.2712   6
  -6  -2  -5 1328.54 20.0989   6
  -6  -2  -5 1343.47 19.2139   2
   6  -2   5 1353.25 31.3653   6
   6  -2   5 1360.09 27.3662   2
  -6   2  -5 1363.00 23.8705   5
  -6   2  -5 1345.01 20.7443   6
  -6   2  -5 1327.00 23.5257   5
   6   2   5 1346.56 31.3465   6
  -6   2  -5 1330.23 37.0016   3
   7  -2   5 331.568 12.7121   2
   7  -2   5 334.542 15.8874   6
  -7  -2  -5 359.981 18.1497   3
  -7  -2  -5 335.665 10.0405   6
  -7  -2  -5 351.087 8.83189   2
  -7  -2  -5 319.800 15.2522   5
  -7  -2  -5 354.353 9.98052   6
   7   2   5 328.126 15.8113   6
  -7   2  -5 353.674 10.3458   6
  -7   2  -5 318.867 18.4329   3
   7   2   5 348.693 19.3188   3
  -7   2  -5 361.138 11.9623   5
  -8  -2  -5 80.9781 9.24837   3
  -8  -2  -5 68.1702 4.52289   2
  -8  -2  -5 78.2758 8.79431   5
   8  -2   5 82.1555 9.37544   6
  -8  -2  -5 85.7648 6.10406   6
   8   2   5 81.1171 9.42496   6
  -8   2  -5 76.7327 10.1612   3
  -8   2  -5 77.3132 6.89589   5
  -9  -2  -5 182.255 16.7186   3
   9  -2   5 147.589 12.9517   6
   9  -2   5 160.863 9.70086   2
  -9  -2  -5 163.331 8.73194   6
  -9  -2  -5 171.357 12.7918   5
  -9  -2  -5 155.291 7.46543   2
  -9  -2  -5 152.472 8.46359   6
  -9   2  -5 158.748 8.66465   6
   9   2   5 152.239 13.0988   6
  -9   2  -5 198.097 16.1971   3
  -9   2  -5 179.685 10.1954   5
 -10  -2  -5 160.421 13.3648   5
  10  -2   5 187.713 10.8277   2
 -10  -2  -5 166.288 9.31661   6
 -10  -2  -5 160.128 9.26182   6
 -10  -2  -5 161.411 8.48494   2
  10  -2   5 186.985 15.1600   6
 -10  -2  -5 164.835 14.4515   3
 -10   2  -5 155.949 10.7446   5
 -10   2  -5 167.266 9.69881   6
  10   2   5 166.651 14.7179   6
 -10   2  -5 175.346 16.1369   3
 -11  -2  -5 5.39343 4.44766   6
 -11  -2  -5 7.91390 6.21325   5
 -11  -2  -5 14.4606 4.16727   2
  11  -2   5 16.2254 6.63384   6
 -11  -2  -5 13.8388 7.16327   3
  11  -2   5 4.35098 3.57769   2
  11   2   5 13.9232 6.97408   6
 -11   2  -5 2.64185 5.99131   3
 -11   2  -5 1.39903 4.62701   6
 -11   2  -5 14.0184 4.69164   5
  12  -2   5 25.3427 5.89570   2
 -12  -2  -5 43.6787 9.14467   5
  12  -2   5 38.8275 9.29208   6
 -12  -2  -5 24.1821 5.54586   2
 -12  -2  -5 16.6786 7.19820   3
 -12   2  -5 44.7910 7.89306   5
  12   2   5 42.8078 9.93832   6
 -12   2  -5 36.7564 7.22298   6
 -12   2  -5 43.1952 10.5440   3
 -12   2  -5 70.3698 9.72022   5
  13  -2   5 26.8934 9.20565   6
 -13  -2  -5 43.3828 10.3718   3
 -13  -2  -5 20.1827 8.47357   5
  13  -2   5 19.9241 6.32006   2
 -13   2  -5 27.6403 10.8797   3
  13   2   5 16.7601 8.37524   6
 -13   2  -5 14.0653 6.29192   5
  14  -3  -5 13.9231 8.41329   6
 -14  -3   5 -5.6376 10.4047   5
  14  -3  -5 24.4595 7.36377   2
 -14  -3   5 22.9076 5.62650   3
  14   3  -5 5.84255 7.66633   6
 -14   3   5 9.96519 9.85294   3
 -13  -3   5 -1.1265 3.08410   3
 -13  -3   5 2.52017 6.60360   5
  13  -3  -5 8.14452 6.39434   6
  13  -3  -5 10.6434 6.08586   2
  13   3  -5 7.50212 8.30458   4
 -13   3   5 0.00189 6.38158   3
  13   3  -5 4.59578 5.85239   6
  12  -3  -5 34.8202 7.92431   6
  12  -3  -5 25.5045 7.32769   2
 -12  -3   5 51.5316 10.9494   5
  12   3  -5 42.8289 8.33195   6
  12   3  -5 39.2013 9.99318   4
  11  -3  -5 61.3542 9.09913   6
  11  -3  -5 96.0407 10.6083   2
 -11  -3   5 75.1409 6.21962   3
  11   3  -5 60.3216 8.91999   6
  11   3  -5 66.2781 11.0599   4
  10  -3  -5 95.8510 9.92751   6
  10  -3  -5 67.0209 8.98120   2
 -10  -3   5 76.4732 5.72112   3
  10   3  -5 63.8157 8.63142   6
  -9  -3   5 14.1666 2.49515   3
   9  -3  -5 11.2147 4.85591   2
   9  -3  -5 17.2552 5.23400   6
   9   3  -5 10.3941 5.66072   4
   9   3  -5 12.8175 4.83670   6
   8  -3  -5 282.597 15.9184   2
  -8  -3   5 279.985 15.7416   6
   8  -3  -5 257.553 13.6719   6
  -8  -3   5 292.939 7.43833   3
  -8  -3   5 265.086 15.0769   2
   8   3  -5 303.049 17.8481   4
  -8   3   5 250.626 15.3891   5
  -8   3   5 267.485 16.4860   2
  -8   3   5 257.690 15.2426   6
   8   3  -5 285.411 14.4793   6
   7  -3  -5 1617.54 38.1105   2
  -7  -3   5 1600.86 37.7042   6
   7  -3  -5 1548.92 33.8828   6
  -7  -3   5 1627.06 37.8504   2
   7   3  -5 1542.64 34.3841   6
  -7   3   5 1652.58 40.3966   2
   7   3  -5 1562.25 40.6283   4
  -7   3   5 1544.03 37.0936   6
  -7   3   5 1535.63 39.0814   5
   6  -3  -5 84.8248 7.07924   6
  -6  -3   5 77.4040 7.88063   6
  -6  -3   5 77.2515 7.66932   2
   6  -3  -5 72.5465 7.47435   2
   6   3  -5 68.6943 7.76180   4
  -6   3   5 67.1227 7.63349   5
  -6   3   5 69.8151 8.36585   2
  -6   3   5 83.6026 8.40820   6
   5  -3  -5 199.713 11.4270   2
  -5  -3   5 193.726 10.8651   6
  -5  -3   5 195.178 11.2435   2
  -5  -3   5 188.454 13.2601   4
   5  -3  -5 184.520 9.26468   6
   5  -3  -5 200.215 9.71975   6
   5   3  -5 193.684 12.0264   4
   5   3  -5 207.643 9.90010   6
  -5   3   5 195.296 11.0700   6
  -5   3   5 204.080 12.0514   5
  -5   3   5 198.150 12.1348   2
   4  -3  -5 25.5635 3.86827   6
   4  -3  -5 32.1149 3.89003   6
  -4  -3   5 23.2644 5.44312   4
   4  -3  -5 22.2615 4.43673   4
  -4  -3   5 22.3253 4.29578   6
   4  -3  -5 29.6382 5.01865   2
  -4  -3   5 22.5236 4.59533   2
  -4   3   5 28.3189 5.29786   5
  -4   3   5 26.7092 4.87880   2
   4   3  -5 27.8541 4.75814   4
   4   3  -5 25.2052 4.02017   6
  -4   3   5 26.2650 4.83804   6
  -3  -3   5 1078.37 24.2385   6
   3  -3  -5 1050.28 19.7381   6
  -3  -3   5 1112.05 25.1148   5
  -3  -3   5 1066.06 26.0201   2
   3  -3  -5 1057.95 27.0238   5
   3  -3  -5 1073.30 23.0946   4
   3  -3  -5 1061.34 19.6536   6
  -3  -3   5 1067.12 28.3739   4
   3   3  -5 1056.18 20.3764   6
   3   3  -5 1062.54 27.3467   4
  -3   3   5 1096.20 27.0634   5
  -3   3   5 1097.60 26.8623   6
  -3   3   5 1065.17 26.3438   2
   2  -3  -5 190.969 9.62595   2
  -2  -3   5 188.190 10.8029   4
   2  -3  -5 195.962 6.00284   6
   2  -3  -5 191.906 6.00644   6
   2  -3  -5 213.446 11.1654   5
   2  -3  -5 194.596 7.35048   4
  -2  -3   5 194.870 9.10158   6
  -2  -3   5 194.920 9.10190   5
  -2   3   5 189.162 10.0143   2
   2   3  -5 191.671 10.7386   4
  -2   3   5 194.345 8.84692   6
  -2   3   5 215.294 9.62682   6
  -2   3   5 187.148 10.2039   5
   2   3  -5 191.965 6.00135   3
  -1  -3   5 1624.58 27.8397   5
   1  -3  -5 1658.24 30.5348   2
  -1  -3   5 1678.58 29.8533   6
   1  -3  -5 1645.20 23.6041   4
  -1  -3   5 1704.22 35.3616   4
   1  -3  -5 1684.03 37.5762   5
  -1   3   5 1633.32 31.2524   2
  -1   3   5 1616.82 32.9861   5
   1   3  -5 1622.92 27.0954   3
  -1   3   5 1638.60 29.2270   6
   1   3  -5 1644.42 35.5247   4
  -1   3   5 1602.11 28.3724   6
   0  -3   5 1842.18 30.8673   6
   0  -3  -5 1827.66 31.4055   2
   0  -3   5 1830.44 37.7359   4
   0  -3  -5 1869.22 35.6651   5
   0  -3   5 1810.17 27.7616   5
   0   3  -5 1869.09 38.2844   4
   0   3   5 1870.43 37.7909   3
   0   3   5 1828.41 30.5946   6
   0   3   5 1886.24 32.5516   2
   0   3  -5 1866.38 32.7479   3
   0   3   5 1872.44 35.9186   5
   0   3   5 1886.69 31.2762   6
   1  -3   5 28.7226 2.33560   5
   1  -3   5 41.8763 5.91494   4
  -1  -3  -5 33.7135 3.57354   2
  -1  -3  -5 31.9188 4.60873   5
   1  -3   5 33.4688 4.39206   6
   1   3   5 34.9892 4.07123   6
   1   3   5 30.3118 4.63058   5
  -1   3  -5 41.4214 4.88638   3
   1   3   5 27.8725 2.14534   4
   1   3   5 33.2440 4.86378   3
   1   3   5 34.1116 4.08805   6
   2  -3   5 246.201 12.9392   4
   2  -3   5 229.035 9.78623   6
  -2  -3  -5 236.050 8.18394   2
   2   3   5 246.126 12.4283   3
  -2   3  -5 223.038 11.7233   3
   2   3   5 237.107 9.76599   6
   2   3   5 222.903 11.2077   5
   2   3   5 215.976 9.41628   6
   2   3   5 223.518 7.10699   4
   3  -3   5 411.701 15.0790   2
   3  -3   5 418.496 14.0931   6
  -3  -3  -5 414.471 10.6187   2
  -3  -3  -5 387.349 16.8951   3
   3  -3   5 400.010 17.4817   4
  -3  -3  -5 418.003 15.5536   5
   3   3   5 454.380 17.6569   3
  -3   3  -5 424.174 17.6324   3
   3   3   5 400.476 13.6672   6
   3   3   5 410.484 16.0978   5
  -4  -3  -5 3656.95 47.5080   2
  -4  -3  -5 3562.69 63.1558   3
   4  -3   5 3634.87 57.2655   2
  -4  -3  -5 3607.18 45.9822   2
   4  -3   5 3581.97 56.2269   6
  -4  -3  -5 3731.77 60.1329   5
   4  -3   5 3563.50 64.5013   4
  -4  -3  -5 3693.22 42.6884   6
  -4   3  -5 3630.96 43.2956   5
   4   3   5 3642.24 63.3454   3
   4   3   5 3610.05 60.0090   5
   4   3   5 3768.17 57.3821   6
  -4   3  -5 3656.92 65.4630   3
   5  -3   5 7.21573 3.46581   6
  -5  -3  -5 7.90897 1.88680   6
  -5  -3  -5 4.89927 3.99262   5
  -5  -3  -5 6.87297 4.18643   3
  -5  -3  -5 3.90078 1.39426   2
  -5  -3  -5 3.06671 1.87635   6
   5  -3   5 5.28109 3.19933   2
   5   3   5 13.6429 4.90101   5
   5   3   5 7.55537 3.73137   6
  -5   3  -5 2.62600 3.90323   3
  -5   3  -5 9.23586 1.75243   5
  -5   3  -5 4.53654 2.05099   6
   5   3   5 4.07000 4.45008   3
  -6  -3  -5 415.096 17.5776   5
  -6  -3  -5 398.556 10.8803   6
  -6  -3  -5 411.439 11.1383   6
  -6  -3  -5 386.540 9.53074   2
   6  -3   5 410.770 15.6405   2
  -6  -3  -5 397.444 18.6638   3
   6  -3   5 384.860 16.7219   6
  -6   3  -5 414.422 10.9089   5
  -6   3  -5 388.150 11.1985   6
   6   3   5 385.417 16.7262   6
  -6   3  -5 432.422 21.2253   3
   6   3   5 380.921 19.0164   3
  -7  -3  -5 11.5208 4.61026   3
  -7  -3  -5 15.2107 2.43501   2
  -7  -3  -5 8.06623 2.74253   6
   7  -3   5 9.72200 3.62931   2
  -7  -3  -5 13.8839 4.77630   5
   7  -3   5 11.5143 4.61524   6
  -7   3  -5 3.81635 4.02659   3
  -7   3  -5 17.1261 3.19897   5
   7   3   5 13.1507 5.15568   3
   7   3   5 13.7982 4.62719   6
  -8  -3  -5 23.3325 5.62746   5
   8  -3   5 11.1011 5.20871   6
  -8  -3  -5 12.3045 2.52038   2
  -8  -3  -5 11.7518 5.49617   3
   8  -3   5 7.68002 3.80981   2
  -8  -3  -5 10.6541 3.21945   6
  -8  -3  -5 14.8910 3.49027   6
  -8   3  -5 19.0026 3.81950   6
  -8   3  -5 14.1423 3.84595   5
   8   3   5 10.1842 4.96150   6
  -9  -3  -5 23.6578 4.49609   6
  -9  -3  -5 31.3001 5.32155   6
  -9  -3  -5 24.0625 6.68703   5
   9  -3   5 27.1995 5.83791   2
   9  -3   5 41.8168 9.50129   6
  -9  -3  -5 37.0678 4.37630   2
  -9   3  -5 29.7781 5.48068   5
  -9   3  -5 33.5421 5.93150   6
  -9   3  -5 32.6686 8.23982   3
  10  -3   5 129.624 12.7335   6
 -10  -3  -5 134.249 12.8992   5
 -10  -3  -5 139.154 13.4308   3
  10  -3   5 131.148 9.98772   2
 -10  -3  -5 119.918 8.78321   6
  10   3   5 124.003 13.1704   6
 -10   3  -5 132.963 9.44601   6
 -10   3  -5 113.568 8.91199   5
 -10   3  -5 117.744 14.2119   3
 -10   3  -5 139.362 10.0043   5
 -11  -3  -5 190.245 15.6192   5
  11  -3   5 188.252 16.4334   6
  11  -3   5 193.382 12.1974   2
 -11  -3  -5 187.392 11.8245   6
 -11  -3  -5 217.028 10.4363   2
 -11  -3  -5 183.187 16.0227   3
 -11   3  -5 189.623 12.4011   5
 -11   3  -5 211.458 18.9915   3
  11   3   5 176.473 15.7163   6
 -11   3  -5 195.813 12.4968   5
 -11   3  -5 179.067 11.2292   6
 -12  -3  -5 303.741 20.1055   5
 -12  -3  -5 306.040 16.3211   6
 -12  -3  -5 255.158 15.6104   6
  12  -3   5 307.046 21.5784   6
  12  -3   5 325.448 16.5022   2
  12   3   5 318.646 22.3086   6
 -12   3  -5 310.973 24.0961   3
 -12   3  -5 347.198 17.0689   5
 -14  -4   5 32.1100 12.8171   5
  14  -4  -5 29.9264 9.14112   6
  14  -4  -5 12.8111 6.52413   2
 -14   4   5 17.0632 10.7223   3
  14   4  -5 12.4858 9.15596   4
  14   4  -5 16.8238 8.29261   6
  13  -4  -5 676.573 29.9679   2
 -13  -4   5 753.571 36.3741   5
  13  -4  -5 684.091 29.8142   6
 -13  -4   5 687.828 21.5582   3
  13   4  -5 695.569 30.3623   6
  13   4  -5 723.255 35.2219   4
  12  -4  -5 113.038 12.5458   2
 -12  -4   5 108.588 15.7820   5
  12  -4  -5 127.203 13.2217   6
 -12  -4   5 115.549 7.29159   3
  12   4  -5 97.1959 14.5540   4
  12   4  -5 107.103 12.4561   6
  11  -4  -5 5.18373 4.86537   6
 -11  -4   5 7.88769 2.46209   3
 -11  -4   5 4.24445 6.57666   5
  11  -4  -5 4.81321 4.57246   2
  11   4  -5 10.0385 5.06922   6
  11   4  -5 8.17132 5.97892   4
 -10  -4   5 17.1630 7.13206   5
  10  -4  -5 13.4279 5.18029   2
  10  -4  -5 7.95160 4.56353   6
  10   4  -5 15.4988 6.27693   4
  10   4  -5 10.5735 4.87051   6
  -9  -4   5 34.5462 9.15985   5
   9  -4  -5 38.1929 7.34513   6
   9   4  -5 35.4018 8.40671   4
   9   4  -5 30.8127 6.70542   6
   8  -4  -5 266.048 15.8186   2
   8  -4  -5 278.440 14.7368   6
  -8  -4   5 256.106 16.9410   5
   8   4  -5 242.685 16.1075   4
   8   4  -5 248.260 14.2204   6
  -7  -4   5 313.146 16.0959   2
  -7  -4   5 318.106 17.6064   5
   7  -4  -5 317.275 14.7240   6
   7  -4  -5 313.053 16.5164   2
  -7  -4   5 307.152 16.5597   6
   7  -4  -5 292.522 14.3358   6
  -7   4   5 276.686 16.0083   6
   7   4  -5 303.325 14.8203   6
  -7   4   5 284.557 16.9072   2
  -7   4   5 285.635 16.7645   5
   7   4  -5 328.888 17.6076   4
  -6  -4   5 721.246 24.0135   6
   6  -4  -5 709.118 24.4924   2
   6  -4  -5 693.102 21.4651   6
[truncated: 405,719 more chars]
