# Supplementary material for: Synthesis, crystal structure and Hirshfeld surface analysis of N-(4-fluoro­phen­yl)-N-isopropyl-2-(methyl­sulfon­yl)acetamide
Source: Acta Crystallogr E Crystallogr Commun. 2023 Apr 28;79(Pt 5):512–5. doi: 10.1107/S2056989023003675 (PMC10162089; doi:10.1107/S2056989023003675)
Supplement: Supplementary file 2 [file e-79-00512-Isup2.hkl]

data_I                                                                          
_shelx_title ' m22297 : space group P21/c'                                      
_shelx_refln_list_code          4                                               
_shelx_F_calc_maximum      116.44                                               
_exptl_crystal_F_000       576.00                                               
_reflns_d_resolution_high  0.7697                                               
                                                                                
loop_                                                                           
 _space_group_symop_operation_xyz                                               
 'x, y, z'                                                                      
 '-x, y+1/2, -z+1/2'                                                            
 '-x, -y, -z'                                                                   
 'x, -y-1/2, z-1/2'                                                             
                                                                                
_cell_length_a    12.9530                                                       
_cell_length_b     8.7657                                                       
_cell_length_c    11.7723                                                       
_cell_angle_alpha  90.000                                                       
_cell_angle_beta  100.457                                                       
_cell_angle_gamma  90.000                                                       
                                                                                
_shelx_F_squared_multiplier     1.000                                           
                                                                                
loop_                                                                           
 _refln_index_h                                                                 
 _refln_index_k                                                                 
 _refln_index_l                                                                 
 _refln_F_squared_calc                                                          
 _refln_F_squared_meas                                                          
 _refln_F_squared_sigma                                                         
 _refln_observed_status                                                         
   2   0   0       2870.00       2930.84        18.85 o                         
   5   0   0       4629.55       4820.55        27.03 o                         
   6   0   0       1687.98       1776.25        14.76 o                         
   7   0   0       4776.62       5020.75        30.07 o                         
   8   0   0        726.42        702.74         8.75 o                         
   9   0   0       4824.77       4881.93        31.54 o                         
  10   0   0        381.96        402.44         7.34 o                         
  11   0   0         86.08        109.33         4.42 o                         
  12   0   0       5540.86       5351.50        65.38 o                         
  13   0   0       2213.22       2176.04        30.19 o                         
  14   0   0         43.77         25.88         4.38 o                         
  15   0   0          8.49          0.23         3.46 o                         
   1   1   0       2931.56       2840.95        37.64 o                         
   2   1   0       2299.22       2191.11         7.96 o                         
   3   1   0      13558.70      12866.70        93.24 o                         
   4   1   0       1043.01       1101.83         6.33 o                         
   5   1   0         97.77         85.19         1.55 o                         
   6   1   0        816.20        762.23         5.23 o                         
   7   1   0        472.70        423.37         4.01 o                         
   8   1   0        143.20        151.41         2.73 o                         
   9   1   0         25.92         20.23         1.31 o                         
  10   1   0        584.36        583.86         6.89 o                         
  11   1   0        669.48        621.64         7.47 o                         
  12   1   0         25.82         26.60         2.51 o                         
  13   1   0          4.81          6.69         2.28 o                         
  14   1   0         76.62         70.98         4.08 o                         
  15   1   0        248.25        239.30         6.29 o                         
   1   2   0        420.38        378.59         2.73 o                         
   2   2   0       2445.92       2418.43        10.07 o                         
   3   2   0        216.01        189.61         1.77 o                         
   4   2   0         19.49         11.59         0.72 o                         
   5   2   0        852.05        906.04         5.37 o                         
   6   2   0        292.51        333.25         3.11 o                         
   7   2   0         75.63         88.78         1.60 o                         
   8   2   0          0.27         -0.12         0.55 o                         
   9   2   0        262.03        255.19         3.73 o                         
  10   2   0        110.02        126.49         2.79 o                         
  11   2   0        173.51        166.73         3.50 o                         
  12   2   0        585.79        572.94         8.79 o                         
  13   2   0        162.67        157.69         3.78 o                         
  14   2   0        355.14        349.82         6.00 o                         
  15   2   0        106.40        101.97         4.45 o                         
  16   2   0        191.38        196.71         9.91 o                         
   1   3   0        152.92        173.09         2.23 o                         
   2   3   0       1107.75       1109.94         6.16 o                         
   3   3   0       2812.99       2836.46        13.09 o                         
   4   3   0       4030.11       4023.47        15.91 o                         
   5   3   0       2369.29       2387.35        12.30 o                         
   6   3   0        690.73        635.47         5.19 o                         
   7   3   0        835.80        858.74         6.62 o                         
   8   3   0        450.53        450.47         4.78 o                         
   9   3   0        731.79        744.64         5.60 o                         
  10   3   0         56.74         68.71         1.92 o                         
  11   3   0        116.97        100.47         2.94 o                         
  12   3   0         38.17         39.52         2.77 o                         
  13   3   0         77.40         72.23         2.87 o                         
  14   3   0          9.92          9.84         7.56 o                         
  15   3   0        148.93        142.02         5.96 o                         
   0   4   0        194.73        193.86         4.03 o                         
   1   4   0         19.74         29.65         1.27 o                         
   2   4   0         41.47         68.44         1.65 o                         
   3   4   0         54.43         74.01         2.13 o                         
   4   4   0          3.87          8.17         0.98 o                         
   5   4   0        157.87        190.20         2.91 o                         
   6   4   0         43.54         43.52         2.09 o                         
   7   4   0        442.33        405.60         5.62 o                         
   8   4   0        285.24        274.89         5.87 o                         
   9   4   0         28.95         26.58         1.75 o                         
  10   4   0         38.79         25.36         1.29 o                         
  11   4   0         14.78         17.89         1.89 o                         
  12   4   0        123.90        124.63         4.04 o                         
  13   4   0          4.51          1.14         2.01 o                         
  14   4   0        148.33        158.87         6.67 o                         
  15   4   0         97.26        105.86         7.28 o                         
   1   5   0        802.22        963.80         7.52 o                         
   2   5   0         15.53         18.81         1.24 o                         
   3   5   0        777.68        815.14         7.19 o                         
   4   5   0        535.04        573.34         5.89 o                         
   5   5   0        815.61        844.19         8.12 o                         
   6   5   0         35.81         30.68         1.67 o                         
   7   5   0        138.74        158.20         3.64 o                         
   8   5   0         78.35         81.81         2.97 o                         
   9   5   0         10.96          6.77         1.47 o                         
  10   5   0        324.75        313.60         5.35 o                         
  11   5   0        110.21         93.55         6.36 o                         
  12   5   0        109.09        110.60         4.50 o                         
  13   5   0          0.13         -0.66         2.84 o                         
  14   5   0          5.45          4.49         2.41 o                         
   0   6   0         33.08         47.11         3.57 o                         
   1   6   0         38.29         41.77         1.98 o                         
   2   6   0         61.26         61.60         2.73 o                         
   3   6   0        388.43        355.70         4.54 o                         
   4   6   0        379.39        366.71         5.38 o                         
   5   6   0        104.14        110.80         3.77 o                         
   6   6   0          0.61         -1.19         1.19 o                         
   7   6   0          2.23          2.76         1.03 o                         
   8   6   0         95.49         96.60         3.79 o                         
   9   6   0         44.81         47.77         2.86 o                         
  10   6   0          4.12          4.44         2.32 o                         
  11   6   0         85.51         81.81         4.58 o                         
  12   6   0          0.00          5.36         2.58 o                         
  13   6   0          1.97         -0.19         2.60 o                         
  14   6   0         28.10         19.26         3.58 o                         
   1   7   0         42.65         50.22         2.41 o                         
   2   7   0       1102.85       1100.15         9.41 o                         
   3   7   0       1081.79       1083.01         9.23 o                         
   4   7   0        422.09        420.13         7.35 o                         
   5   7   0          2.29          2.27         1.56 o                         
   6   7   0       2942.71       2973.47        29.49 o                         
   7   7   0        254.90        248.73         6.02 o                         
   8   7   0         66.17         79.08         4.97 o                         
   9   7   0        251.15        249.25         6.91 o                         
  10   7   0        412.11        408.84         8.44 o                         
  11   7   0         11.72         14.18         2.19 o                         
  12   7   0         50.05         49.22         4.69 o                         
  13   7   0         33.44         28.61         4.11 o                         
   0   8   0       1631.60       1635.02        32.24 o                         
   1   8   0          7.77         10.75         1.91 o                         
   2   8   0        676.23        628.72        10.83 o                         
   3   8   0         57.11         58.63         3.90 o                         
   4   8   0        226.35        226.95         5.87 o                         
   5   8   0         15.55          8.60         2.16 o                         
   6   8   0         16.71         18.07         2.43 o                         
   7   8   0          8.45          7.95         2.25 o                         
   8   8   0         34.28         39.21         3.69 o                         
   9   8   0        706.31        703.73        12.28 o                         
  10   8   0         36.25         46.51        10.59 o                         
  11   8   0          5.74          8.17         2.52 o                         
   1   9   0          1.36         -0.90         1.95 o                         
   2   9   0         13.42         15.37         2.50 o                         
   3   9   0        103.66         99.01         5.61 o                         
   4   9   0         71.03         81.19         5.29 o                         
   5   9   0         80.09         83.75         5.36 o                         
   6   9   0        452.06        428.12         9.03 o                         
   7   9   0        146.94        156.87         5.60 o                         
   8   9   0         88.83         90.71         6.72 o                         
   9   9   0         89.47         96.23         6.97 o                         
  10   9   0         25.17         11.32         3.72 o                         
   0  10   0        291.22        309.72        11.80 o                         
   1  10   0        347.54        343.58         8.82 o                         
   2  10   0        787.35        772.11        17.44 o                         
   3  10   0        476.76        471.10        13.27 o                         
   4  10   0        164.96        178.96         8.16 o                         
   5  10   0         94.52        106.73         7.93 o                         
   6  10   0          9.18          7.18         3.86 o                         
   7  10   0         21.25         17.79         4.46 o                         
   1  11   0         11.96          9.81         4.20 o                         
   2  11   0          8.10         10.80         4.63 o                         
   3  11   0        104.52        106.95         7.45 o                         
   4  11   0         11.26         17.46         7.54 o                         
 -15   1   1         30.65         31.16         4.03 o                         
 -14   1   1         18.25         14.03         2.52 o                         
 -13   1   1        105.24        100.71         4.48 o                         
 -12   1   1        166.67        166.92         6.08 o                         
 -11   1   1         48.42         45.69         2.46 o                         
 -10   1   1       1300.77       1268.85         9.68 o                         
  -9   1   1        684.64        690.69         6.85 o                         
  -8   1   1        161.95        177.85         3.07 o                         
  -7   1   1        757.34        833.38         6.29 o                         
  -6   1   1        849.97        899.30         6.14 o                         
  -5   1   1       2226.46       2195.22        10.77 o                         
  -4   1   1       3462.64       3656.11        14.93 o                         
  -3   1   1        182.10        160.80         1.62 o                         
  -2   1   1         30.81         21.28         0.64 o                         
  -1   1   1       1372.15       1344.45         6.11 o                         
   0   1   1        514.93        483.21         2.72 o                         
   1   1   1        593.48        548.05         3.14 o                         
   2   1   1        939.24        952.90         5.92 o                         
   3   1   1       9688.38       9879.26        67.07 o                         
   4   1   1       1343.14       1416.65         8.36 o                         
   5   1   1       6243.75       6606.47        28.48 o                         
   6   1   1        253.76        250.85         2.92 o                         
   7   1   1        419.20        419.58         4.62 o                         
   8   1   1        386.51        445.52         4.73 o                         
   9   1   1        140.36        148.48         2.89 o                         
  10   1   1        106.90        113.44         2.74 o                         
  11   1   1        301.14        280.29         5.06 o                         
  12   1   1        239.13        227.25         4.75 o                         
  13   1   1         51.45         46.05         2.61 o                         
  14   1   1          0.26         -0.04         2.69 o                         
  15   1   1        615.60        541.18        12.89 o                         
 -16   2   1         13.42         15.32         4.54 o                         
 -15   2   1         41.19         38.23         2.25 o                         
 -14   2   1         67.80         56.29         3.13 o                         
 -13   2   1         88.36         83.17         2.63 o                         
 -12   2   1        304.15        313.27         4.21 o                         
 -11   2   1        852.86        878.14         6.71 o                         
 -10   2   1         89.15         95.04         1.98 o                         
  -9   2   1        509.24        482.15         4.24 o                         
  -8   2   1        245.53        265.94         3.02 o                         
  -7   2   1        146.72        162.85         2.40 o                         
  -6   2   1       1578.93       1764.01         8.94 o                         
  -5   2   1        302.02        290.44         2.93 o                         
  -4   2   1        186.37        222.51         2.60 o                         
  -3   2   1         15.65          7.68         0.60 o                         
  -2   2   1       2819.37       2728.36        10.92 o                         
  -1   2   1        358.02        350.97         2.85 o                         
   0   2   1       2283.13       2320.29         9.78 o                         
   1   2   1       1208.23       1223.76         6.12 o                         
   2   2   1        377.69        372.00         3.14 o                         
   3   2   1       1476.29       1436.98         6.42 o                         
   4   2   1       3314.92       3408.63        15.69 o                         
   5   2   1         82.84         76.68         1.69 o                         
   6   2   1        274.24        305.64         3.35 o                         
   7   2   1         55.77         46.33         1.49 o                         
   8   2   1        317.55        280.33         3.90 o                         
   9   2   1        562.59        537.40         4.74 o                         
  10   2   1        489.98        450.97         4.84 o                         
  11   2   1        543.95        555.91         5.74 o                         
  12   2   1        418.59        409.31         5.09 o                         
  13   2   1        469.61        484.19         6.89 o                         
  14   2   1        115.01        128.90         6.00 o                         
  15   2   1         81.64         78.44         3.64 o                         
  16   2   1        104.55        106.31         6.07 o                         
 -16   3   1         78.02         86.65        10.33 o                         
 -15   3   1          1.31         -2.36         2.36 o                         
 -14   3   1          2.83          5.69         2.73 o                         
 -13   3   1        197.31        191.59         3.53 o                         
 -12   3   1        698.73        700.31         6.13 o                         
 -11   3   1        205.53        178.65         3.35 o                         
 -10   3   1        897.84        883.17         6.60 o                         
  -9   3   1        710.52        678.17         5.50 o                         
  -8   3   1        893.84        890.81         6.38 o                         
  -7   3   1          1.97          2.36         0.70 o                         
  -6   3   1          5.26          6.50         0.83 o                         
  -5   3   1       2013.19       2117.35        11.17 o                         
  -4   3   1        141.93        153.62         2.16 o                         
  -3   3   1        836.22        928.11         6.07 o                         
  -2   3   1         49.39         32.45         1.27 o                         
  -1   3   1          3.88          3.34         0.64 o                         
   0   3   1       2539.21       2483.19        10.54 o                         
   1   3   1       6029.28       6081.37        40.84 o                         
   2   3   1       1131.19       1059.57         6.37 o                         
   3   3   1        626.57        634.43         5.04 o                         
   4   3   1        512.35        478.29         3.97 o                         
   5   3   1         15.12         41.37         1.40 o                         
   6   3   1          0.36          0.72         0.58 o                         
   7   3   1         36.52         46.24         1.96 o                         
   8   3   1        178.18        164.01         3.27 o                         
   9   3   1         31.72         25.73         1.57 o                         
  10   3   1          6.02          6.12         1.13 o                         
  11   3   1         44.90         40.88         2.13 o                         
  12   3   1         97.52         97.44         4.11 o                         
  13   3   1        431.57        424.04         8.25 o                         
  14   3   1        276.74        290.40        12.75 o                         
  15   3   1        296.69        318.10        15.63 o                         
 -15   4   1        222.03        204.14         7.41 o                         
 -14   4   1         72.88         93.62         5.67 o                         
 -13   4   1        118.25        125.01         4.54 o                         
 -12   4   1        541.63        517.75         6.00 o                         
 -11   4   1         37.20         36.30         2.04 o                         
 -10   4   1        221.90        188.34         3.81 o                         
  -9   4   1         73.84         72.91         2.47 o                         
  -8   4   1         21.90         34.68         1.90 o                         
  -7   4   1       1836.31       1834.86        11.41 o                         
  -6   4   1        338.09        293.40         3.89 o                         
  -5   4   1        618.52        545.09         5.32 o                         
  -4   4   1         66.01         56.79         1.50 o                         
  -3   4   1       2019.01       1973.23        11.12 o                         
  -2   4   1       2992.51       2904.69        13.35 o                         
  -1   4   1       1428.85       1304.89         7.44 o                         
   0   4   1       1551.95       1618.27         8.75 o                         
   1   4   1        239.28        233.16         2.99 o                         
   2   4   1        297.89        391.31         4.64 o                         
   3   4   1        380.99        373.65         4.46 o                         
   4   4   1        597.26        652.15         6.45 o                         
   5   4   1        389.37        421.56         4.47 o                         
   6   4   1        216.49        236.30         4.46 o                         
   7   4   1        541.19        527.66         5.48 o                         
   8   4   1         21.58         22.48         1.58 o                         
   9   4   1        478.33        478.41         6.50 o                         
  10   4   1        248.66        227.22         4.48 o                         
  11   4   1        360.03        371.17         7.50 o                         
  12   4   1        403.23        395.21         8.64 o                         
  13   4   1         58.99         49.30         3.36 o                         
  14   4   1         26.51         26.78         2.99 o                         
  15   4   1         26.24         21.84         5.04 o                         
 -15   5   1          3.84          0.81         3.52 o                         
 -14   5   1        102.27        106.84         4.94 o                         
 -13   5   1          2.04         -0.32         2.68 o                         
 -12   5   1         62.58         68.20         2.54 o                         
 -11   5   1         90.97         80.77         3.70 o                         
 -10   5   1        205.96        192.16         4.53 o                         
  -9   5   1        437.93        450.18         6.70 o                         
  -8   5   1        462.31        469.98         6.51 o                         
  -7   5   1          0.23         -1.01         1.01 o                         
  -6   5   1        496.85        514.85         5.61 o                         
  -5   5   1       1788.25       1880.57        11.64 o                         
  -4   5   1         58.33         62.96         2.22 o                         
  -3   5   1          7.26          6.82         1.18 o                         
  -2   5   1          0.82          3.07         0.83 o                         
  -1   5   1         26.17         30.81         1.47 o                         
   0   5   1        946.82        912.69         6.79 o                         
   1   5   1       1257.37       1270.79         8.82 o                         
   2   5   1       1659.73       1580.41         9.89 o                         
   3   5   1        992.52        998.20         7.95 o                         
   4   5   1       1802.23       1751.65        11.10 o                         
   5   5   1          9.37          5.63         1.08 o                         
   6   5   1        615.18        574.81         6.11 o                         
   7   5   1        511.34        471.01         6.44 o                         
   8   5   1        460.24        418.97         6.36 o                         
   9   5   1        145.19        134.09         5.12 o                         
  10   5   1         35.49         39.04         3.27 o                         
  11   5   1          4.84          4.64         1.93 o                         
  12   5   1        108.03        132.34         6.60 o                         
  13   5   1        198.49        214.13         6.39 o                         
  14   5   1        410.72        442.22        12.03 o                         
 -14   6   1         75.92         93.23         5.80 o                         
 -13   6   1         15.24         19.78         3.22 o                         
 -12   6   1        290.49        291.50         6.89 o                         
 -11   6   1        113.89        110.97         4.12 o                         
 -10   6   1         62.17         47.53         2.86 o                         
  -9   6   1         99.44         95.19         3.73 o                         
  -8   6   1        131.20        120.26         4.49 o                         
  -7   6   1        460.59        424.61         5.44 o                         
  -6   6   1        184.40        180.72         4.07 o                         
  -5   6   1       1014.15        961.66        10.00 o                         
  -4   6   1       2592.57       2545.73        16.08 o                         
  -3   6   1       3735.70       3635.50        18.20 o                         
  -2   6   1        140.34        129.04         2.86 o                         
  -1   6   1         65.74         63.01         2.44 o                         
   0   6   1       1055.54       1029.89         8.31 o                         
   1   6   1       1173.18       1171.77         9.18 o                         
   2   6   1        113.85        117.54         2.93 o                         
   3   6   1        146.00        159.83         3.58 o                         
   4   6   1         60.69         73.37         3.41 o                         
   5   6   1        602.06        621.05         6.91 o                         
   6   6   1          9.93         12.76         1.65 o                         
   7   6   1        120.03        130.83         4.25 o                         
   8   6   1         75.51         77.89         3.65 o                         
   9   6   1       1710.33       1707.72        14.69 o                         
  10   6   1         32.77         35.74         3.20 o                         
  11   6   1         18.33         16.21         4.27 o                         
  12   6   1        130.56        127.27         7.25 o                         
  13   6   1        132.25        120.48         6.27 o                         
 -13   7   1        264.53        287.73         9.02 o                         
 -12   7   1          0.81         -1.43         3.36 o                         
 -11   7   1          2.28         -0.53         2.14 o                         
 -10   7   1        734.52        742.48        11.70 o                         
  -9   7   1        491.74        527.04         9.94 o                         
  -8   7   1          2.10          1.25         2.09 o                         
  -7   7   1        230.35        245.33         5.18 o                         
  -6   7   1       2118.96       2139.84        17.69 o                         
  -5   7   1         69.51         74.05         3.35 o                         
  -4   7   1        414.63        408.99         7.67 o                         
  -3   7   1         63.52         60.44         2.39 o                         
  -2   7   1          9.87          7.49         1.49 o                         
  -1   7   1       2176.16       2076.44        14.52 o                         
   0   7   1        793.70        739.80         7.61 o                         
   1   7   1        332.42        333.57         5.05 o                         
   2   7   1       1384.78       1378.81        11.06 o                         
   3   7   1       2751.77       2693.88        22.36 o                         
   4   7   1        103.89         89.52         3.53 o                         
   5   7   1        322.39        328.82         6.20 o                         
   6   7   1       2014.17       1971.04        17.03 o                         
   7   7   1        622.73        585.19        10.76 o                         
   8   7   1        456.86        505.34        11.07 o                         
   9   7   1         23.30         29.09         2.88 o                         
  10   7   1        146.24        152.46         5.91 o                         
  11   7   1        124.93        158.75         6.88 o                         
  12   7   1        899.52        903.81        15.52 o                         
 -11   8   1         75.49         71.96         4.69 o                         
 -10   8   1        571.07        599.79        11.26 o                         
  -9   8   1        498.66        510.43        10.75 o                         
  -8   8   1          6.63          8.54         1.97 o                         
  -7   8   1         82.55         79.19         4.47 o                         
  -6   8   1         36.00         38.16         3.70 o                         
  -5   8   1        455.83        448.08         8.46 o                         
  -4   8   1        979.09        950.77        12.60 o                         
  -3   8   1        211.53        221.99         5.94 o                         
  -2   8   1         65.38         61.34         3.77 o                         
  -1   8   1       1160.20       1118.09        13.64 o                         
   0   8   1        145.61        144.65         4.86 o                         
   1   8   1        129.05        116.22         5.34 o                         
   2   8   1          8.49          6.78         1.74 o                         
   3   8   1        315.51        297.13         7.04 o                         
   4   8   1         22.03         18.41         3.34 o                         
   5   8   1        180.35        191.85         5.63 o                         
   6   8   1        106.52        126.73         4.51 o                         
   7   8   1        424.21        439.95         7.60 o                         
   8   8   1        204.52        223.96         7.94 o                         
   9   8   1        230.95        227.15         8.71 o                         
  10   8   1        163.77        180.13         6.11 o                         
  11   8   1        508.52        564.74        13.59 o                         
 -10   9   1         42.99         43.63         4.35 o                         
  -9   9   1        111.74        126.77         6.70 o                         
  -8   9   1        354.33        342.74         8.46 o                         
  -7   9   1        733.36        758.20        12.25 o                         
  -6   9   1        171.40        170.54         6.27 o                         
  -5   9   1          0.72         -3.73         3.73 o                         
  -4   9   1          2.81          3.04         2.58 o                         
  -3   9   1         13.95         14.33         2.31 o                         
  -2   9   1        108.05        117.82         7.59 o                         
  -1   9   1        424.63        412.98         8.69 o                         
   0   9   1        617.25        600.15         9.98 o                         
   1   9   1         29.34         28.35         2.80 o                         
   2   9   1         20.10         24.16         2.96 o                         
   3   9   1          9.02          8.42         4.37 o                         
   4   9   1        106.44        121.81         7.29 o                         
   5   9   1        211.46        206.48         6.94 o                         
   6   9   1         45.05         52.02         4.41 o                         
   7   9   1         21.79         25.07         2.98 o                         
   8   9   1         26.65         28.61         3.71 o                         
   9   9   1         40.14         31.60         4.17 o                         
  -8  10   1         70.45         74.59         6.39 o                         
  -7  10   1         18.26         14.34         4.54 o                         
  -6  10   1          2.55         -3.37         3.37 o                         
  -5  10   1         29.90         31.24         4.27 o                         
  -4  10   1        126.49        117.88         7.08 o                         
  -3  10   1        123.47        132.52         7.73 o                         
  -2  10   1          6.97          6.01         2.97 o                         
  -1  10   1         39.57         27.76         3.56 o                         
   0  10   1          1.94          0.20         2.18 o                         
   1  10   1         82.16         59.25         4.24 o                         
   2  10   1          4.93          2.75         4.21 o                         
   3  10   1          1.61          0.49         3.25 o                         
   4  10   1          8.07          6.60         2.83 o                         
   5  10   1         54.31         65.80         5.39 o                         
   6  10   1        126.79        134.27         7.46 o                         
   7  10   1         12.47         11.21         2.88 o                         
  -4  11   1         65.33         63.94         9.29 o                         
  -3  11   1         19.81         25.28         4.82 o                         
  -2  11   1         20.92         19.53         5.60 o                         
  -1  11   1         14.10         15.33         4.57 o                         
   0  11   1         35.24         32.66         5.38 o                         
   1  11   1          3.92          9.47         5.11 o                         
   2  11   1          0.72          5.19         3.87 o                         
   3  11   1          0.31         -1.85         3.14 o                         
 -16   0   2          5.22         -3.11         8.09 o                         
 -15   0   2        240.36        247.22        10.09 o                         
 -14   0   2          0.11         -0.61         3.06 o                         
 -13   0   2         74.28         75.45         6.58 o                         
 -12   0   2        195.45        187.15         6.54 o                         
 -11   0   2         71.54         66.57         4.17 o                         
 -10   0   2         23.94         43.30         3.30 o                         
  -9   0   2        914.05        938.42        11.42 o                         
  -8   0   2       1224.44       1184.15        12.16 o                         
  -7   0   2       4596.20       4624.92        29.09 o                         
  -6   0   2         29.90         35.25         2.03 o                         
  -5   0   2       2130.26       2325.67        14.03 o                         
  -4   0   2        727.94        555.22         6.24 o                         
  -3   0   2       7505.50       7345.21        52.64 o                         
  -2   0   2       1586.87       1544.34        11.08 o                         
   0   0   2         11.94         12.79         1.00 o                         
   1   0   2       4111.24       3810.75        68.82 o                         
   2   0   2       8956.35       8529.91        87.32 o                         
   3   0   2        181.18        188.88         2.52 o                         
   4   0   2        978.14       1134.35         8.30 o                         
   5   0   2        860.50        737.59         6.63 o                         
   6   0   2       3318.17       3256.81        22.93 o                         
   7   0   2       4263.60       4329.47        25.76 o                         
   8   0   2       1141.45       1254.65        11.02 o                         
   9   0   2       3642.33       3634.61        26.82 o                         
  10   0   2       2604.44       2556.61        21.45 o                         
  11   0   2       1407.98       1317.39        15.09 o                         
  12   0   2         74.61         83.12         3.99 o                         
  13   0   2        472.38        439.30         7.99 o                         
  14   0   2       1145.16       1104.97        20.35 o                         
  15   0   2        786.99        778.88        37.77 o                         
 -16   1   2         33.78         18.91         7.80 o                         
 -15   1   2         42.53         37.20         2.54 o                         
 -14   1   2        491.98        493.43        10.20 o                         
 -13   1   2        345.51        349.81         7.25 o                         
 -12   1   2        188.16        186.76         4.60 o                         
 -11   1   2        266.31        278.83         5.05 o                         
 -10   1   2       3938.52       3917.65        21.63 o                         
  -9   1   2        154.77        157.81         3.39 o                         
  -8   1   2          9.86          7.34         1.03 o                         
  -7   1   2          0.40          2.83         0.98 o                         
  -6   1   2        357.33        361.21         3.40 o                         
  -5   1   2       1911.18       1917.54         9.68 o                         
  -4   1   2       1452.62       1431.23         7.25 o                         
  -3   1   2        411.92        352.92         2.64 o                         
  -2   1   2       5701.86       5315.47        34.35 o                         
   0   1   2        767.61        782.27         4.72 o                         
   1   1   2       1964.22       1876.74         8.68 o                         
   2   1   2       3629.03       3567.36        13.77 o                         
   3   1   2       6002.78       5678.13        22.57 o                         
   4   1   2          9.83         20.00         1.16 o                         
   5   1   2        607.15        602.19         4.62 o                         
   6   1   2        144.02        167.85         2.98 o                         
   7   1   2          2.28          5.12         0.99 o                         
   8   1   2        233.36        219.72         4.16 o                         
   9   1   2         43.78         39.32         2.31 o                         
  10   1   2         99.90         93.86         3.37 o                         
  11   1   2       2698.36       2644.55        25.35 o                         
  12   1   2        991.93       1015.46        14.85 o                         
  13   1   2        640.69        651.50        11.75 o                         
  14   1   2         47.66         61.92         4.66 o                         
  15   1   2        426.86        412.59        12.69 o                         
 -16   2   2         17.50         25.34        10.50 o                         
 -15   2   2        171.31        170.16         7.59 o                         
 -14   2   2          4.73          1.74         1.40 o                         
 -13   2   2         97.22        101.80         3.47 o                         
 -12   2   2          0.08          0.50         1.58 o                         
 -11   2   2         27.93         23.17         1.58 o                         
 -10   2   2        689.86        707.53         6.08 o                         
  -9   2   2        811.05        827.91         6.38 o                         
  -8   2   2        249.26        232.78         3.01 o                         
  -7   2   2       1526.40       1532.53         8.30 o                         
  -6   2   2       2088.02       2159.54        10.69 o                         
  -5   2   2       1323.83       1305.65         7.40 o                         
  -4   2   2        579.83        560.65         3.94 o                         
  -3   2   2        969.05        940.97         5.64 o                         
  -2   2   2         32.56         30.40         0.99 o                         
  -1   2   2         43.93         30.55         1.08 o                         
   0   2   2        472.13        449.28         3.65 o                         
   1   2   2        271.23        295.31         3.03 o                         
   2   2   2       6184.83       6074.81        35.96 o                         
   3   2   2       1410.20       1387.63         7.10 o                         
   4   2   2        645.94        609.96         5.35 o                         
   5   2   2         79.66         62.05         1.62 o                         
   6   2   2        987.27        956.38         7.51 o                         
   7   2   2        600.53        603.85         5.02 o                         
   8   2   2        491.03        465.21         5.59 o                         
   9   2   2        416.33        407.79         6.49 o                         
  10   2   2        604.99        575.59         6.62 o                         
  11   2   2          1.02          3.71         1.11 o                         
  12   2   2          2.65          2.25         1.26 o                         
  13   2   2         13.34         16.43         1.91 o                         
  14   2   2        239.96        261.86         5.39 o                         
  15   2   2        289.74        309.25        21.54 o                         
 -16   3   2        256.15        268.71        15.78 o                         
 -15   3   2          2.74          3.92         2.70 o                         
 -14   3   2          1.87          3.96         1.65 o                         
 -13   3   2        505.63        509.81         7.93 o                         
 -12   3   2        119.88        130.72         3.39 o                         
 -11   3   2          0.12          0.94         1.02 o                         
 -10   3   2        443.09        426.20         4.97 o                         
  -9   3   2        288.86        303.02         3.89 o                         
  -8   3   2          5.52         14.91         1.14 o                         
  -7   3   2          5.36          3.26         0.73 o                         
  -6   3   2       1364.75       1437.28         8.77 o                         
  -5   3   2        236.46        251.18         2.85 o                         
  -4   3   2       1254.17       1323.07         7.19 o                         
  -3   3   2        260.93        266.19         3.48 o                         
  -2   3   2       1300.27       1407.83         8.29 o                         
  -1   3   2        221.28        199.06         2.74 o                         
   0   3   2          0.21          0.51         0.55 o                         
   1   3   2        883.06        997.42         6.46 o                         
   2   3   2         25.67         38.78         1.30 o                         
   3   3   2        187.69        219.16         2.89 o                         
   4   3   2        265.33        288.91         3.05 o                         
   5   3   2        271.33        296.31         4.19 o                         
   6   3   2        413.31        424.49         4.95 o                         
   7   3   2         20.31         18.58         1.36 o                         
   8   3   2        239.36        274.80         4.09 o                         
   9   3   2         78.30         87.11         2.67 o                         
  10   3   2         40.42         38.42         2.81 o                         
  11   3   2        182.11        176.35         5.86 o                         
  12   3   2        162.11        158.32         5.89 o                         
  13   3   2        213.32        226.87         5.76 o                         
  14   3   2         43.86         55.32         4.32 o                         
  15   3   2        160.05        171.77         7.93 o                         
 -15   4   2         58.71         54.55         8.37 o                         
 -14   4   2         48.12         53.41         3.00 o                         
 -13   4   2         28.78         30.56         2.50 o                         
 -12   4   2         21.56         11.79         1.85 o                         
 -11   4   2        252.89        219.40         4.57 o                         
 -10   4   2         43.39         53.01         2.27 o                         
  -9   4   2        203.20        191.90         3.52 o                         
  -8   4   2        339.93        359.08         4.60 o                         
  -7   4   2         58.94         51.00         2.09 o                         
  -6   4   2       3107.41       3232.10        14.35 o                         
  -5   4   2       1988.08       2069.67        10.80 o                         
  -4   4   2          9.94          8.18         1.03 o                         
  -3   4   2        874.64        920.38         7.19 o                         
  -2   4   2        379.14        407.04         4.79 o                         
  -1   4   2        241.61        264.03         3.65 o                         
   0   4   2       4729.62       4987.44        20.89 o                         
   1   4   2        119.41        131.78         2.75 o                         
   2   4   2          1.34          1.35         0.69 o                         
   3   4   2       1365.42       1418.44         8.52 o                         
   4   4   2        865.35        889.70         6.86 o                         
   5   4   2        107.78        112.02         2.18 o                         
   6   4   2        968.44        995.39        10.76 o                         
   7   4   2       2049.26       2106.45        13.90 o                         
   8   4   2        193.91        205.91         3.93 o                         
   9   4   2        183.01        170.04         3.91 o                         
  10   4   2        455.65        423.26         6.16 o                         
  11   4   2         47.08         43.39         2.43 o                         
  12   4   2         25.09         20.44         2.50 o                         
  13   4   2         48.33         53.50         4.20 o                         
  14   4   2          2.35          0.65         2.63 o                         
 -15   5   2         56.47         42.78         8.55 o                         
 -14   5   2         72.23         74.47         4.67 o                         
 -13   5   2          0.27         -0.71         1.65 o                         
 -12   5   2         30.31         24.18         2.56 o                         
 -11   5   2         36.42         51.26         3.04 o                         
 -10   5   2          7.10         11.51         1.73 o                         
  -9   5   2        124.49        131.51         3.27 o                         
  -8   5   2        687.74        714.51         7.19 o                         
  -7   5   2         56.99         69.46         2.52 o                         
  -6   5   2         17.33         16.54         1.18 o                         
  -5   5   2        132.94        148.57         2.82 o                         
  -4   5   2        374.08        429.36         5.59 o                         
  -3   5   2        942.83        943.49         7.89 o                         
  -2   5   2       1206.77       1330.66         8.98 o                         
  -1   5   2         42.78         46.42         1.84 o                         
   0   5   2        270.95        341.65         4.30 o                         
   1   5   2         66.38         73.18         2.02 o                         
   2   5   2        102.87        100.79         2.35 o                         
   3   5   2        282.72        318.79         4.89 o                         
   4   5   2        436.28        437.92         5.17 o                         
   5   5   2        557.22        587.93         6.18 o                         
   6   5   2         45.85         47.00         1.81 o                         
   7   5   2        210.20        208.79         4.20 o                         
   8   5   2        119.35        113.70         4.24 o                         
   9   5   2          0.89         -0.50         1.51 o                         
  10   5   2        370.20        367.40        12.63 o                         
  11   5   2         92.03         81.94         4.31 o                         
  12   5   2          0.31         -1.59         2.53 o                         
  13   5   2          1.03         -0.21         2.73 o                         
  14   5   2         55.40         43.34        12.39 o                         
 -14   6   2         13.01          9.60         3.70 o                         
 -13   6   2         65.66         65.05         4.10 o                         
 -12   6   2          0.73         -2.23         2.42 o                         
 -11   6   2         37.28         27.41         3.18 o                         
 -10   6   2         14.05          4.19         2.29 o                         
  -9   6   2        110.19        124.60         4.08 o                         
  -8   6   2        148.03        133.05         4.22 o                         
  -7   6   2        141.02        146.23         4.15 o                         
  -6   6   2        402.11        398.52         5.62 o                         
  -5   6   2         64.19         68.09         2.01 o                         
  -4   6   2        333.02        331.19         4.88 o                         
  -3   6   2         19.89         16.82         1.65 o                         
  -2   6   2        133.38        134.70         3.89 o                         
  -1   6   2        439.73        444.17         5.45 o                         
   0   6   2        247.27        287.66         4.30 o                         
   1   6   2         95.63         95.61         2.59 o                         
   2   6   2        307.30        324.49         5.31 o                         
   3   6   2        100.89        104.85         3.07 o                         
   4   6   2        619.07        651.20         7.61 o                         
   5   6   2        639.36        633.44         6.57 o                         
   6   6   2         21.69         21.39         1.86 o                         
   7   6   2          0.15          2.05         1.46 o                         
   8   6   2         28.65         28.59         2.25 o                         
   9   6   2          0.00          0.77         1.77 o                         
  10   6   2         33.12         36.76         3.54 o                         
  11   6   2         19.24         11.86         3.92 o                         
  12   6   2         15.61          8.79         2.65 o                         
  13   6   2         49.60         39.78         5.14 o                         
 -13   7   2         76.99         60.97         6.38 o                         
 -12   7   2         67.91         66.11         5.11 o                         
 -11   7   2          0.09         -0.85         1.86 o                         
 -10   7   2         19.69         18.04         2.64 o                         
  -9   7   2        131.17        128.69         5.58 o                         
  -8   7   2         14.05         17.04         2.59 o                         
  -7   7   2        558.45        569.20         9.40 o                         
  -6   7   2        106.36        112.61         4.21 o                         
  -5   7   2        606.32        583.32         9.36 o                         
  -4   7   2        285.68        261.19         5.38 o                         
  -3   7   2         77.71         87.15         2.99 o                         
  -2   7   2        295.39        292.37         5.33 o                         
  -1   7   2         65.97         78.53         2.76 o                         
   0   7   2        113.37        120.14         3.31 o                         
   1   7   2        246.28        227.44         4.50 o                         
   2   7   2        126.24        121.30         3.85 o                         
   3   7   2        281.17        309.09         5.81 o                         
   4   7   2        252.74        243.47         5.28 o                         
   5   7   2       1500.54       1491.64        14.34 o                         
   6   7   2        448.82        441.78         7.06 o                         
   7   7   2        152.83        145.52         5.24 o                         
   8   7   2         54.67         53.93         3.60 o                         
   9   7   2          0.01          5.04         2.57 o                         
  10   7   2         23.04         16.31         3.29 o                         
  11   7   2          0.97          7.26         2.96 o                         
  12   7   2        259.11        252.97        10.67 o                         
 -11   8   2         11.92          2.87         3.22 o                         
 -10   8   2         44.99         44.29         4.16 o                         
  -9   8   2         19.83         12.65         3.22 o                         
  -8   8   2        370.74        355.92         8.95 o                         
  -7   8   2        617.33        620.09        13.13 o                         
  -6   8   2          0.32         -0.88         1.89 o                         
  -5   8   2        110.14        119.77         5.61 o                         
  -4   8   2        353.18        380.38         7.03 o                         
  -3   8   2        740.76        784.65        12.48 o                         
  -2   8   2         25.03         24.71         2.65 o                         
  -1   8   2          8.71          5.56         2.11 o                         
   0   8   2          0.12          1.11         1.66 o                         
   1   8   2          2.97          3.55         2.45 o                         
   2   8   2        670.80        686.71         9.54 o                         
   3   8   2         82.57         79.47         4.06 o                         
   4   8   2        180.33        190.77         5.52 o                         
   5   8   2       1921.59       1961.26        18.35 o                         
   6   8   2        374.95        407.80         7.24 o                         
   7   8   2          4.24          3.80         1.79 o                         
   8   8   2          4.37         -1.13         2.60 o                         
   9   8   2        706.41        701.04        11.64 o                         
  10   8   2        214.39        205.41         8.64 o                         
  11   8   2        264.68        276.06        10.51 o                         
 -10   9   2        169.99        168.55        11.00 o                         
  -9   9   2         39.98         36.43         5.12 o                         
  -8   9   2         50.90         52.14         4.31 o                         
  -7   9   2          0.09         -0.14         2.17 o                         
  -6   9   2          1.30          3.56         2.49 o                         
  -5   9   2         15.50         17.92         3.87 o                         
  -4   9   2         45.09         49.04         5.19 o                         
  -3   9   2        234.48        251.40         7.30 o                         
  -2   9   2        135.15        134.85         5.89 o                         
  -1   9   2        499.97        506.62         9.31 o                         
   0   9   2        233.36        246.52         6.73 o                         
   1   9   2        295.17        323.29         8.54 o                         
   2   9   2        438.13        458.41        11.82 o                         
   3   9   2        104.23        130.76         9.37 o                         
   4   9   2        154.48        170.07         6.79 o                         
   5   9   2         22.17         22.93         2.90 o                         
   6   9   2          4.33          3.09         2.19 o                         
   7   9   2         23.53         24.68         2.99 o                         
   8   9   2        212.75        214.66         9.09 o                         
   9   9   2         67.00         77.72         6.72 o                         
  -8  10   2          0.06          6.21         7.74 o                         
  -7  10   2        156.90        163.94         7.11 o                         
  -6  10   2        294.31        301.40        16.33 o                         
  -5  10   2        100.52        103.42         6.72 o                         
  -4  10   2         93.01         91.78         6.82 o                         
  -3  10   2         55.31         67.32         6.15 o                         
  -2  10   2          1.17         -1.37         2.41 o                         
  -1  10   2          0.47         -0.62         2.52 o                         
   0  10   2          0.07         -2.40         2.57 o                         
   1  10   2         16.11         14.83         3.63 o                         
   2  10   2        172.39        178.71         7.50 o                         
   3  10   2         59.13         51.52         4.60 o                         
   4  10   2         61.38         73.37         5.54 o                         
   5  10   2         83.26         94.19        13.76 o                         
   6  10   2        108.45        120.52         6.25 o                         
   7  10   2        162.26        170.34         7.33 o                         
  -4  11   2        442.15        445.80        15.45 o                         
  -3  11   2        799.58        853.14        21.74 o                         
  -2  11   2        167.40        166.18         8.59 o                         
  -1  11   2        376.84        397.05        13.30 o                         
   0  11   2        736.75        727.90        25.44 o                         
   1  11   2        422.39        410.84        19.96 o                         
   2  11   2         62.49         47.31         4.88 o                         
   3  11   2        374.70        402.82        11.64 o                         
 -16   1   3        105.31         90.37        11.52 o                         
 -15   1   3          0.22         -1.92         1.92 o                         
 -14   1   3        163.11        154.04         4.86 o                         
 -13   1   3         84.67         81.45         4.27 o                         
 -12   1   3        320.47        314.61         4.74 o                         
 -11   1   3         77.98         79.19         2.37 o                         
 -10   1   3          3.41          3.65         0.90 o                         
  -9   1   3         39.05         37.65         1.69 o                         
  -8   1   3        352.45        359.16         4.32 o                         
  -7   1   3        514.76        545.84         5.16 o                         
  -6   1   3        915.43        952.79         7.14 o                         
  -5   1   3         24.69         35.06         1.36 o                         
  -4   1   3        865.34        908.22         5.32 o                         
  -3   1   3       1065.50       1125.41         7.18 o                         
  -2   1   3        286.50        314.10         3.37 o                         
  -1   1   3        556.60        584.41         4.62 o                         
   0   1   3        986.42       1063.59         6.68 o                         
   1   1   3       1037.21       1037.36         6.05 o                         
   2   1   3       1523.45       1552.65         7.59 o                         
   3   1   3         89.03         79.56         1.40 o                         
   4   1   3        232.83        246.29         3.27 o                         
   5   1   3        158.16        163.23         2.50 o                         
   6   1   3        528.76        489.55         4.94 o                         
   7   1   3        103.47         91.93         2.45 o                         
   8   1   3         69.32         67.04         1.84 o                         
   9   1   3        127.51        134.56         2.51 o                         
  10   1   3         11.00         10.97         1.05 o                         
  11   1   3        133.18        133.38         2.71 o                         
  12   1   3        627.62        614.68         6.42 o                         
  13   1   3        261.32        248.77         6.09 o                         
  14   1   3         30.49         37.11         6.44 o                         
  15   1   3          4.50         15.05         8.19 o                         
 -16   2   3        105.87        102.65        11.31 o                         
 -15   2   3          1.37         -1.07         3.56 o                         
 -14   2   3         22.92         18.23         2.34 o                         
 -13   2   3         47.12         40.86         2.66 o                         
 -12   2   3        774.38        759.02         7.81 o                         
 -11   2   3        948.44        930.91         8.29 o                         
 -10   2   3        289.15        280.45         4.50 o                         
  -9   2   3       1308.17       1217.26         8.87 o                         
  -8   2   3        200.21        186.33         3.10 o                         
  -7   2   3        101.04         89.35         2.58 o                         
  -6   2   3        171.57        150.63         2.89 o                         
  -5   2   3       1103.61       1223.35         7.17 o                         
  -4   2   3        781.47        761.65         5.80 o                         
  -3   2   3       2922.91       2986.40        14.02 o                         
  -2   2   3       2560.42       2598.33        11.78 o                         
  -1   2   3        110.38        100.92         1.90 o                         
   0   2   3       3695.81       3664.61        16.50 o                         
   1   2   3       4647.82       4636.87        21.91 o                         
   2   2   3        352.38        350.35         3.64 o                         
   3   2   3        747.50        687.43         5.10 o                         
   4   2   3        613.87        590.72         6.19 o                         
   5   2   3          0.02         -0.25         0.42 o                         
   6   2   3          0.01         -0.47         0.76 o                         
   7   2   3         20.78         27.55         1.69 o                         
   8   2   3         55.15         52.24         2.30 o                         
   9   2   3        656.00        629.89         6.35 o                         
  10   2   3          6.07          5.31         1.17 o                         
  11   2   3         28.13         29.62         2.16 o                         
  12   2   3        243.26        242.09         4.64 o                         
  13   2   3        261.98        281.96         7.24 o                         
  14   2   3        288.18        295.91         5.84 o                         
  15   2   3          1.34         -1.12         2.44 o                         
 -16   3   3         23.78         16.86         4.31 o                         
 -15   3   3        171.50        156.97         4.93 o                         
 -14   3   3         23.37         20.44         2.10 o                         
 -13   3   3        248.39        251.57         6.23 o                         
 -12   3   3       1111.76       1125.21        13.05 o                         
 -11   3   3         33.67         36.45         2.40 o                         
 -10   3   3          0.05         -0.44         1.12 o                         
  -9   3   3        211.22        236.05         4.48 o                         
  -8   3   3        166.71        154.72         3.83 o                         
  -7   3   3        787.41        744.08         7.83 o                         
  -6   3   3       1710.17       1719.82        11.81 o                         
  -5   3   3       1227.07       1379.72         8.62 o                         
  -4   3   3         47.65         33.59         1.53 o                         
  -3   3   3       1634.26       1592.23         8.87 o                         
  -2   3   3         72.33         94.43         2.08 o                         
  -1   3   3        263.50        228.56         3.08 o                         
   0   3   3       1753.21       1759.18         9.68 o                         
   1   3   3       1755.99       1658.38        10.52 o                         
   2   3   3        451.07        464.71         4.78 o                         
   3   3   3         37.98         43.60         1.62 o                         
   4   3   3          5.55          2.92         0.69 o                         
   5   3   3        533.17        533.26         6.08 o                         
   6   3   3       2532.98       2451.74        14.80 o                         
   7   3   3          4.74          3.21         0.90 o                         
   8   3   3         79.52         69.47         3.27 o                         
   9   3   3        552.25        567.83         9.21 o                         
  10   3   3        422.66        413.02         6.96 o                         
  11   3   3        460.24        474.23         7.11 o                         
  12   3   3        177.09        170.94         4.57 o                         
  13   3   3        244.19        250.77         5.38 o                         
  14   3   3          0.34         -1.10         1.90 o                         
  15   3   3         65.21         68.16         6.62 o                         
 -15   4   3        277.46        264.76        17.25 o                         
 -14   4   3         50.84         49.50         3.76 o                         
 -13   4   3        147.41        138.45         4.23 o                         
 -12   4   3          4.99          4.01         2.62 o                         
 -11   4   3         55.85         59.96         3.50 o                         
 -10   4   3       1700.21       1707.03        15.68 o                         
  -9   4   3       1752.99       1739.59        11.46 o                         
  -8   4   3          6.24          3.54         0.96 o                         
  -7   4   3        305.70        319.30         4.43 o                         
  -6   4   3       1485.75       1562.74         9.35 o                         
  -5   4   3        830.73        923.82         7.04 o                         
  -4   4   3         13.30         21.83         1.48 o                         
  -3   4   3        686.86        814.76         7.14 o                         
  -2   4   3        541.67        579.44         5.61 o                         
  -1   4   3       2506.25       2761.22        13.47 o                         
   0   4   3        679.26        687.84         6.31 o                         
   1   4   3        245.14        325.97         4.41 o                         
   2   4   3       2024.70       2109.02        11.90 o                         
   3   4   3       4837.46       4922.87        19.92 o                         
   4   4   3        136.27         98.44         2.17 o                         
   5   4   3        222.32        205.15         3.12 o                         
   6   4   3        542.45        560.97         6.71 o                         
   7   4   3         31.32         26.03         1.77 o                         
   8   4   3          4.39          7.73         1.61 o                         
   9   4   3          4.22          3.63         1.13 o                         
  10   4   3        278.58        264.75         9.36 o                         
  11   4   3        466.87        473.59         7.95 o                         
  12   4   3        386.24        383.03         7.38 o                         
  13   4   3         81.96        105.87         4.66 o                         
  14   4   3        334.16        357.33        11.31 o                         
 -15   5   3        212.17        215.40        11.15 o                         
 -14   5   3         83.13        100.85         6.76 o                         
 -13   5   3        398.34        388.82         8.39 o                         
 -12   5   3        117.12        127.34         5.40 o                         
 -11   5   3          0.05          0.24         1.60 o                         
 -10   5   3        203.40        189.24         4.71 o                         
  -9   5   3         85.79         76.78         2.72 o                         
  -8   5   3        589.75        553.68         6.51 o                         
  -7   5   3       1453.83       1405.62         9.05 o                         
  -6   5   3       3168.60       3078.47        15.57 o                         
  -5   5   3       1347.34       1283.51         9.46 o                         
  -4   5   3        799.03        771.22         7.37 o                         
  -3   5   3       2079.65       1992.42        12.48 o                         
  -2   5   3        336.49        326.35         4.63 o                         
  -1   5   3        728.85        748.20         6.64 o                         
   0   5   3        925.36        945.17         7.48 o                         
   1   5   3        195.95        185.14         3.30 o                         
   2   5   3        232.21        237.38         3.62 o                         
   3   5   3        517.09        551.04         6.23 o                         
   4   5   3          2.13          3.43         0.79 o                         
   5   5   3        151.03        171.66         3.47 o                         
   6   5   3       2204.48       2244.38        13.04 o                         
   7   5   3        166.33        158.75         4.98 o                         
   8   5   3        457.67        459.34         8.48 o                         
   9   5   3        144.10        156.67         5.02 o                         
  10   5   3        401.49        402.55         7.61 o                         
  11   5   3         32.25         28.68         3.12 o                         
  12   5   3         16.87         12.70         2.32 o                         
  13   5   3         47.96         43.37         4.80 o                         
 -14   6   3         20.80         24.77         4.26 o                         
 -13   6   3          0.22          3.26         3.04 o                         
 -12   6   3        342.16        341.51        10.01 o                         
 -11   6   3        325.31        334.78         7.82 o                         
 -10   6   3        201.07        211.72         5.72 o                         
  -9   6   3         39.14         39.55         2.06 o                         
  -8   6   3        743.76        766.11         8.24 o                         
  -7   6   3        554.39        570.35         7.06 o                         
  -6   6   3        757.87        740.07         7.63 o                         
  -5   6   3         33.29         33.13         2.38 o                         
  -4   6   3         15.08         17.60         1.79 o                         
  -3   6   3         62.34         58.57         2.56 o                         
  -2   6   3          0.36          1.55         1.07 o                         
  -1   6   3          1.03          4.02         1.11 o                         
   0   6   3        680.07        696.23         7.78 o                         
   1   6   3        854.94        808.35         7.41 o                         
   2   6   3        560.67        555.76         5.98 o                         
   3   6   3        249.48        240.84         3.72 o                         
   4   6   3         33.44         30.31         1.81 o                         
   5   6   3       1377.22       1299.99         9.84 o                         
   6   6   3        821.12        781.77         7.93 o                         
   7   6   3        289.77        272.75         6.92 o                         
   8   6   3         26.40         36.69         3.42 o                         
   9   6   3         71.19         79.57         6.19 o                         
  10   6   3         25.34         18.51         5.72 o                         
  11   6   3        278.21        305.32         7.75 o                         
  12   6   3        184.46        188.95         8.36 o                         
  13   6   3        495.73        546.63        13.13 o                         
 -13   7   3        213.78        216.20         9.14 o                         
 -12   7   3          0.13         -1.02         2.76 o                         
 -11   7   3        157.43        173.64         5.36 o                         
 -10   7   3          1.35          6.73         1.88 o                         
  -9   7   3         25.18         26.74         2.90 o                         
  -8   7   3        107.37         99.67         4.52 o                         
  -7   7   3         24.21         28.29         3.02 o                         
  -6   7   3        523.61        504.96         6.04 o                         
  -5   7   3       1997.71       1944.86        16.70 o                         
  -4   7   3        802.35        815.82         9.49 o                         
  -3   7   3        348.23        340.17         6.41 o                         
  -2   7   3        215.43        192.36         4.32 o                         
  -1   7   3        842.57        845.77         8.46 o                         
   0   7   3        161.47        159.79         3.72 o                         
   1   7   3         48.98         61.74         2.75 o                         
   2   7   3          1.82         -0.03         1.12 o                         
   3   7   3        132.97        126.69         3.93 o                         
   4   7   3          0.20          0.96         1.41 o                         
   5   7   3        119.03        132.83         4.27 o                         
   6   7   3        172.80        186.33         4.68 o                         
   7   7   3         82.30         89.20         3.15 o                         
   8   7   3       1579.77       1632.66        19.93 o                         
   9   7   3        410.86        423.03        10.86 o                         
  10   7   3         64.01         67.28         5.35 o                         
  11   7   3         47.62         47.35         4.89 o                         
  12   7   3        482.93        490.78        13.11 o                         
 -11   8   3        436.16        448.51        14.73 o                         
 -10   8   3        483.09        545.36        13.24 o                         
  -9   8   3         46.96         51.61         3.61 o                         
  -8   8   3        602.64        622.82         8.52 o                         
  -7   8   3        450.66        434.55         9.63 o                         
  -6   8   3          9.66         11.80         2.33 o                         
  -5   8   3         54.30         49.28         3.10 o                         
  -4   8   3        311.41        307.10         6.64 o                         
  -3   8   3        148.57        145.31         4.77 o                         
  -2   8   3       2230.78       2119.38        20.43 o                         
  -1   8   3        743.45        751.11        10.11 o                         
   0   8   3         48.66         41.16         3.17 o                         
   1   8   3        406.15        410.59         8.36 o                         
   2   8   3        678.23        634.02        10.17 o                         
   3   8   3          1.80          4.61         2.00 o                         
   4   8   3         78.54         76.13         4.16 o                         
   5   8   3       1056.18       1036.11        11.51 o                         
   6   8   3        118.64        110.55         4.91 o                         
   7   8   3         82.11         80.28         3.79 o                         
   8   8   3         83.13         68.03         5.47 o                         
   9   8   3         47.90         57.57         5.98 o                         
  10   8   3        542.41        584.14        12.62 o                         
 -10   9   3         73.94         77.65         9.96 o                         
  -9   9   3         62.21         56.85         6.68 o                         
  -8   9   3         12.86         11.07         2.52 o                         
  -7   9   3          2.55          2.82         2.08 o                         
  -6   9   3          0.07          4.26         3.05 o                         
  -5   9   3         19.42         19.82         3.35 o                         
  -4   9   3        301.33        298.09         7.32 o                         
  -3   9   3        205.20        207.66         6.03 o                         
  -2   9   3         72.13         72.75         4.28 o                         
  -1   9   3          8.57          7.78         2.14 o                         
   0   9   3        131.47        126.87         5.85 o                         
   1   9   3          2.01         -2.29         2.29 o                         
   2   9   3         30.38         27.65         3.41 o                         
   3   9   3        235.03        226.47         8.30 o                         
   4   9   3         58.57         64.59         4.25 o                         
   5   9   3         54.60         55.64         5.83 o                         
   6   9   3         24.73         23.12         2.98 o                         
   7   9   3         86.06         74.28         4.26 o                         
   8   9   3        333.34        362.41        10.70 o                         
   9   9   3        630.45        732.58        38.75 o                         
  -7  10   3        166.29        174.33         8.45 o                         
  -6  10   3         36.60         31.07         5.76 o                         
  -5  10   3          4.06          7.41         3.00 o                         
  -4  10   3          4.72          1.95         4.22 o                         
  -3  10   3         26.58         19.61         3.07 o                         
  -2  10   3        210.36        191.00         6.52 o                         
  -1  10   3        350.23        347.79         8.62 o                         
   0  10   3         88.55         99.65         5.87 o                         
   1  10   3         17.66         16.02         3.41 o                         
   2  10   3         57.29         56.20         4.87 o                         
   3  10   3          2.05          5.05         3.13 o                         
   4  10   3         23.06         22.01         3.80 o                         
   5  10   3         33.19         38.25         4.79 o                         
   6  10   3        250.55        253.54         7.95 o                         
  -3  11   3         11.29          6.91         4.22 o                         
  -2  11   3         39.58         40.06         6.02 o                         
  -1  11   3         53.72         73.32        14.96 o                         
   0  11   3         94.45        105.71         7.16 o                         
   1  11   3         41.86         46.53         5.37 o                         
   2  11   3         24.29         12.18         4.17 o                         
 -16   0   4         55.70         74.56        14.53 o                         
 -15   0   4        763.37        784.67        36.62 o                         
 -14   0   4         74.89         77.27         4.97 o                         
 -13   0   4         36.32         31.13         3.25 o                         
 -12   0   4        949.50        950.27        12.23 o                         
 -11   0   4       7839.04       7795.71        44.41 o                         
 -10   0   4          2.44          0.65         1.45 o                         
  -9   0   4        156.11        148.06         4.12 o                         
  -8   0   4        153.20        151.39         3.98 o                         
  -7   0   4        204.86        225.37         4.92 o                         
  -6   0   4       3709.69       3792.36        31.95 o                         
  -5   0   4        155.99        182.36         4.30 o                         
  -4   0   4        234.62        265.44         5.09 o                         
  -3   0   4      11396.32      11269.13       128.79 o                         
  -2   0   4       5411.55       5081.09        49.49 o                         
  -1   0   4        871.08        998.11        13.94 o                         
   0   0   4        412.43        349.05         5.47 o                         
   2   0   4       9973.11       9876.07       165.29 o                         
   3   0   4       1918.04       2045.38        12.87 o                         
   4   0   4        161.28        190.10         3.88 o                         
   5   0   4         40.78         52.49         2.12 o                         
   6   0   4        262.37        249.21         5.96 o                         
   7   0   4        472.99        441.05         9.84 o                         
   8   0   4        197.98        185.40         5.02 o                         
   9   0   4       1414.96       1395.86        17.95 o                         
  10   0   4       1905.78       1878.66        19.51 o                         
  11   0   4        234.18        231.81        10.08 o                         
  12   0   4        760.58        750.09        17.62 o                         
  13   0   4         88.54        101.12        14.39 o                         
  14   0   4        803.53        832.11        20.15 o                         
  15   0   4        311.60        323.33        15.40 o                         
 -16   1   4         67.27         73.03         7.57 o                         
 -15   1   4         13.16         13.64         2.83 o                         
 -14   1   4        185.18        191.91         7.94 o                         
 -13   1   4          0.84          1.02         1.50 o                         
 -12   1   4         48.93         37.79         2.18 o                         
 -11   1   4        257.80        281.56         4.65 o                         
 -10   1   4        806.49        784.09         7.24 o                         
  -9   1   4       1564.83       1575.31        10.45 o                         
  -8   1   4       4103.55       4164.03        19.17 o                         
  -7   1   4          1.18          3.97         1.78 o                         
  -6   1   4        366.80        357.20         4.62 o                         
  -5   1   4        292.15        245.59         3.03 o                         
  -4   1   4        667.23        617.77         5.60 o                         
  -3   1   4       1581.50       1739.90        11.46 o                         
  -2   1   4          6.74          1.93         0.70 o                         
  -1   1   4       1153.00       1136.98         8.13 o                         
   0   1   4       3274.69       3394.43        16.14 o                         
   1   1   4        164.16        132.03         2.22 o                         
   2   1   4         30.10         52.93         1.46 o                         
   3   1   4        568.92        503.17         4.09 o                         
   4   1   4       3675.94       3611.21        14.98 o                         
   5   1   4        780.87        754.80         7.08 o                         
   6   1   4          2.47          1.84         0.72 o                         
   7   1   4        111.39        102.50         2.12 o                         
   8   1   4        704.09        722.59         6.50 o                         
   9   1   4         83.98         75.82         2.08 o                         
  10   1   4        580.04        565.99         8.19 o                         
  11   1   4          0.28          1.69         1.46 o                         
  12   1   4         21.61         27.30         3.31 o                         
  13   1   4        222.94        242.43         8.13 o                         
  14   1   4        110.05        102.52         6.76 o                         
  15   1   4        340.75        352.87        10.09 o                         
 -16   2   4         35.58         33.94        11.74 o                         
 -15   2   4         84.50         96.45         8.00 o                         
 -14   2   4        119.44        109.05         4.85 o                         
 -13   2   4        487.09        498.89         7.50 o                         
 -12   2   4        442.35        454.73         6.85 o                         
 -11   2   4       1099.41       1056.79        11.78 o                         
 -10   2   4          5.56          6.79         1.45 o                         
  -9   2   4        337.42        348.37         5.85 o                         
  -8   2   4          4.22          4.06         1.29 o                         
  -7   2   4         97.79        112.51         2.98 o                         
  -6   2   4        996.49       1001.66         7.40 o                         
  -5   2   4        820.78        834.46         7.54 o                         
  -4   2   4        210.50        231.73         3.91 o                         
  -3   2   4         50.71         42.96         1.83 o                         
  -2   2   4          1.11         11.96         1.11 o                         
  -1   2   4         36.79         21.53         1.29 o                         
   0   2   4       1353.26       1305.02         9.28 o                         
   1   2   4       1730.84       1685.02         9.91 o                         
   2   2   4         22.01         13.80         1.08 o                         
   3   2   4       1175.91       1237.19         7.56 o                         
   4   2   4         29.41         23.23         1.24 o                         
   5   2   4        138.85        141.40         3.03 o                         
   6   2   4        163.70        164.28         3.65 o                         
   7   2   4        325.47        319.70         5.34 o                         
   8   2   4        588.23        572.13         7.06 o                         
   9   2   4        457.09        422.00         6.66 o                         
  10   2   4        160.83        154.65         4.44 o                         
  11   2   4        111.58        119.73         3.41 o                         
  12   2   4        609.39        605.94         7.13 o                         
  13   2   4         86.07         85.20         3.24 o                         
  14   2   4         48.94         45.29         4.64 o                         
 -16   3   4        272.12        283.86        10.17 o                         
 -15   3   4        157.10        167.27         5.81 o                         
 -14   3   4         50.62         52.29         3.70 o                         
 -13   3   4        110.97        105.62         4.39 o                         
 -12   3   4         18.72         11.54         1.96 o                         
 -11   3   4        338.72        339.33         7.07 o                         
 -10   3   4        471.32        462.06         6.55 o                         
  -9   3   4          0.32         -1.12         1.25 o                         
  -8   3   4        614.06        611.53         7.86 o                         
  -7   3   4       2583.09       2774.26        18.39 o                         
  -6   3   4        770.84        796.72         6.59 o                         
  -5   3   4         21.62         34.05         1.68 o                         
  -4   3   4        851.30        868.91         7.11 o                         
  -3   3   4        474.13        466.03         4.44 o                         
  -2   3   4         40.79         65.25         1.91 o                         
  -1   3   4         70.19         93.25         2.33 o                         
   0   3   4       1764.48       1964.28        11.27 o                         
   1   3   4       2573.68       2638.59        14.40 o                         
   2   3   4       1444.59       1490.46        11.83 o                         
   3   3   4        248.98        232.31         3.96 o                         
   4   3   4        124.15        103.52         2.33 o                         
   5   3   4       4616.33       4696.64        19.31 o                         
   6   3   4       3683.18       3632.66        18.83 o                         
   7   3   4        143.76        115.98         3.53 o                         
   8   3   4       1014.74        973.39        10.71 o                         
   9   3   4        651.32        642.94         9.33 o                         
  10   3   4          6.66          6.98         1.95 o                         
  11   3   4         55.63         45.41         3.15 o                         
  12   3   4         83.71         79.89         3.82 o                         
  13   3   4         54.09         66.46         3.92 o                         
  14   3   4        353.34        348.91        10.00 o                         
 -15   4   4        221.68        235.21         9.99 o                         
 -14   4   4        153.15        182.29         6.86 o                         
 -13   4   4        133.81        148.94         5.15 o                         
 -12   4   4         55.64         73.11         4.16 o                         
 -11   4   4        111.11        105.39         4.26 o                         
 -10   4   4         82.64         97.60         4.56 o                         
  -9   4   4         10.50         14.13         2.03 o                         
  -8   4   4          0.13          0.29         1.16 o                         
  -7   4   4          2.46          0.57         0.75 o                         
  -6   4   4          1.38          7.65         1.10 o                         
  -5   4   4         75.22         71.91         2.37 o                         
  -4   4   4        165.28        172.83         3.40 o                         
  -3   4   4        105.37        113.00         2.46 o                         
  -2   4   4          6.95          4.68         0.91 o                         
  -1   4   4        322.06        394.87         4.90 o                         
   0   4   4          4.31          6.78         1.04 o                         
   1   4   4         17.90         20.63         1.41 o                         
   2   4   4        465.82        491.05         5.97 o                         
   3   4   4        170.14        159.96         3.31 o                         
   4   4   4         36.59         32.07         1.78 o                         
   5   4   4         44.11         49.08         2.26 o                         
   6   4   4        277.33        302.27         5.52 o                         
   7   4   4        244.48        241.00         4.62 o                         
   8   4   4         71.87         69.42         1.96 o                         
   9   4   4        535.38        499.80         9.39 o                         
  10   4   4        167.26        153.45         6.08 o                         
  11   4   4          0.08          1.92         1.93 o                         
  12   4   4          0.54          1.88         2.12 o                         
  13   4   4         60.39         68.14         5.08 o                         
  14   4   4         78.46         77.71         5.63 o                         
 -15   5   4         25.19         24.47         4.87 o                         
 -14   5   4         50.44         36.00         4.14 o                         
 -13   5   4         14.56          6.48         3.49 o                         
 -12   5   4          0.12         -1.12         2.95 o                         
 -11   5   4         13.69         15.44         2.60 o                         
 -10   5   4         72.50         67.22         3.73 o                         
  -9   5   4          4.16          8.14         2.13 o                         
  -8   5   4         12.57         14.61         3.94 o                         
  -7   5   4         84.72         91.87         3.00 o                         
  -6   5   4         22.91         18.97         1.80 o                         
  -5   5   4         23.11         23.26         1.85 o                         
  -4   5   4        373.47        352.34         4.47 o                         
  -3   5   4         54.44         46.54         1.93 o                         
  -2   5   4        107.35        113.61         2.90 o                         
  -1   5   4        883.64        892.23         7.81 o                         
   0   5   4          0.00          0.77         0.90 o                         
   1   5   4         58.05         56.70         2.28 o                         
   2   5   4         36.22         47.32         2.55 o                         
   3   5   4        196.37        200.26         3.59 o                         
   4   5   4          1.77          3.25         1.03 o                         
   5   5   4         20.95         15.76         1.30 o                         
   6   5   4        118.53        113.96         2.25 o                         
   7   5   4        362.97        347.42         5.89 o                         
   8   5   4        378.36        354.74         7.64 o                         
   9   5   4          0.01         -0.71         1.40 o                         
  10   5   4         94.64         99.11         4.61 o                         
  11   5   4        127.01        125.83         5.06 o                         
  12   5   4         79.82         75.55         6.96 o                         
  13   5   4         18.09         15.57         6.30 o                         
 -14   6   4          1.61         -0.27         6.01 o                         
 -13   6   4         27.95         27.90         4.36 o                         
 -12   6   4         22.45         23.53         3.61 o                         
 -11   6   4         38.61         39.55         3.80 o                         
 -10   6   4         11.48          6.84         2.14 o                         
  -9   6   4          4.81          4.21         1.80 o                         
  -8   6   4         34.04         34.42         2.21 o                         
  -7   6   4          6.12          3.70         1.42 o                         
  -6   6   4         15.66         14.44         1.81 o                         
  -5   6   4        133.50        125.37         2.83 o                         
  -4   6   4         80.87         89.84         2.79 o                         
  -3   6   4        256.69        262.42         4.65 o                         
  -2   6   4          4.94          3.09         1.15 o                         
  -1   6   4        110.43        103.56         3.16 o                         
   0   6   4         82.74         73.31         2.74 o                         
   1   6   4          7.31         10.20         1.37 o                         
   2   6   4        127.33        142.28         3.39 o                         
   3   6   4         70.41         74.56         3.01 o                         
   4   6   4        693.86        680.92         6.82 o                         
   5   6   4         52.98         46.47         3.41 o                         
   6   6   4          8.83          7.32         1.77 o                         
   7   6   4        137.14        127.94         6.11 o                         
   8   6   4         52.31         51.63         3.91 o                         
   9   6   4         76.13         77.76         5.03 o                         
  10   6   4         93.35        101.02         4.54 o                         
  11   6   4         17.60         19.34         3.81 o                         
  12   6   4          0.01          5.67         4.10 o                         
 -13   7   4          8.92          0.50         4.99 o                         
 -12   7   4         26.80         28.95         4.57 o                         
 -11   7   4        160.41        160.23         7.74 o                         
 -10   7   4         15.08         13.85         3.56 o                         
  -9   7   4        500.37        496.15        16.53 o                         
  -8   7   4        141.33        146.13         4.35 o                         
  -7   7   4        160.37        150.91         4.90 o                         
  -6   7   4         98.97        101.44         3.01 o                         
  -5   7   4       1104.42       1089.04        11.82 o                         
  -4   7   4          4.51          8.53         1.70 o                         
  -3   7   4          7.07          8.06         1.54 o                         
  -2   7   4         25.78         22.09         2.01 o                         
  -1   7   4          3.51          0.12         1.25 o                         
   0   7   4          0.07         -1.28         1.28 o                         
   1   7   4          2.48          5.84         1.59 o                         
   2   7   4         49.39         61.38         2.88 o                         
   3   7   4       2061.24       2091.13        21.75 o                         
   4   7   4        970.34        987.56        11.63 o                         
   5   7   4          2.58          1.57         1.51 o                         
   6   7   4        154.66        165.88         4.86 o                         
   7   7   4        152.60        156.31         7.04 o                         
   8   7   4        136.75        147.91         6.27 o                         
   9   7   4        141.01        136.24         8.13 o                         
  10   7   4         37.79         32.59         4.61 o                         
  11   7   4          9.38          1.65         3.08 o                         
 -11   8   4        450.60        486.29        15.88 o                         
 -10   8   4         91.25         90.15         6.64 o                         
  -9   8   4          4.48          4.86         3.04 o                         
  -8   8   4         28.53         26.37         3.24 o                         
  -7   8   4          1.05         -0.12         1.78 o                         
  -6   8   4         21.12         26.98         1.91 o                         
  -5   8   4          1.72          1.14         1.80 o                         
  -4   8   4         16.42         21.19         2.21 o                         
  -3   8   4        127.52        124.60         4.35 o                         
  -2   8   4        523.97        502.86         9.41 o                         
  -1   8   4         71.87         61.62         3.44 o                         
   0   8   4          3.85         12.49         2.24 o                         
   1   8   4        279.17        275.97         5.90 o                         
   2   8   4        249.21        255.98         5.94 o                         
   3   8   4         19.79         25.57         3.16 o                         
   4   8   4        452.70        447.47         8.71 o                         
   5   8   4          0.50         -0.04         1.82 o                         
   6   8   4          0.90         -0.99         1.97 o                         
   7   8   4         11.36          6.56         2.18 o                         
   8   8   4         13.71         13.34         3.81 o                         
   9   8   4         45.14         52.36         4.81 o                         
  10   8   4         29.89         22.17         3.99 o                         
  -9   9   4         50.63         47.44         5.87 o                         
  -8   9   4         79.12         75.26         5.30 o                         
  -7   9   4         49.59         50.11         3.20 o                         
  -6   9   4        189.56        224.30         6.71 o                         
  -5   9   4        352.56        331.32         7.60 o                         
  -4   9   4          6.97          7.92         2.30 o                         
  -3   9   4         64.77         68.12         3.59 o                         
  -2   9   4         15.67         21.68         2.54 o                         
  -1   9   4         32.06         35.98         3.26 o                         
   0   9   4          8.18          5.10         2.20 o                         
   1   9   4        214.59        209.31         8.92 o                         
   2   9   4         38.28         37.81         4.19 o                         
   3   9   4        381.40        406.35        10.34 o                         
   4   9   4        112.80        106.42         5.44 o                         
   5   9   4         28.59         23.06         2.96 o                         
   6   9   4        164.09        165.97         5.35 o                         
   7   9   4        113.65        134.73         9.63 o                         
   8   9   4         85.59         75.53         7.15 o                         
  -7  10   4          0.00          3.96         3.61 o                         
  -6  10   4         74.49         76.21         5.18 o                         
  -5  10   4        158.98        152.91         8.13 o                         
  -4  10   4        728.19        793.09        18.54 o                         
  -3  10   4        140.78        161.49         7.01 o                         
  -2  10   4        253.53        252.34         8.16 o                         
  -1  10   4       1046.90       1104.49        18.55 o                         
   0  10   4       1087.44       1103.13        20.19 o                         
   1  10   4         55.41         47.34         4.84 o                         
   2  10   4         68.92         61.87         5.09 o                         
   3  10   4        413.79        429.72        13.81 o                         
   4  10   4          8.16          5.28         3.23 o                         
   5  10   4          1.93         -1.72         4.56 o                         
 -16   1   5          1.08         16.68         5.94 o                         
 -15   1   5        111.75         96.35        11.40 o                         
 -14   1   5          1.15          1.39         2.15 o                         
 -13   1   5        249.53        256.04         5.89 o                         
 -12   1   5        177.10        170.01         4.23 o                         
 -11   1   5         26.77         30.27         2.42 o                         
 -10   1   5          2.11         -0.67         1.05 o                         
  -9   1   5        448.96        434.08         5.58 o                         
  -8   1   5        898.05        928.02         8.41 o                         
  -7   1   5         56.96         83.58         2.51 o                         
  -6   1   5        978.51       1051.65         7.26 o                         
  -5   1   5        264.37        241.25         3.90 o                         
  -4   1   5        192.14        215.44         4.56 o                         
  -3   1   5         98.54        106.77         2.57 o                         
  -2   1   5         13.53          8.22         1.06 o                         
  -1   1   5        578.21        530.42         6.05 o                         
   0   1   5       2666.15       2724.24        14.09 o                         
   1   1   5         20.15         22.56         1.29 o                         
   2   1   5          4.93          2.16         0.69 o                         
   3   1   5        276.66        294.01         3.44 o                         
   4   1   5       1930.36       2066.35        10.24 o                         
   5   1   5         12.80         11.83         1.32 o                         
   6   1   5        370.59        395.58         6.26 o                         
   7   1   5         30.45         30.43         1.77 o                         
   8   1   5        227.37        230.09         3.87 o                         
   9   1   5          0.03          2.10         1.82 o                         
  10   1   5          0.02          0.69         1.59 o                         
  11   1   5          0.22          1.43         1.83 o                         
  12   1   5        151.45        150.48         5.56 o                         
  13   1   5         69.48         59.69         6.89 o                         
  14   1   5         58.58         83.13         7.83 o                         
 -16   2   5        127.13        130.17         9.66 o                         
 -15   2   5          0.50          6.33         4.09 o                         
 -14   2   5        205.89        206.55         6.48 o                         
 -13   2   5        291.92        274.48         6.51 o                         
 -12   2   5          2.51          6.43         1.85 o                         
 -11   2   5        300.29        295.87         5.75 o                         
 -10   2   5        480.37        460.92         6.45 o                         
  -9   2   5        403.03        396.64         5.79 o                         
  -8   2   5        194.88        195.13         4.02 o                         
  -7   2   5        368.43        377.82         6.20 o                         
  -6   2   5         79.96         89.53         1.87 o                         
  -5   2   5        206.38        211.04         3.73 o                         
  -4   2   5         69.87        109.28         2.36 o                         
  -3   2   5        142.63        162.27         3.10 o                         
  -2   2   5          1.12          1.62         0.74 o                         
  -1   2   5        704.18        636.18         5.75 o                         
   0   2   5        124.37        109.50         2.57 o                         
   1   2   5         94.89        108.28         3.06 o                         
   2   2   5        188.27        178.13         4.13 o                         
   3   2   5        277.72        290.55         4.29 o                         
   4   2   5         15.81         18.32         1.14 o                         
   5   2   5       2349.86       2332.06        13.93 o                         
   6   2   5        336.96        377.06         4.37 o                         
   7   2   5        168.61        168.68         5.09 o                         
   8   2   5         17.56         16.82         1.79 o                         
   9   2   5         96.93         89.41         3.92 o                         
  10   2   5        538.74        550.18         6.85 o                         
  11   2   5         29.90         29.91         1.99 o                         
  12   2   5        226.58        234.17         7.29 o                         
  13   2   5         32.25         26.17         3.40 o                         
  14   2   5         93.64         93.84         8.96 o                         
 -16   3   5          4.12          2.38         4.59 o                         
 -15   3   5        238.45        229.17         8.76 o                         
 -14   3   5          2.42          4.32         2.17 o                         
 -13   3   5        181.55        184.39         7.54 o                         
 -12   3   5         16.00         18.23         2.49 o                         
 -11   3   5        581.87        546.32        12.61 o                         
 -10   3   5       1055.34       1006.26        12.42 o                         
  -9   3   5        509.04        489.25         8.77 o                         
  -8   3   5        300.19        285.75         5.64 o                         
  -7   3   5        168.74        147.36         3.07 o                         
  -6   3   5         25.20         32.87         1.78 o                         
  -5   3   5        233.29        253.37         4.27 o                         
  -4   3   5        343.86        381.78         5.00 o                         
  -3   3   5          9.77         15.02         1.64 o                         
  -2   3   5        195.69        210.81         3.39 o                         
  -1   3   5        940.17        959.11         7.56 o                         
   0   3   5          1.68          4.75         0.89 o                         
   1   3   5         85.79         80.23         2.70 o                         
   2   3   5       4135.20       4132.25        20.24 o                         
   3   3   5       2560.26       2546.51        13.29 o                         
   4   3   5        487.24        502.49         5.00 o                         
   5   3   5          6.24          8.11         0.87 o                         
   6   3   5        117.22        113.67         2.72 o                         
   7   3   5          0.15         -0.55         1.38 o                         
   8   3   5        765.04        769.90         9.85 o                         
   9   3   5         94.22         86.71         4.63 o                         
  10   3   5         83.43         89.29         4.10 o                         
  11   3   5        135.41        129.70         4.04 o                         
  12   3   5        100.07         98.63         4.69 o                         
  13   3   5          6.07          3.80         2.40 o                         
  14   3   5         35.89         23.61         4.31 o                         
 -15   4   5        117.34        125.85         7.66 o                         
 -14   4   5        180.06        184.69         6.25 o                         
 -13   4   5         43.42         48.62         3.94 o                         
 -12   4   5         11.39          9.60         3.70 o                         
 -11   4   5        155.85        154.87         6.39 o                         
 -10   4   5          4.34          1.98         2.25 o                         
  -9   4   5        336.83        317.05         7.16 o                         
  -8   4   5       1138.28       1127.71        12.16 o                         
  -7   4   5       1053.45       1033.55         9.03 o                         
  -6   4   5        250.40        210.61         3.96 o                         
  -5   4   5        540.69        502.78         6.93 o                         
  -4   4   5       2524.34       2521.37        15.25 o                         
  -3   4   5         11.72         10.52         1.11 o                         
  -2   4   5         28.53         17.01         1.43 o                         
  -1   4   5        299.77        301.29         4.66 o                         
   0   4   5       1446.52       1464.09        11.02 o                         
   1   4   5         81.31         64.07         2.29 o                         
   2   4   5          0.87          0.78         0.93 o                         
   3   4   5        110.95        140.10         3.79 o                         
   4   4   5       1056.19       1089.66         8.26 o                         
   5   4   5       3363.07       3394.15        16.35 o                         
   6   4   5         51.14         49.84         2.35 o                         
   7   4   5        233.43        224.50         3.64 o                         
   8   4   5        797.78        826.98        10.72 o                         
   9   4   5        564.02        536.89         9.54 o                         
  10   4   5          2.17          4.88         1.88 o                         
  11   4   5          0.91          0.80         2.26 o                         
  12   4   5        359.04        347.37         7.40 o                         
  13   4   5         21.89         29.56         4.92 o                         
 -14   5   5         39.14         33.77         5.17 o                         
 -13   5   5         11.71         12.92         3.12 o                         
 -12   5   5         76.71         79.61         5.66 o                         
 -11   5   5        473.30        518.38        12.62 o                         
 -10   5   5        200.97        191.89         6.29 o                         
  -9   5   5        361.75        351.39        12.30 o                         
  -8   5   5        661.31        653.65         7.58 o                         
  -7   5   5        602.77        590.13         7.50 o                         
  -6   5   5        240.32        249.82         4.43 o                         
  -5   5   5        157.05        149.02         3.84 o                         
  -4   5   5        160.80        158.76         3.12 o                         
  -3   5   5        114.43        114.17         3.03 o                         
  -2   5   5         20.22         33.76         1.93 o                         
  -1   5   5        180.27        188.46         3.90 o                         
   0   5   5         63.12         71.81         2.57 o                         
   1   5   5        621.47        599.73         7.36 o                         
   2   5   5        386.86        375.37         5.58 o                         
   3   5   5        865.81        817.96         8.21 o                         
   4   5   5       1065.15        994.73         8.80 o                         
   5   5   5        415.92        394.75         5.19 o                         
   6   5   5         71.47         69.82         2.31 o                         
   7   5   5          0.62          2.30         1.26 o                         
   8   5   5         38.14         42.73         2.26 o                         
   9   5   5         23.25         18.18         2.59 o                         
  10   5   5        132.66        131.52         7.10 o                         
  11   5   5        151.92        148.93         7.05 o                         
  12   5   5        257.85        273.97         9.18 o                         
 -13   6   5         31.57         39.98         7.18 o                         
 -12   6   5         15.24          8.00         5.43 o                         
 -11   6   5         31.64         32.32         3.93 o                         
 -10   6   5          1.62          4.51         2.39 o                         
  -9   6   5        335.28        321.46         8.92 o                         
  -8   6   5        453.03        464.61         8.62 o                         
  -7   6   5       1261.75       1266.70        15.19 o                         
  -6   6   5       1451.33       1388.23        14.33 o                         
  -5   6   5        315.19        290.07         6.32 o                         
  -4   6   5        711.10        714.72         9.84 o                         
  -3   6   5        357.36        348.77         5.27 o                         
  -2   6   5       2869.21       2736.39        20.06 o                         
  -1   6   5        211.57        202.24         4.17 o                         
   0   6   5         18.17         17.25         1.77 o                         
   1   6   5          0.02          2.69         1.26 o                         
   2   6   5         11.54          9.45         1.45 o                         
   3   6   5          5.29          4.91         1.40 o                         
   4   6   5        255.65        266.95         4.84 o                         
   5   6   5        621.50        635.09         7.55 o                         
   6   6   5        936.97        936.28         8.30 o                         
   7   6   5        613.67        625.30        14.69 o                         
   8   6   5         83.60         82.90         4.56 o                         
   9   6   5        157.45        165.14         6.39 o                         
  10   6   5        254.06        239.68         8.99 o                         
  11   6   5         74.13         78.20         6.98 o                         
 -12   7   5        913.86        990.55        29.78 o                         
 -11   7   5        164.32        167.81        13.45 o                         
 -10   7   5          0.11         -1.99         1.99 o                         
  -9   7   5        705.64        725.71        12.01 o                         
  -8   7   5        356.01        367.10         7.01 o                         
  -7   7   5          6.37          8.02         2.19 o                         
  -6   7   5         88.74         84.29         5.11 o                         
  -5   7   5        710.37        662.67         8.18 o                         
  -4   7   5          8.81          8.96         1.82 o                         
  -3   7   5        314.76        271.14         7.90 o                         
  -2   7   5          7.10         13.17         2.05 o                         
  -1   7   5         93.93        129.86         4.33 o                         
   0   7   5       1069.17       1012.91        13.94 o                         
   1   7   5       1129.40       1050.23        13.85 o                         
   2   7   5         14.60          7.56         1.67 o                         
   3   7   5        384.89        373.08         6.30 o                         
   4   7   5       1158.40       1087.51        11.28 o                         
   5   7   5        286.21        269.34         5.82 o                         
   6   7   5         31.78         28.89         2.45 o                         
   7   7   5         38.72         39.69         3.12 o                         
   8   7   5          7.52          9.44         2.80 o                         
   9   7   5        176.28        194.27         8.74 o                         
  10   7   5        297.02        324.43        13.41 o                         
 -11   8   5          3.02         -0.50         3.27 o                         
 -10   8   5         38.96         47.96         5.33 o                         
  -9   8   5         21.36         16.73         2.46 o                         
  -8   8   5          4.21          3.33         1.65 o                         
  -7   8   5          7.50          5.83         2.10 o                         
  -6   8   5         27.66         34.35         3.73 o                         
  -5   8   5         68.94         63.33         3.28 o                         
  -4   8   5        332.86        320.89         9.31 o                         
  -3   8   5        116.12        131.28         4.45 o                         
  -2   8   5        254.12        255.32         6.28 o                         
  -1   8   5         69.01         50.85         3.27 o                         
   0   8   5        136.27        121.33         4.56 o                         
   1   8   5         16.33         21.94         2.88 o                         
   2   8   5         87.55         73.26         3.88 o                         
   3   8   5        108.17        117.95         4.30 o                         
   4   8   5        147.27        140.00         5.42 o                         
   5   8   5          3.25          4.62         2.16 o                         
   6   8   5         13.79         12.54         2.65 o                         
   7   8   5        491.11        499.41        11.95 o                         
   8   8   5        780.02        830.06        15.29 o                         
   9   8   5         97.03        109.04         6.62 o                         
  -9   9   5         63.55         69.02         6.42 o                         
  -8   9   5         17.64         11.44         5.15 o                         
  -7   9   5          1.63         -0.15         1.91 o                         
  -6   9   5        101.05         94.20         3.51 o                         
  -5   9   5         42.16         43.25         3.34 o                         
  -4   9   5         45.10         45.21         3.29 o                         
  -3   9   5        208.40        211.67         6.19 o                         
  -2   9   5        181.69        179.78         5.74 o                         
  -1   9   5         35.07         36.32         3.44 o                         
   0   9   5        362.91        358.43         8.19 o                         
   1   9   5        429.28        432.87        11.06 o                         
   2   9   5        405.23        406.11        10.74 o                         
   3   9   5        220.95        221.81         8.10 o                         
   4   9   5          3.67          6.32         2.40 o                         
   5   9   5        115.01        113.54         5.88 o                         
   6   9   5         33.63         31.27         5.14 o                         
   7   9   5        102.92        101.62         9.12 o                         
  -6  10   5          0.42         -1.02         3.38 o                         
  -5  10   5         18.52         22.26         4.73 o                         
  -4  10   5          2.54         -0.73         3.47 o                         
  -3  10   5          3.95          0.71         3.06 o                         
  -2  10   5          0.13         -1.65         2.36 o                         
  -1  10   5         98.34        108.70         7.00 o                         
   0  10   5         19.22         11.94         4.08 o                         
   1  10   5         50.14         50.95         5.20 o                         
   2  10   5         21.24         23.39         7.35 o                         
   3  10   5         49.39         47.55         4.99 o                         
   4  10   5         24.23         27.40         4.02 o                         
 -16   0   6        110.36        127.00        16.64 o                         
 -15   0   6          4.58         -3.59         6.10 o                         
 -14   0   6         20.98         15.12         4.14 o                         
 -13   0   6        148.68        156.95         7.29 o                         
 -12   0   6        645.82        654.46        13.10 o                         
 -11   0   6         92.72         94.78         4.75 o                         
 -10   0   6        456.15        486.92         9.01 o                         
  -9   0   6       2477.56       2574.48        24.03 o                         
  -8   0   6         13.89         25.02         3.04 o                         
  -7   0   6        229.88        216.46         6.95 o                         
  -6   0   6       4300.17       4256.04        35.38 o                         
  -5   0   6       2022.99       2025.86        22.62 o                         
  -4   0   6       4239.56       4534.92        32.75 o                         
  -3   0   6        199.49        238.66         6.32 o                         
  -2   0   6       2955.61       3273.29        25.64 o                         
  -1   0   6       1377.16       1439.09        14.99 o                         
   0   0   6       2682.34       2657.66        24.24 o                         
   1   0   6        570.89        656.99        10.31 o                         
   2   0   6          2.57          2.38         1.06 o                         
   3   0   6       6187.34       6330.18        46.54 o                         
   4   0   6        119.53        116.50         3.24 o                         
   5   0   6        103.54        126.54         3.90 o                         
   6   0   6        225.93        242.17         4.62 o                         
   7   0   6       2250.20       2289.63        43.92 o                         
   8   0   6        892.60        885.95        13.88 o                         
   9   0   6       2099.04       2118.13        46.82 o                         
  10   0   6        163.40        162.26         8.56 o                         
  11   0   6         80.11         85.22         4.56 o                         
  12   0   6        241.02        226.40        37.75 o                         
  13   0   6         22.53         21.81         6.03 o                         
  14   0   6         12.04         22.76         6.32 o                         
 -16   1   6        177.13        210.35        21.19 o                         
 -15   1   6        132.43        138.05         9.93 o                         
 -14   1   6        140.33        144.50         6.15 o                         
 -13   1   6        414.68        415.83        14.12 o                         
 -12   1   6        842.97        843.65        10.78 o                         
 -11   1   6         30.21         32.79         2.41 o                         
 -10   1   6        237.18        226.71         4.96 o                         
  -9   1   6        204.84        179.77         4.14 o                         
  -8   1   6        181.29        180.51         4.22 o                         
  -7   1   6          6.18         13.97         1.22 o                         
  -6   1   6        414.80        488.45         6.03 o                         
  -5   1   6        393.53        391.96         5.45 o                         
  -4   1   6       1306.52       1266.82        10.67 o                         
  -3   1   6        796.28        746.86         7.34 o                         
  -2   1   6        231.10        218.34         4.82 o                         
  -1   1   6        788.50        794.69         7.82 o                         
   0   1   6       7234.72       7168.30        76.89 o                         
   1   1   6       1880.89       1985.85        11.70 o                         
   2   1   6       2294.18       2375.33        12.87 o                         
   3   1   6          1.98          3.27         0.82 o                         
   4   1   6        785.08        814.66         6.10 o                         
   5   1   6         57.75         45.37         1.86 o                         
   6   1   6        979.61        929.17         9.01 o                         
   7   1   6        763.15        729.41         7.94 o                         
   8   1   6       1021.31        966.75         8.84 o                         
   9   1   6        253.32        238.10         6.60 o                         
  10   1   6        228.96        233.40         7.15 o                         
  11   1   6        216.60        214.02         6.75 o                         
  12   1   6        228.42        227.28         7.02 o                         
  13   1   6        629.62        652.97        14.73 o                         
 -16   2   6         14.50          7.86         5.46 o                         
 -15   2   6         16.56          7.72         3.73 o                         
 -14   2   6         53.22         47.97         4.12 o                         
 -13   2   6         67.52         81.86         4.55 o                         
 -12   2   6        298.18        302.00         7.33 o                         
 -11   2   6         65.22         67.57         3.46 o                         
 -10   2   6          0.70          0.20         1.59 o                         
  -9   2   6       1374.14       1411.78        11.96 o                         
  -8   2   6        567.84        593.21         6.96 o                         
  -7   2   6        487.23        495.26         4.90 o                         
  -6   2   6        373.13        352.98         3.83 o                         
  -5   2   6        601.18        571.91         5.93 o                         
  -4   2   6         34.33         33.36         1.76 o                         
  -3   2   6        217.02        221.37         3.75 o                         
  -2   2   6        837.47        824.16         7.47 o                         
  -1   2   6         53.66         75.35         2.29 o                         
   0   2   6       1505.73       1456.49        12.03 o                         
   1   2   6         41.44         40.29         1.88 o                         
   2   2   6        188.26        198.12         3.62 o                         
   3   2   6       1943.34       1841.93        11.29 o                         
   4   2   6       2186.06       2112.57        12.57 o                         
   5   2   6       1741.91       1731.71         9.25 o                         
   6   2   6        261.34        249.83         4.67 o                         
   7   2   6        432.49        425.83         9.50 o                         
   8   2   6          0.33         -0.25         1.38 o                         
   9   2   6          0.92          3.56         1.56 o                         
  10   2   6         35.33         38.43         2.21 o                         
  11   2   6         18.29         19.11         3.04 o                         
  12   2   6         46.83         53.34         4.44 o                         
  13   2   6         14.67          6.66         3.90 o                         
 -15   3   6        387.87        379.06        23.25 o                         
 -14   3   6        190.17        195.87         7.68 o                         
 -13   3   6         20.78         17.42         3.58 o                         
 -12   3   6        412.07        438.88        17.64 o                         
 -11   3   6          6.25         -0.58         2.06 o                         
 -10   3   6         29.94         34.94         5.08 o                         
  -9   3   6         53.42         56.11         4.75 o                         
  -8   3   6         11.40         14.01         1.87 o                         
  -7   3   6        183.62        196.19         3.72 o                         
  -6   3   6        318.60        312.18         5.33 o                         
  -5   3   6        104.50         97.68         3.53 o                         
  -4   3   6         48.66         47.12         2.47 o                         
  -3   3   6         86.14        125.94         4.30 o                         
  -2   3   6        294.19        266.33         4.05 o                         
  -1   3   6        579.77        633.02         6.39 o                         
   0   3   6         88.79         86.65         3.00 o                         
   1   3   6         36.24         55.57         2.19 o                         
   2   3   6        104.82        122.86         3.02 o                         
   3   3   6         22.51         22.78         1.58 o                         
   4   3   6          7.15          9.05         1.14 o                         
   5   3   6        548.77        515.14         5.24 o                         
   6   3   6         38.76         29.75         1.73 o                         
   7   3   6        294.34        307.70         6.97 o                         
   8   3   6        116.59         99.43         4.69 o                         
   9   3   6          1.99         -1.40         2.10 o                         
  10   3   6          0.30         -0.33         1.62 o                         
  11   3   6        205.42        224.74         6.09 o                         
  12   3   6         20.29         18.77         2.40 o                         
  13   3   6         93.03         87.74         8.07 o                         
 -15   4   6          0.18          1.79         3.89 o                         
 -14   4   6        147.81        160.92         8.41 o                         
 -13   4   6         20.01         13.81         3.69 o                         
 -12   4   6        103.50        108.80         6.89 o                         
 -11   4   6        357.28        365.18        10.73 o                         
 -10   4   6        151.52        122.16         5.36 o                         
  -9   4   6         85.46         90.74         4.70 o                         
  -8   4   6        121.96        143.61         3.76 o                         
  -7   4   6          5.38          6.71         1.31 o                         
  -6   4   6         10.27          6.83         1.54 o                         
  -5   4   6        960.16        914.43         8.96 o                         
  -4   4   6        867.39        833.34         9.09 o                         
  -3   4   6         60.35         62.49         2.47 o                         
  -2   4   6        160.15        150.53         4.26 o                         
  -1   4   6        302.55        312.59         5.01 o                         
   0   4   6        222.19        237.09         3.98 o                         
   1   4   6       1308.48       1288.16        10.01 o                         
   2   4   6        556.37        523.56         6.12 o                         
   3   4   6        304.98        286.39         4.47 o                         
   4   4   6       1369.76       1297.61        10.57 o                         
   5   4   6        398.76        383.71         5.26 o                         
   6   4   6        216.99        197.59         3.66 o                         
   7   4   6        616.90        625.74        10.52 o                         
   8   4   6        265.08        268.38         6.35 o                         
   9   4   6         85.45        100.46         4.55 o                         
  10   4   6          3.03          7.31         2.18 o                         
  11   4   6        125.77        123.11         7.18 o                         
  12   4   6         18.10         20.99         3.61 o                         
 -14   5   6        379.11        380.54        12.33 o                         
 -13   5   6        114.43        118.88         8.01 o                         
 -12   5   6          9.36          7.39         2.82 o                         
 -11   5   6          0.30          1.31         2.15 o                         
 -10   5   6         26.09         30.98         4.03 o                         
  -9   5   6        267.83        261.86         9.34 o                         
  -8   5   6        443.30        467.55         9.55 o                         
  -7   5   6        608.23        588.20         9.64 o                         
  -6   5   6        459.31        447.53         9.01 o                         
  -5   5   6        140.25        142.69         3.93 o                         
  -4   5   6        172.10        176.43         5.99 o                         
  -3   5   6        346.21        358.98         5.41 o                         
  -2   5   6        219.52        198.63         4.16 o                         
  -1   5   6        774.77        759.83         8.02 o                         
   0   5   6         37.13         36.32         2.16 o                         
   1   5   6          0.70         -0.41         1.20 o                         
   2   5   6        155.59        154.28         3.69 o                         
   3   5   6          2.50          1.86         1.20 o                         
   4   5   6        572.56        544.26         6.90 o                         
   5   5   6          2.58         -0.25         1.15 o                         
   6   5   6        497.17        513.32         6.23 o                         
   7   5   6         46.26         39.87         2.64 o                         
   8   5   6         77.44         72.99         5.24 o                         
   9   5   6         29.10         28.68         3.16 o                         
  10   5   6         16.36         14.38         2.73 o                         
  11   5   6          1.25          7.19         2.71 o                         
  12   5   6         22.14         13.61         3.82 o                         
 -13   6   6        127.77        128.61         8.94 o                         
 -12   6   6         25.21         22.94         4.78 o                         
 -11   6   6         29.02         29.07         3.84 o                         
 -10   6   6          7.71          8.59         3.06 o                         
  -9   6   6          6.66          1.86         2.69 o                         
  -8   6   6         95.29         91.04         5.20 o                         
  -7   6   6        352.14        341.42        12.37 o                         
  -6   6   6        234.80        263.99         9.36 o                         
  -5   6   6         36.72         34.03         3.00 o                         
  -4   6   6         27.53         36.05         2.36 o                         
  -3   6   6         62.76         61.86         3.08 o                         
  -2   6   6          0.35         -1.59         1.59 o                         
  -1   6   6         27.50         17.79         1.95 o                         
   0   6   6          5.08          9.14         1.82 o                         
   1   6   6         41.40         35.65         2.53 o                         
   2   6   6          7.63          3.83         1.55 o                         
   3   6   6          1.15          6.20         2.07 o                         
   4   6   6         62.45         70.53         3.36 o                         
   5   6   6        376.65        375.50         5.69 o                         
   6   6   6         65.90         70.76         2.94 o                         
   7   6   6         63.35         71.68         3.46 o                         
   8   6   6         52.45         47.45         2.42 o                         
   9   6   6          2.26          0.05         1.63 o                         
  10   6   6         12.70         14.99         4.16 o                         
  11   6   6         19.59         14.81         4.75 o                         
 -12   7   6        252.64        261.17        11.10 o                         
 -11   7   6         66.24         54.92         6.04 o                         
 -10   7   6         36.18         38.57         5.27 o                         
  -9   7   6          3.92         -1.74         2.42 o                         
  -8   7   6        171.56        173.39         5.64 o                         
  -7   7   6         24.02         23.83         3.02 o                         
  -6   7   6        674.74        629.12        11.74 o                         
  -5   7   6         58.43         69.69         4.82 o                         
  -4   7   6         33.61         40.60         2.83 o                         
  -3   7   6        174.60        164.56         5.35 o                         
  -2   7   6        407.86        381.71         8.08 o                         
  -1   7   6        248.64        226.05         7.28 o                         
   0   7   6         29.98         29.80         2.78 o                         
   1   7   6        285.66        278.67         6.61 o                         
   2   7   6        170.24        154.68         5.32 o                         
   3   7   6        339.60        313.40         7.22 o                         
   4   7   6        348.40        354.20         6.35 o                         
   5   7   6         41.00         45.52         2.79 o                         
   6   7   6        121.47        111.86         4.28 o                         
   7   7   6         11.86         12.75         2.65 o                         
   8   7   6          1.62          2.61         2.26 o                         
   9   7   6         64.83         51.99         6.40 o                         
  10   7   6          9.55         10.20         3.87 o                         
 -11   8   6          5.92         10.16         5.03 o                         
 -10   8   6          6.49          7.38         3.92 o                         
  -9   8   6        213.00        189.76        10.63 o                         
  -8   8   6          3.20          2.06         3.20 o                         
  -7   8   6        165.15        179.19         6.54 o                         
  -6   8   6        788.71        760.87        13.03 o                         
  -5   8   6         34.88         30.09         4.39 o                         
  -4   8   6         30.72         23.75         2.62 o                         
  -3   8   6        130.41        122.71         5.07 o                         
  -2   8   6         86.89         72.10         3.90 o                         
  -1   8   6          0.05          0.28         1.88 o                         
   0   8   6        188.16        172.26         5.86 o                         
   1   8   6          3.59          8.97         2.12 o                         
   2   8   6        296.91        304.34         8.12 o                         
   3   8   6        267.49        245.88         6.76 o                         
   4   8   6         90.41         87.23         4.74 o                         
   5   8   6         88.85        100.71         4.73 o                         
   6   8   6        575.16        577.12        11.08 o                         
   7   8   6        597.49        597.13        19.81 o                         
   8   8   6         22.10         26.96         8.41 o                         
  -8   9   6          9.34         -1.45         3.26 o                         
  -7   9   6         25.38         25.45         4.81 o                         
  -6   9   6        232.46        243.32         8.95 o                         
  -5   9   6         72.25         60.33         4.25 o                         
  -4   9   6        137.92        158.50         6.78 o                         
  -3   9   6        277.16        285.57         7.45 o                         
  -2   9   6        204.14        217.18         6.45 o                         
  -1   9   6        380.50        405.39         9.81 o                         
   0   9   6        175.98        186.65         6.24 o                         
   1   9   6        127.85        106.25         5.80 o                         
   2   9   6         46.94         46.52         4.27 o                         
   3   9   6         22.24         18.29         3.97 o                         
   4   9   6        133.22        131.90         7.39 o                         
   5   9   6          2.43          5.72         3.91 o                         
   6   9   6         28.18         23.64         4.06 o                         
  -5  10   6         15.95         11.10         3.85 o                         
  -4  10   6        142.89        129.43         7.48 o                         
  -3  10   6        106.11        123.38         7.04 o                         
  -2  10   6          3.79          0.72         3.15 o                         
  -1  10   6         56.63         58.29         6.61 o                         
   0  10   6         34.23         35.77         4.81 o                         
   1  10   6         53.56         56.33         5.53 o                         
   2  10   6        103.99         94.80         8.87 o                         
   3  10   6          0.58          7.61         3.56 o                         
 -16   1   7         20.00         29.26         8.99 o                         
 -15   1   7         56.21         53.10         5.39 o                         
 -14   1   7         10.45         10.32         3.22 o                         
 -13   1   7         15.12         16.66         4.53 o                         
 -12   1   7         96.42        101.37         4.82 o                         
 -11   1   7        295.93        291.57         6.74 o                         
 -10   1   7        166.18        170.97         5.92 o                         
  -9   1   7         13.34         14.60         1.85 o                         
  -8   1   7          7.22         10.00         0.98 o                         
  -7   1   7         15.78         18.29         1.63 o                         
  -6   1   7         52.40         55.73         2.48 o                         
  -5   1   7         10.70          5.63         1.43 o                         
  -4   1   7          0.91          4.59         1.10 o                         
  -3   1   7        183.48        206.86         4.08 o                         
  -2   1   7          0.33         -0.87         0.87 o                         
  -1   1   7        702.42        762.60         7.80 o                         
   0   1   7          3.31          4.06         1.10 o                         
   1   1   7        358.89        401.82         5.04 o                         
   2   1   7        596.13        571.22         5.97 o                         
   3   1   7         55.49         73.41         2.23 o                         
   4   1   7        130.39        119.68         2.92 o                         
   5   1   7          1.29          1.20         0.84 o                         
   6   1   7         98.64        100.10         3.47 o                         
   7   1   7         18.13         21.45         1.90 o                         
   8   1   7          7.22          7.74         1.74 o                         
   9   1   7        164.25        161.22         4.28 o                         
  10   1   7         77.23         76.56         8.24 o                         
  11   1   7          8.51          5.86         4.93 o                         
  12   1   7         14.27          3.98         2.93 o                         
  13   1   7        213.40        231.96        16.23 o                         
 -15   2   7        273.23        277.86        13.72 o                         
 -14   2   7        347.67        363.40         8.72 o                         
 -13   2   7        119.58        123.48         8.05 o                         
 -12   2   7         64.44         61.34         3.80 o                         
 -11   2   7        425.02        415.91        12.18 o                         
 -10   2   7        227.56        230.28         5.99 o                         
  -9   2   7         55.00         48.03         2.80 o                         
  -8   2   7        652.02        592.02         5.55 o                         
  -7   2   7         44.61         37.43         1.57 o                         
  -6   2   7        301.97        314.25         4.71 o                         
  -5   2   7         29.31         31.26         1.86 o                         
  -4   2   7         32.98         33.00         1.93 o                         
  -3   2   7       1361.47       1372.98        11.09 o                         
  -2   2   7       4282.19       4100.44        22.22 o                         
  -1   2   7         15.03         17.75         1.61 o                         
   0   2   7          3.64          6.08         1.12 o                         
   1   2   7       1425.19       1434.69        10.97 o                         
   2   2   7       1177.59       1187.51        10.51 o                         
   3   2   7        755.10        749.81         7.56 o                         
   4   2   7        158.58        147.26         3.34 o                         
   5   2   7        452.58        444.33         5.19 o                         
   6   2   7         24.44         27.32         2.01 o                         
   7   2   7        142.51        139.60         3.39 o                         
   8   2   7         60.69         62.91         3.62 o                         
   9   2   7        164.50        152.43         4.67 o                         
  10   2   7        138.63        143.00         6.33 o                         
  11   2   7         96.15        110.92         6.97 o                         
  12   2   7         12.65         11.39         4.91 o                         
  13   2   7          2.02         -3.26         3.26 o                         
 -15   3   7        181.12        172.49        19.97 o                         
 -14   3   7         70.62         77.96        11.76 o                         
 -13   3   7         56.94         71.70         6.87 o                         
 -12   3   7        124.14        114.47         6.31 o                         
 -11   3   7        311.41        291.40         8.86 o                         
 -10   3   7         13.84         14.43         2.81 o                         
  -9   3   7        225.79        259.63         8.09 o                         
  -8   3   7         65.48         74.24         2.97 o                         
  -7   3   7          2.31         -0.47         1.23 o                         
  -6   3   7        876.43        835.90        10.13 o                         
  -5   3   7       2128.89       2035.74        17.44 o                         
  -4   3   7         56.92         56.96         2.35 o                         
  -3   3   7         64.32         48.40         2.24 o                         
  -2   3   7        105.94         91.51         2.87 o                         
  -1   3   7         27.56         36.78         2.01 o                         
   0   3   7        110.63        107.68         3.20 o                         
   1   3   7         79.68         81.60         2.68 o                         
   2   3   7        270.89        262.36         4.24 o                         
   3   3   7        297.37        310.24         5.11 o                         
   4   3   7        344.08        350.86         5.13 o                         
   5   3   7         13.84         16.35         1.48 o                         
   6   3   7        574.90        563.62         7.21 o                         
   7   3   7        435.39        437.22         9.22 o                         
   8   3   7        443.46        448.70        13.48 o                         
   9   3   7         59.77         69.41         4.46 o                         
  10   3   7          2.47          2.08         1.84 o                         
  11   3   7        111.48        114.32         4.98 o                         
  12   3   7         32.19         30.37         4.58 o                         
 -14   4   7        107.12         91.02         9.51 o                         
 -13   4   7         59.46         54.09         5.47 o                         
 -12   4   7        932.45        955.31        19.41 o                         
 -11   4   7          3.55          2.71         2.75 o                         
 -10   4   7          1.42         -2.34         4.70 o                         
  -9   4   7       1283.75       1240.30        19.23 o                         
  -8   4   7        781.06        748.60         9.55 o                         
  -7   4   7         24.12         24.41         2.82 o                         
  -6   4   7        676.98        639.97         9.12 o                         
  -5   4   7        409.94        391.74         6.24 o                         
  -4   4   7        569.11        562.81         7.85 o                         
  -3   4   7        704.64        700.03         9.81 o                         
  -2   4   7         24.86         30.49         1.87 o                         
  -1   4   7        307.73        330.94         5.83 o                         
   0   4   7       1672.86       1564.21        13.68 o                         
   1   4   7        556.53        560.21         6.47 o                         
   2   4   7        193.48        189.47         4.03 o                         
   3   4   7        543.83        522.65         6.40 o                         
   4   4   7        431.13        430.48         5.72 o                         
   5   4   7        113.13        113.00         2.95 o                         
   6   4   7         94.99         99.61         2.87 o                         
   7   4   7          1.27          6.31         3.24 o                         
   8   4   7          8.49          7.70         2.47 o                         
   9   4   7        397.74        374.71        11.79 o                         
  10   4   7         16.85         17.49         3.45 o                         
  11   4   7          2.43          3.20         2.47 o                         
  12   4   7         71.26         61.41         5.21 o                         
 -14   5   7        219.16        237.76        14.67 o                         
 -13   5   7         92.74         96.03         9.79 o                         
 -12   5   7          0.12          1.83         2.90 o                         
 -11   5   7         50.12         46.67         7.79 o                         
 -10   5   7         41.60         47.76         4.89 o                         
  -9   5   7       1015.57       1021.01        17.08 o                         
  -8   5   7        504.78        489.80         8.33 o                         
  -7   5   7         54.89         58.69         4.06 o                         
  -6   5   7       1368.99       1323.07        16.10 o                         
  -5   5   7       3244.11       3150.91        30.07 o                         
  -4   5   7        236.05        232.53         6.26 o                         
  -3   5   7       1066.95       1005.92        12.54 o                         
  -2   5   7        683.37        623.99         8.00 o                         
  -1   5   7        288.58        271.55         5.33 o                         
   0   5   7         87.45         84.67         3.12 o                         
   1   5   7        124.53        130.47         3.79 o                         
   2   5   7         92.12         90.02         3.33 o                         
   3   5   7       1180.76       1147.98        11.31 o                         
   4   5   7       1151.98       1157.83        10.24 o                         
   5   5   7        101.12         88.75         3.94 o                         
   6   5   7        321.30        315.79         6.10 o                         
   7   5   7       1167.59       1216.28        12.23 o                         
   8   5   7        235.00        234.56         7.29 o                         
   9   5   7        101.51         92.02         5.18 o                         
  10   5   7         45.99         50.75         8.15 o                         
  11   5   7        158.61        179.15         9.37 o                         
 -13   6   7         41.69         45.87         5.28 o                         
 -12   6   7         44.36         53.47         6.60 o                         
 -11   6   7        310.82        309.86        10.79 o                         
 -10   6   7        259.56        258.45         9.73 o                         
  -9   6   7        362.00        357.67        10.98 o                         
  -8   6   7        137.86        138.66         6.07 o                         
  -7   6   7         12.10          9.20         2.59 o                         
  -6   6   7        325.73        307.17         8.22 o                         
  -5   6   7        228.92        210.07         7.05 o                         
  -4   6   7        188.83        187.62         7.94 o                         
  -3   6   7         99.00         99.71         5.07 o                         
  -2   6   7        395.16        419.20         8.09 o                         
  -1   6   7         70.25         68.00         3.36 o                         
   0   6   7        319.12        285.17         6.30 o                         
   1   6   7         88.49         78.88         4.31 o                         
   2   6   7        739.56        726.63         9.96 o                         
   3   6   7        340.60        338.21         5.75 o                         
   4   6   7        284.58        278.62         5.82 o                         
   5   6   7         34.85         30.90         2.34 o                         
   6   6   7          3.82          2.91         1.51 o                         
   7   6   7          2.59          1.36         1.82 o                         
   8   6   7         42.04         43.17         3.18 o                         
   9   6   7         99.14         95.21         6.22 o                         
  10   6   7        228.61        219.25         7.44 o                         
 -12   7   7         67.27         54.71         9.17 o                         
 -11   7   7          0.14         -3.16         3.16 o                         
 -10   7   7         94.49         83.90         6.29 o                         
  -9   7   7         63.31         67.92         4.02 o                         
  -8   7   7         16.23         12.96         2.72 o                         
  -7   7   7        188.63        177.27         5.77 o                         
  -6   7   7        256.57        244.79         8.02 o                         
  -5   7   7        120.11        128.24         6.28 o                         
  -4   7   7        299.96        315.39         6.64 o                         
  -3   7   7       2030.31       1932.93        19.36 o                         
  -2   7   7        380.29        339.64         8.36 o                         
  -1   7   7         13.33         18.00         2.70 o                         
   0   7   7         36.32         35.21         3.64 o                         
   1   7   7        241.96        216.51         6.34 o                         
   2   7   7        271.70        255.40         6.23 o                         
   3   7   7        507.96        482.22         8.82 o                         
   4   7   7         21.02         29.58         3.18 o                         
   5   7   7        108.08        106.01         4.22 o                         
   6   7   7        410.60        411.64         6.51 o                         
   7   7   7        189.09        190.85         6.31 o                         
   8   7   7          2.81          1.24         2.82 o                         
   9   7   7        598.26        647.66        16.62 o                         
 -10   8   7        190.00        145.61        21.41 o                         
  -9   8   7         21.08         25.72         4.19 o                         
  -8   8   7          1.34         -0.98         2.66 o                         
  -7   8   7        114.05        115.97         5.60 o                         
  -6   8   7        147.73        135.95         8.55 o                         
  -5   8   7         13.66          8.67         2.89 o                         
  -4   8   7        109.07        104.85         4.77 o                         
  -3   8   7          2.71          1.46         2.18 o                         
  -2   8   7        127.28        129.90         5.53 o                         
  -1   8   7       1191.60       1130.82        16.37 o                         
   0   8   7       1175.11       1198.04        17.65 o                         
   1   8   7        395.71        408.13         9.89 o                         
   2   8   7        516.34        490.00        11.79 o                         
   3   8   7        107.84        104.44         6.67 o                         
   4   8   7         29.38         32.12         3.28 o                         
   5   8   7          0.05          2.60         2.61 o                         
   6   8   7        139.72        135.40         5.88 o                         
   7   8   7          5.69          9.38         4.52 o                         
  -8   9   7        134.45        147.61         8.36 o                         
  -7   9   7         16.38         13.23         5.75 o                         
  -6   9   7          0.05          4.83         3.69 o                         
  -5   9   7         11.62          1.59         2.86 o                         
  -4   9   7         19.48         24.77         3.71 o                         
  -3   9   7         97.45         96.86         6.30 o                         
  -2   9   7        232.55        228.77         7.89 o                         
  -1   9   7        160.51        144.98         7.17 o                         
   0   9   7         33.63         29.70         3.71 o                         
   1   9   7         34.26         21.41         5.22 o                         
   2   9   7        283.32        280.23         8.73 o                         
   3   9   7         34.32         40.21         4.96 o                         
   4   9   7          1.10         -0.85         3.26 o                         
   5   9   7         16.41         19.36         3.96 o                         
  -3  10   7         14.71          7.09         3.52 o                         
  -2  10   7         19.69         20.38         4.84 o                         
  -1  10   7        401.91        403.28        12.62 o                         
   0  10   7        362.11        362.13        11.69 o                         
 -15   0   8        179.82        218.31        21.23 o                         
 -14   0   8        337.52        380.14        25.08 o                         
 -13   0   8        124.77        124.93         8.15 o                         
 -12   0   8         37.26         38.45         4.36 o                         
 -11   0   8         60.21         64.36         5.11 o                         
 -10   0   8        869.42        780.96        42.23 o                         
  -9   0   8        796.68        784.73        18.77 o                         
  -8   0   8       1070.49       1024.57        17.24 o                         
  -7   0   8        128.47        148.09         6.11 o                         
  -6   0   8        333.04        349.59         8.38 o                         
  -5   0   8        851.11        799.36        14.17 o                         
  -4   0   8       1090.25       1074.90        16.13 o                         
  -3   0   8        874.26        928.55        14.63 o                         
  -2   0   8       1620.14       1616.02        17.91 o                         
  -1   0   8       1735.17       1696.33        18.27 o                         
   0   0   8        695.65        732.53        11.29 o                         
   1   0   8        359.00        366.72         7.81 o                         
   2   0   8        171.52        186.22         6.59 o                         
   3   0   8       1944.97       1994.87        17.52 o                         
   4   0   8        608.48        722.36        11.27 o                         
   5   0   8        176.41        157.71         3.87 o                         
   6   0   8        880.35        838.92        12.13 o                         
   7   0   8        411.94        393.46        15.75 o                         
   8   0   8         68.48         75.83         5.92 o                         
   9   0   8       1369.21       1410.18        22.23 o                         
  10   0   8        429.75        462.03        23.31 o                         
  11   0   8        372.65        263.73         9.86 o                         
  12   0   8        851.03        925.56        34.69 o                         
 -15   1   8          4.82          3.24         4.55 o                         
 -14   1   8        149.44        158.79         7.93 o                         
 -13   1   8         94.62        108.58         7.03 o                         
 -12   1   8        190.68        212.48         5.82 o                         
 -11   1   8          0.29          0.52         2.25 o                         
 -10   1   8        182.29        180.60         8.21 o                         
  -9   1   8        156.75        168.49         5.24 o                         
  -8   1   8       1288.09       1294.46        12.78 o                         
  -7   1   8       2034.11       2007.01        19.24 o                         
  -6   1   8        520.55        501.50         8.01 o                         
  -5   1   8        236.17        226.45         4.77 o                         
  -4   1   8         40.59         46.13         2.47 o                         
  -3   1   8        157.65        171.52         4.22 o                         
  -2   1   8        173.99        164.59         3.90 o                         
  -1   1   8       1237.67       1221.49        10.77 o                         
   0   1   8         42.67         41.64         2.31 o                         
   1   1   8         48.84         39.62         2.45 o                         
   2   1   8        216.16        197.34         3.82 o                         
   3   1   8         13.07          7.79         1.33 o                         
   4   1   8        506.97        522.73         6.20 o                         
   5   1   8        153.87        164.75         3.32 o                         
   6   1   8        774.27        768.14         9.90 o                         
   7   1   8         37.14         31.68         2.38 o                         
   8   1   8          1.52          0.55         2.11 o                         
   9   1   8         65.22         60.84         4.18 o                         
  10   1   8          9.82          7.13         2.84 o                         
  11   1   8         71.25         77.38         9.12 o                         
  12   1   8         90.64         94.89         8.90 o                         
 -15   2   8        436.96        465.35        20.13 o                         
 -14   2   8         58.07         69.56         7.48 o                         
 -13   2   8         10.56          4.70         2.43 o                         
 -12   2   8         61.35         68.58         4.43 o                         
 -11   2   8        379.23        365.04         7.65 o                         
 -10   2   8         80.67         73.83         3.51 o                         
  -9   2   8          0.25         -0.27         1.24 o                         
  -8   2   8        348.43        331.96         4.63 o                         
  -7   2   8        207.08        211.76         5.28 o                         
  -6   2   8        132.00        134.32         3.39 o                         
  -5   2   8        258.43        249.53         4.67 o                         
  -4   2   8        419.85        402.53         6.92 o                         
  -3   2   8       2506.93       2490.56        18.63 o                         
  -2   2   8       1032.81       1002.45        10.06 o                         
  -1   2   8          0.35          0.14         1.18 o                         
   0   2   8          3.72          5.54         1.32 o                         
   1   2   8        734.63        728.21         7.99 o                         
   2   2   8          1.26         -1.05         1.05 o                         
   3   2   8          4.13          9.27         1.47 o                         
   4   2   8          2.11         10.60         1.44 o                         
   5   2   8         96.46         99.72         3.29 o                         
   6   2   8        200.31        183.87         5.16 o                         
   7   2   8         57.41         54.04         3.20 o                         
   8   2   8          4.49          2.83         1.56 o                         
   9   2   8        536.15        552.42         9.19 o                         
  10   2   8        488.31        476.20        15.11 o                         
  11   2   8         47.34         55.18         5.02 o                         
  12   2   8         30.39         35.75         4.28 o                         
 -15   3   8        356.02        338.26        14.63 o                         
 -14   3   8          0.01          4.54         7.35 o                         
 -13   3   8        216.70        218.02        11.13 o                         
 -12   3   8         93.81         98.16         9.05 o                         
 -11   3   8        497.17        466.86        15.36 o                         
 -10   3   8       1020.60       1035.57        22.60 o                         
  -9   3   8        370.98        421.03        14.87 o                         
  -8   3   8         25.46         26.10         2.22 o                         
  -7   3   8         96.37         93.60         3.79 o                         
  -6   3   8       2186.93       2172.01        20.95 o                         
  -5   3   8        372.84        359.46         6.25 o                         
  -4   3   8         23.62         27.21         2.00 o                         
  -3   3   8       1152.09       1138.36        11.03 o                         
  -2   3   8          0.24          1.55         1.27 o                         
  -1   3   8       1246.50       1203.03        12.14 o                         
   0   3   8        456.02        429.09         6.25 o                         
   1   3   8        178.52        196.53         4.22 o                         
   2   3   8       1537.80       1509.34        11.13 o                         
   3   3   8       1875.63       1775.78        12.24 o                         
   4   3   8        206.47        203.77         4.60 o                         
   5   3   8         15.44         17.73         1.56 o                         
   6   3   8       1017.72       1033.25        11.80 o                         
   7   3   8        443.24        462.90         6.28 o                         
   8   3   8         44.35         39.67         4.45 o                         
   9   3   8        400.44        398.57        15.90 o                         
  10   3   8        235.67        232.84         6.94 o                         
  11   3   8         66.08         64.16         5.35 o                         
 -14   4   8         57.23         66.06         6.81 o                         
 -13   4   8         12.46         20.96         5.76 o                         
 -12   4   8          0.08         -0.43         2.97 o                         
 -11   4   8         86.13         91.21         6.49 o                         
 -10   4   8         27.31         20.09         3.84 o                         
  -9   4   8        126.34        121.70         4.15 o                         
  -8   4   8         91.11         87.37         7.05 o                         
  -7   4   8          1.19          2.50         1.92 o                         
  -6   4   8        211.44        206.40         7.29 o                         
  -5   4   8        313.36        334.04         8.92 o                         
  -4   4   8        300.65        299.44         9.18 o                         
  -3   4   8        567.98        546.05         7.91 o                         
  -2   4   8        770.15        760.77        10.09 o                         
  -1   4   8         54.80         59.57         2.72 o                         
   0   4   8         19.37         28.48         2.04 o                         
   1   4   8        172.63        190.11         3.98 o                         
   2   4   8          2.99          2.64         1.74 o                         
   3   4   8       1039.25        993.35         9.41 o                         
   4   4   8          4.47          7.08         1.76 o                         
   5   4   8        135.05        140.03         3.89 o                         
   6   4   8         29.72         29.22         2.74 o                         
   7   4   8         74.83         79.50         4.98 o                         
   8   4   8        194.38        188.51         7.11 o                         
   9   4   8         45.86         46.70         3.79 o                         
  10   4   8        205.61        211.31         6.78 o                         
  11   4   8         12.51          8.09         3.07 o                         
 -13   5   8         74.45         62.77         8.29 o                         
 -12   5   8         74.71         80.80        10.17 o                         
 -11   5   8         88.71         86.97         7.45 o                         
 -10   5   8         35.75         33.61         5.07 o                         
  -9   5   8        114.50        106.12         5.91 o                         
  -8   5   8        147.94        149.40         5.15 o                         
  -7   5   8          2.51          1.81         2.10 o                         
  -6   5   8         11.65         15.93         3.00 o                         
  -5   5   8          9.92         12.80         3.50 o                         
  -4   5   8        213.61        201.45         7.48 o                         
  -3   5   8          4.12          4.09         3.87 o                         
  -2   5   8          8.93          7.37         1.87 o                         
  -1   5   8        445.82        430.71         7.50 o                         
   0   5   8        602.64        578.80         9.27 o                         
   1   5   8       1036.65       1037.45        12.12 o                         
   2   5   8        103.29         98.65         3.63 o                         
   3   5   8        312.39        337.79         5.69 o                         
   4   5   8         31.17         31.34         2.42 o                         
   5   5   8        171.68        160.88         4.27 o                         
   6   5   8        124.13        116.12         4.75 o                         
   7   5   8          0.11          1.60         1.37 o                         
   8   5   8        222.90        204.41         8.35 o                         
   9   5   8         29.45         20.90         3.36 o                         
  10   5   8          2.96          5.27         4.06 o                         
 -12   6   8         67.08         82.77         7.68 o                         
 -11   6   8          0.21          2.03         3.40 o                         
 -10   6   8         13.78         12.48         3.71 o                         
  -9   6   8          5.45          5.85         2.48 o                         
  -8   6   8          7.50          6.19         3.05 o                         
  -7   6   8        118.59        116.08         5.22 o                         
  -6   6   8          4.02         -0.01         2.41 o                         
  -5   6   8          2.70          2.28         3.47 o                         
  -4   6   8         42.03         43.59         4.30 o                         
  -3   6   8         83.61         76.17         4.14 o                         
  -2   6   8          8.39          9.05         2.31 o                         
  -1   6   8        135.67        134.97         5.69 o                         
   0   6   8         69.57         61.48         3.76 o                         
   1   6   8         40.53         38.32         3.00 o                         
   2   6   8          0.79         -0.40         2.12 o                         
   3   6   8        302.95        301.78        10.45 o                         
   4   6   8          2.72          4.40         1.83 o                         
   5   6   8         36.32         42.33         2.82 o                         
   6   6   8         43.52         45.13         3.07 o                         
   7   6   8         19.98         12.11         2.74 o                         
   8   6   8          5.35          1.33         2.38 o                         
   9   6   8          0.13         -0.11         3.08 o                         
 -11   7   8         55.77         49.99         6.45 o                         
 -10   7   8         13.48         14.38         3.97 o                         
  -9   7   8          0.90          0.79         3.33 o                         
  -8   7   8        293.62        312.43         7.53 o                         
  -7   7   8         83.98         93.70         5.15 o                         
  -6   7   8          4.90          3.35         2.62 o                         
  -5   7   8         12.43         11.74         3.42 o                         
  -4   7   8         48.30         42.99         5.58 o                         
  -3   7   8         45.64         58.05         3.95 o                         
  -2   7   8         63.68         53.70         4.00 o                         
  -1   7   8         43.94         38.88         3.61 o                         
   0   7   8         82.07         77.86         4.62 o                         
   1   7   8          9.54         11.43         2.65 o                         
   2   7   8         18.52         13.79         3.00 o                         
   3   7   8        148.32        146.14         5.15 o                         
   4   7   8        583.88        568.24         9.13 o                         
   5   7   8        368.86        384.24         9.70 o                         
   6   7   8        397.22        398.33         9.13 o                         
   7   7   8        187.17        169.71         6.05 o                         
   8   7   8         15.61          6.06         5.40 o                         
  -9   8   8         88.78         87.71         8.36 o                         
  -8   8   8         14.47         19.88         4.15 o                         
  -7   8   8        357.57        355.40        10.42 o                         
  -6   8   8         35.04         32.71         4.05 o                         
  -5   8   8         39.98         50.44         4.61 o                         
  -4   8   8         44.13         38.23         4.16 o                         
  -3   8   8         66.92         65.30         6.05 o                         
  -2   8   8         52.33         56.89         4.30 o                         
  -1   8   8        118.75        117.32         6.20 o                         
   0   8   8        157.81        141.56         6.11 o                         
   1   8   8          0.06          4.68         2.83 o                         
   2   8   8          5.72          3.66         2.63 o                         
   3   8   8        275.98        282.10         8.94 o                         
   4   8   8        158.11        157.64         7.59 o                         
   5   8   8        115.27        106.05         6.02 o                         
   6   8   8         77.48         74.64         7.22 o                         
  -6   9   8          2.14          4.51         3.41 o                         
  -5   9   8        252.64        266.62        10.47 o                         
  -4   9   8         12.06          4.25         4.14 o                         
  -3   9   8         13.74         17.98         4.23 o                         
  -2   9   8          5.28          5.15         3.83 o                         
  -1   9   8          0.01          7.83         3.54 o                         
   0   9   8        163.85        171.67         9.77 o                         
   1   9   8         61.89         59.03         6.36 o                         
   2   9   8          9.08          7.96         3.57 o                         
   3   9   8        110.84        123.64         9.37 o                         
 -15   1   9          0.36         -3.99         4.20 o                         
 -14   1   9          0.19          7.73         4.66 o                         
 -13   1   9         37.51         46.45         4.34 o                         
 -12   1   9         54.89         45.98         3.80 o                         
 -11   1   9         19.90         15.98         2.77 o                         
 -10   1   9         44.07         44.87         4.87 o                         
  -9   1   9         34.64         26.86         3.44 o                         
  -8   1   9         12.55          9.06         2.24 o                         
  -7   1   9         65.02         69.00         3.30 o                         
  -6   1   9         58.66         48.17         3.04 o                         
  -5   1   9         74.36         75.62         3.20 o                         
  -4   1   9        772.59        750.55         8.98 o                         
  -3   1   9       1003.31       1009.95        11.53 o                         
  -2   1   9         12.66         14.10         1.74 o                         
  -1   1   9        163.60        155.73         4.10 o                         
   0   1   9        127.08        133.61         3.74 o                         
   1   1   9        483.22        487.56         7.22 o                         
   2   1   9        201.06        205.83         4.26 o                         
   3   1   9         57.75         59.57         2.53 o                         
   4   1   9         58.89         60.90         3.29 o                         
   5   1   9         10.44         10.51         1.66 o                         
   6   1   9        124.47        128.42         4.47 o                         
   7   1   9         12.34         12.74         2.28 o                         
   8   1   9         83.64         82.65         6.34 o                         
   9   1   9        144.84        153.05         6.66 o                         
  10   1   9         16.36         16.76         3.72 o                         
  11   1   9          0.13         -1.58         5.19 o                         
 -14   2   9         31.12         23.64         5.28 o                         
 -13   2   9          0.22          3.53         6.26 o                         
 -12   2   9          9.70         12.81         4.42 o                         
 -11   2   9        118.21        109.48         5.30 o                         
 -10   2   9         21.22         16.68         1.96 o                         
  -9   2   9         20.10         16.42         1.85 o                         
  -8   2   9        168.67        158.58         5.26 o                         
  -7   2   9         83.82         79.70         3.54 o                         
  -6   2   9       1072.89       1057.45        12.53 o                         
  -5   2   9        320.58        306.57         6.12 o                         
  -4   2   9          6.14          8.85         1.59 o                         
  -3   2   9        152.40        168.81         6.74 o                         
  -2   2   9        160.10        160.16         4.64 o                         
  -1   2   9          3.91          3.00         1.37 o                         
   0   2   9        199.14        202.37         4.45 o                         
   1   2   9        498.06        479.80         6.78 o                         
   2   2   9         23.99         27.11         2.22 o                         
   3   2   9         26.22         28.18         2.15 o                         
   4   2   9         14.82         16.48         1.88 o                         
   5   2   9        204.24        209.84         4.83 o                         
   6   2   9         74.60         80.84         5.41 o                         
   7   2   9        890.42        901.42        12.59 o                         
   8   2   9         69.65         83.50         5.34 o                         
   9   2   9         60.92         56.85         4.73 o                         
  10   2   9         39.17         34.29         4.62 o                         
  11   2   9         80.46         82.97         6.14 o                         
 -14   3   9          0.65         -1.99         6.14 o                         
 -13   3   9        202.11        232.34        15.32 o                         
 -12   3   9        468.06        467.40        16.50 o                         
 -11   3   9         41.15         40.92         5.90 o                         
 -10   3   9          3.37          9.09         7.02 o                         
  -9   3   9        959.83        965.41        13.32 o                         
  -8   3   9        458.02        451.34         9.03 o                         
  -7   3   9          9.96         14.35         3.39 o                         
  -6   3   9          2.02          1.93         1.22 o                         
  -5   3   9         19.98         17.50         2.30 o                         
  -4   3   9        936.92        896.16        13.28 o                         
  -3   3   9       1615.26       1527.57        17.87 o                         
  -2   3   9         90.37         90.88         4.79 o                         
  -1   3   9        819.02        791.26         9.03 o                         
   0   3   9       1305.89       1291.87        11.28 o                         
   1   3   9        204.96        205.76         4.53 o                         
   2   3   9         90.26         85.10         3.27 o                         
   3   3   9        430.89        450.63         6.49 o                         
   4   3   9       1523.57       1503.68        14.22 o                         
   5   3   9         38.03         40.51         2.45 o                         
   6   3   9          3.86          2.31         1.67 o                         
   7   3   9         67.67         72.46         3.25 o                         
   8   3   9        133.52        134.07         8.35 o                         
   9   3   9        331.56        338.28        10.82 o                         
  10   3   9          2.18          5.70         2.73 o                         
 -13   4   9          0.69          3.55         4.70 o                         
 -12   4   9         88.44         88.38         7.14 o                         
 -11   4   9          0.86          1.47         3.14 o                         
 -10   4   9        463.19        472.22        14.75 o                         
  -9   4   9         20.37         20.73         2.43 o                         
  -8   4   9        105.61         95.58         4.54 o                         
  -7   4   9       2507.42       2527.83        31.55 o                         
  -6   4   9       3212.93       3069.91       105.28 o                         
  -5   4   9         43.91         44.76         4.98 o                         
  -4   4   9        317.14        315.45         9.18 o                         
  -3   4   9       1886.88       1895.85        21.03 o                         
  -2   4   9        124.56        130.59         4.61 o                         
  -1   4   9        551.28        531.11         8.19 o                         
   0   4   9         42.25         50.52         3.31 o                         
   1   4   9        272.36        254.82         5.67 o                         
   2   4   9       1325.92       1274.87        12.59 o                         
   3   4   9         54.78         70.48         3.15 o                         
   4   4   9        420.59        426.05         6.51 o                         
   5   4   9        624.89        649.27         9.21 o                         
   6   4   9       2725.04       2702.20        38.93 o                         
   7   4   9         94.82         94.31         4.54 o                         
   8   4   9          3.68          3.42         2.92 o                         
   9   4   9        437.28        431.57        10.49 o                         
  10   4   9        452.70        439.45        11.13 o                         
 -13   5   9         74.95         63.06         8.02 o                         
 -12   5   9        395.18        401.54        15.79 o                         
 -11   5   9         55.45         49.69        12.25 o                         
 -10   5   9        158.63        175.80         9.14 o                         
  -9   5   9        195.45        178.12         7.26 o                         
  -8   5   9        678.27        694.16        12.43 o                         
  -7   5   9        198.86        193.50         6.42 o                         
  -6   5   9         90.25         88.85         5.94 o                         
  -5   5   9         62.56         62.38         5.49 o                         
  -4   5   9         77.28         75.70         5.16 o                         
  -3   5   9        443.87        436.82        11.15 o                         
  -2   5   9         31.96         38.60         6.02 o                         
  -1   5   9         40.91         38.02         3.11 o                         
   0   5   9        417.16        413.40         7.23 o                         
   1   5   9        268.02        266.43         6.01 o                         
   2   5   9         30.24         19.27         2.22 o                         
   3   5   9         27.35         28.07         2.50 o                         
   4   5   9        426.34        427.26         6.78 o                         
   5   5   9         98.73        111.01         3.66 o                         
   6   5   9         19.65         16.54         2.50 o                         
   7   5   9        151.90        163.01         7.31 o                         
   8   5   9         29.24         26.55         3.86 o                         
   9   5   9        332.32        340.21        11.99 o                         
 -11   6   9          2.14          7.84         4.88 o                         
 -10   6   9        300.29        317.07        20.40 o                         
  -9   6   9        193.51        193.03         6.29 o                         
  -8   6   9        116.88        109.77         5.29 o                         
  -7   6   9        409.08        420.39        11.18 o                         
  -6   6   9       1000.28        990.11        18.96 o                         
  -5   6   9       1088.38       1083.39        21.54 o                         
  -4   6   9        651.20        665.69        15.88 o                         
  -3   6   9        253.84        250.13         8.40 o                         
  -2   6   9         69.61         68.92         5.29 o                         
  -1   6   9         78.56         89.53         4.94 o                         
   0   6   9         13.66          7.57         2.68 o                         
   1   6   9          5.47          9.37         2.57 o                         
   2   6   9        300.96        288.06         8.42 o                         
   3   6   9        407.33        403.47         8.66 o                         
   4   6   9        109.90        106.63         4.45 o                         
   5   6   9        114.57        123.68         5.33 o                         
   6   6   9        371.43        370.68         7.50 o                         
   7   6   9        464.14        458.74        11.42 o                         
   8   6   9        611.98        644.93        15.02 o                         
 -10   7   9        380.86        410.46        13.91 o                         
  -9   7   9         90.19         91.35         7.69 o                         
  -8   7   9        118.46        118.72         6.38 o                         
  -7   7   9         27.27         27.89         3.86 o                         
  -6   7   9        103.94         99.65         6.60 o                         
  -5   7   9         38.87         33.96         4.02 o                         
  -4   7   9         48.33         45.29         4.44 o                         
  -3   7   9        168.02        176.13         7.57 o                         
  -2   7   9        142.96        128.27         5.65 o                         
  -1   7   9        385.94        379.34         9.14 o                         
   0   7   9        332.16        350.84         9.87 o                         
   1   7   9        243.85        265.76         8.32 o                         
   2   7   9        266.10        275.48         8.37 o                         
   3   7   9        135.17        139.22         6.29 o                         
   4   7   9          0.05          1.01         2.31 o                         
   5   7   9         14.10         13.84         2.78 o                         
   6   7   9         41.25         33.17         4.26 o                         
  -8   8   9        184.86        168.40         7.69 o                         
  -7   8   9         23.13         14.91         3.43 o                         
  -6   8   9         75.15         78.63         7.11 o                         
  -5   8   9         66.59         83.27         5.97 o                         
  -4   8   9         64.35         44.43         4.58 o                         
  -3   8   9        165.67        163.97         7.67 o                         
  -2   8   9         94.51        117.76         8.10 o                         
  -1   8   9         97.08         97.35         5.67 o                         
   0   8   9          9.33         12.60         3.81 o                         
   1   8   9         35.84         23.10         3.91 o                         
   2   8   9         12.02          3.98         4.36 o                         
   3   8   9          0.59          0.16         3.37 o                         
   4   8   9         65.98         57.44         5.22 o                         
  -4   9   9          3.72          4.30         3.41 o                         
  -3   9   9        148.37        169.77         8.30 o                         
  -2   9   9        354.11        337.87        29.09 o                         
  -1   9   9        484.20        472.63        14.55 o                         
   0   9   9        224.68        221.88         9.11 o                         
   1   9   9        187.01        183.41        15.37 o                         
 -14   0  10        144.40        163.64        20.17 o                         
 -13   0  10        309.52        319.20        28.00 o                         
 -12   0  10         11.12         10.62         4.20 o                         
 -11   0  10        295.38        297.01        11.54 o                         
 -10   0  10        292.31        275.76        15.11 o                         
  -9   0  10       1046.88       1075.52        25.22 o                         
  -8   0  10       1014.41       1024.19        20.38 o                         
  -7   0  10        116.14        122.56        14.81 o                         
  -6   0  10        524.79        497.63        17.37 o                         
  -5   0  10         93.60        103.76         6.18 o                         
  -4   0  10        527.93        564.39        16.15 o                         
  -3   0  10        478.56        513.47        12.23 o                         
  -2   0  10        709.20        685.63        13.98 o                         
  -1   0  10        222.84        162.20        11.39 o                         
   0   0  10         40.63         28.41         3.33 o                         
   1   0  10          4.03          0.86         2.04 o                         
   2   0  10          0.34          1.83         2.02 o                         
   3   0  10        219.73        247.75         7.23 o                         
   4   0  10        337.72        363.89         8.07 o                         
   5   0  10        457.45        495.04         7.44 o                         
   6   0  10         40.20         51.69         4.12 o                         
   7   0  10        112.49        112.25         7.74 o                         
   8   0  10        175.54        169.27         9.21 o                         
   9   0  10          1.59          5.69         3.60 o                         
  10   0  10        203.23        223.06        15.33 o                         
 -14   1  10         44.60         35.43        10.95 o                         
 -13   1  10         57.60         56.33         5.58 o                         
 -12   1  10        430.43        425.80        11.18 o                         
 -11   1  10        533.89        525.57        11.61 o                         
 -10   1  10          1.69          2.25         2.10 o                         
  -9   1  10        315.08        295.20         6.35 o                         
  -8   1  10          4.46          4.01         1.89 o                         
  -7   1  10          0.30         -0.91         2.34 o                         
  -6   1  10        466.45        478.33        10.44 o                         
  -5   1  10        231.17        239.90         6.94 o                         
  -4   1  10        682.20        649.36        10.57 o                         
  -3   1  10       1788.62       1713.94        18.47 o                         
  -2   1  10        222.70        227.90         5.78 o                         
  -1   1  10         30.64         36.41         3.02 o                         
   0   1  10         50.17         62.36         3.24 o                         
   1   1  10        250.48        268.56         5.25 o                         
   2   1  10        271.41        312.53         5.57 o                         
   3   1  10        103.39        140.50         5.45 o                         
   4   1  10          8.42         11.01         1.70 o                         
   5   1  10          0.34          0.94         1.44 o                         
   6   1  10        222.51        222.20         7.11 o                         
   7   1  10        140.61        144.50         4.83 o                         
   8   1  10        885.26        897.92        21.95 o                         
   9   1  10       1021.49       1062.58        18.13 o                         
  10   1  10        571.07        565.76        14.34 o                         
 -14   2  10         57.88         40.71         8.87 o                         
 -13   2  10          0.82         -1.22         3.98 o                         
 -12   2  10        120.01        134.36         9.55 o                         
 -11   2  10        234.34        267.10        12.65 o                         
 -10   2  10         76.88         79.50         3.35 o                         
  -9   2  10        619.23        602.16         7.28 o                         
  -8   2  10        465.71        449.51         8.05 o                         
  -7   2  10         85.78         83.03         4.14 o                         
  -6   2  10        964.66        947.02        14.57 o                         
  -5   2  10        398.37        392.08         8.50 o                         
  -4   2  10          2.71          0.35         2.17 o                         
  -3   2  10        572.49        548.09         9.44 o                         
  -2   2  10          1.01          2.23         1.77 o                         
  -1   2  10          2.90          1.07         1.62 o                         
   0   2  10        149.72        123.97         4.25 o                         
   1   2  10        243.46        224.08         5.24 o                         
   2   2  10         33.04         28.66         2.65 o                         
   3   2  10        743.41        768.43         9.52 o                         
   4   2  10        179.08        176.59         4.45 o                         
   5   2  10        211.38        215.70         4.34 o                         
   6   2  10        587.02        621.07         9.33 o                         
   7   2  10        802.21        798.65        13.21 o                         
   8   2  10        122.80        128.71         4.61 o                         
   9   2  10         79.46         75.57         6.68 o                         
  10   2  10          0.17         -3.31         3.31 o                         
 -13   3  10        292.00        285.04        16.51 o                         
 -12   3  10        242.28        233.93        15.44 o                         
 -11   3  10          4.84          6.73         4.07 o                         
 -10   3  10         15.40         12.87         4.49 o                         
  -9   3  10         75.10         64.42         5.40 o                         
  -8   3  10        254.94        247.07         7.68 o                         
  -7   3  10        434.72        460.53        11.22 o                         
  -6   3  10         63.36         63.00         3.81 o                         
  -5   3  10        101.72         98.57         7.73 o                         
  -4   3  10       1824.51       1819.04        39.96 o                         
  -3   3  10        194.57        195.60         8.29 o                         
  -2   3  10        288.20        286.14         7.21 o                         
  -1   3  10         88.82         88.10         4.06 o                         
   0   3  10       1127.46       1146.20        16.19 o                         
   1   3  10         59.93         56.97         3.51 o                         
   2   3  10        219.65        204.61         4.88 o                         
   3   3  10        459.34        482.26         6.84 o                         
   4   3  10          2.45          3.62         1.72 o                         
   5   3  10        165.43        164.95         4.41 o                         
   6   3  10          5.65          6.81         1.95 o                         
   7   3  10        218.45        222.90         6.74 o                         
   8   3  10        763.16        790.34        15.51 o                         
   9   3  10        486.71        486.61        14.57 o                         
 -13   4  10         86.90         90.75         7.78 o                         
 -12   4  10          0.87         -2.55         3.57 o                         
 -11   4  10         38.08         33.53         5.27 o                         
 -10   4  10         85.39         74.44         9.84 o                         
  -9   4  10         88.75         86.92         5.62 o                         
  -8   4  10        223.51        214.40         6.57 o                         
  -7   4  10         90.87         98.05         5.92 o                         
  -6   4  10          4.78          4.23         2.59 o                         
  -5   4  10         12.03         15.99         3.10 o                         
  -4   4  10         28.58         30.73         3.52 o                         
  -3   4  10          0.17         -1.87         2.09 o                         
  -2   4  10          5.01          8.45         3.48 o                         
  -1   4  10         32.32         30.69         3.12 o                         
   0   4  10         11.89         10.60         1.98 o                         
   1   4  10        221.14        201.04         5.20 o                         
   2   4  10          0.48         -1.25         1.73 o                         
   3   4  10        368.69        393.88         7.48 o                         
   4   4  10        353.18        344.48         6.36 o                         
   5   4  10        168.00        166.04         4.97 o                         
   6   4  10         76.38         74.10         3.35 o                         
   7   4  10        230.13        204.00        12.43 o                         
   8   4  10        224.56        217.75         8.58 o                         
   9   4  10          1.92         -1.47         4.16 o                         
 -12   5  10         28.50         42.09         5.69 o                         
 -11   5  10          3.23         -1.41         4.33 o                         
 -10   5  10         14.48         15.10         2.94 o                         
  -9   5  10         16.01         20.07         3.00 o                         
  -8   5  10         64.86         63.09         4.44 o                         
  -7   5  10        531.24        563.21        15.00 o                         
  -6   5  10         42.22         46.41         4.77 o                         
  -5   5  10         40.97         41.58         5.86 o                         
  -4   5  10          0.90          3.87         2.64 o                         
  -3   5  10          5.75          6.09         3.25 o                         
  -2   5  10        120.80        108.71         6.66 o                         
  -1   5  10          1.20          0.11         1.90 o                         
   0   5  10          7.25          8.76         2.91 o                         
   1   5  10         27.09         23.42         2.59 o                         
   2   5  10          2.76          4.05         1.91 o                         
   3   5  10         43.48         40.46         3.43 o                         
   4   5  10          2.44          3.08         2.30 o                         
   5   5  10          5.87          6.00         2.20 o                         
   6   5  10         74.22         71.79         5.62 o                         
   7   5  10          0.30          0.61         3.34 o                         
   8   5  10         44.79         33.85         5.02 o                         
 -10   6  10        110.45        137.05        13.21 o                         
  -9   6  10          1.11          3.87         2.80 o                         
  -8   6  10          8.59         12.38         3.29 o                         
  -7   6  10          7.07          6.81         3.18 o                         
  -6   6  10        109.45         97.02         6.57 o                         
  -5   6  10        208.64        228.74         8.96 o                         
  -4   6  10         80.63         61.19         5.54 o                         
  -3   6  10         35.71         28.19         3.96 o                         
  -2   6  10         34.76         27.39         3.92 o                         
  -1   6  10         13.93         16.56         3.01 o                         
   0   6  10          9.02          6.49         2.93 o                         
   1   6  10          0.78          3.19         2.77 o                         
   2   6  10         16.95         19.23         3.29 o                         
   3   6  10         45.29         43.66         3.85 o                         
   4   6  10          4.07          1.96         2.79 o                         
   5   6  10         12.64          6.21         2.50 o                         
   6   6  10         37.86         38.88         6.49 o                         
  -9   7  10         10.70         13.25         4.11 o                         
  -8   7  10         41.68         38.51         5.02 o                         
  -7   7  10          3.13         -0.17         4.00 o                         
  -6   7  10          3.09          3.34         2.95 o                         
  -5   7  10         12.21         13.81         3.31 o                         
  -4   7  10         83.64         91.06         6.11 o                         
  -3   7  10        269.41        262.81         9.13 o                         
  -2   7  10        134.07        138.74         6.04 o                         
  -1   7  10          4.33          3.96         2.65 o                         
   0   7  10         11.24          5.82         4.27 o                         
   1   7  10          0.47          0.69         2.61 o                         
   2   7  10         82.42         74.14         5.30 o                         
   3   7  10          0.42         -1.57         3.16 o                         
   4   7  10         42.56         44.16         4.53 o                         
   5   7  10          0.00          8.36         3.60 o                         
  -6   8  10        161.30        184.24         8.47 o                         
  -5   8  10         48.91         46.38         5.22 o                         
  -4   8  10         29.25         18.69         4.36 o                         
  -3   8  10         67.50         78.96        10.14 o                         
  -2   8  10         40.12         37.37         5.11 o                         
  -1   8  10        175.99        173.72        11.28 o                         
   0   8  10         23.41         15.42         6.29 o                         
   1   8  10          3.02         -1.14         3.89 o                         
   2   8  10        102.08        111.09         6.76 o                         
 -13   1  11         11.77         13.61         5.22 o                         
 -12   1  11          6.85          3.34         3.10 o                         
 -11   1  11         80.22         83.52         7.19 o                         
 -10   1  11         10.15         12.60         2.20 o                         
  -9   1  11        436.25        416.12         9.31 o                         
  -8   1  11          1.25          2.31         1.90 o                         
  -7   1  11        223.20        209.65         6.48 o                         
  -6   1  11          1.29         -1.71         1.77 o                         
  -5   1  11         18.96          8.94         2.32 o                         
  -4   1  11         24.69         19.45         3.30 o                         
  -3   1  11         85.80         75.12         4.50 o                         
  -2   1  11         35.58         28.50         3.94 o                         
  -1   1  11         21.07         22.46         2.59 o                         
   0   1  11         95.98         93.44         4.27 o                         
   1   1  11         79.25         72.58         4.01 o                         
   2   1  11         13.33         15.42         2.22 o                         
   3   1  11        184.78        177.61         4.37 o                         
   4   1  11        180.69        170.10         5.01 o                         
   5   1  11         70.87         70.31         3.30 o                         
   6   1  11         40.80         42.26         3.67 o                         
   7   1  11          0.03         -2.52         3.17 o                         
   8   1  11          0.60          3.29         3.01 o                         
   9   1  11         12.08          3.57         3.85 o                         
 -13   2  11        435.55        460.72        22.29 o                         
 -12   2  11          3.02          2.13         4.28 o                         
 -11   2  11          4.15         12.59         4.71 o                         
 -10   2  11          6.08          6.06         1.43 o                         
  -9   2  11        150.32        133.11         4.33 o                         
  -8   2  11         37.23         34.27         2.95 o                         
  -7   2  11         11.45         11.15         2.29 o                         
  -6   2  11         32.93         31.15         3.08 o                         
  -5   2  11        122.53        126.41         5.81 o                         
  -4   2  11        507.27        523.27        15.39 o                         
  -3   2  11        194.67        185.81         7.54 o                         
  -2   2  11        371.40        369.78         9.01 o                         
  -1   2  11        619.93        612.93        10.61 o                         
   0   2  11       1015.96        988.18        15.76 o                         
   1   2  11         21.36         21.87         3.03 o                         
   2   2  11          3.85          8.59         2.59 o                         
   3   2  11        396.83        400.24         7.58 o                         
   4   2  11        426.30        440.79         7.68 o                         
   5   2  11         20.83         11.64         2.18 o                         
   6   2  11          0.03          2.21         3.29 o                         
   7   2  11         11.58         13.36         3.00 o                         
   8   2  11         65.06         65.95         5.79 o                         
 -12   3  11          4.60         13.90         6.01 o                         
 -11   3  11          2.18         -1.08         3.57 o                         
 -10   3  11         25.10         20.28         3.80 o                         
  -9   3  11          0.85         -2.23         2.84 o                         
  -8   3  11        168.23        177.51         6.62 o                         
  -7   3  11        164.08        164.86         4.87 o                         
  -6   3  11        102.08         94.92         4.82 o                         
  -5   3  11         84.62         94.57         7.30 o                         
  -4   3  11        239.50        247.23        10.61 o                         
  -3   3  11        777.71        781.48        13.19 o                         
  -2   3  11          7.47          6.54         2.49 o                         
  -1   3  11        286.43        283.58        11.14 o                         
   0   3  11         21.95         21.96         3.41 o                         
   1   3  11         13.12         16.38         2.75 o                         
   2   3  11          0.02          1.54         2.09 o                         
   3   3  11         10.38          6.72         2.26 o                         
   4   3  11          2.43          1.78         1.91 o                         
   5   3  11        240.29        249.42         5.16 o                         
   6   3  11        368.44        352.19         9.15 o                         
   7   3  11         43.58         57.37         5.02 o                         
   8   3  11          0.53          3.21         3.08 o                         
 -12   4  11          0.41          2.84         4.28 o                         
 -11   4  11        193.17        188.92        19.84 o                         
 -10   4  11        116.63        109.10         4.91 o                         
  -9   4  11        299.27        300.27         8.68 o                         
  -8   4  11         19.22         17.51         3.56 o                         
  -7   4  11          3.42          7.27         2.75 o                         
  -6   4  11         72.10         62.98         6.18 o                         
  -5   4  11          5.72          8.93         2.19 o                         
  -4   4  11         95.35         92.95         4.90 o                         
  -3   4  11          1.81          1.54         2.19 o                         
  -2   4  11        422.52        441.53        10.13 o                         
  -1   4  11        592.67        589.30        11.43 o                         
   0   4  11         36.33         36.02         3.71 o                         
   1   4  11         89.71         82.27         6.26 o                         
   2   4  11        139.18        143.66         7.10 o                         
   3   4  11       1245.40       1209.70        13.80 o                         
   4   4  11          7.07          5.49         4.35 o                         
   5   4  11         38.97         41.09         2.92 o                         
   6   4  11        213.19        208.09         7.12 o                         
   7   4  11          2.69         -2.45         2.45 o                         
 -11   5  11         51.43         60.36        12.60 o                         
 -10   5  11         20.92         13.67         4.26 o                         
  -9   5  11        170.49        181.46         6.63 o                         
  -8   5  11        625.43        619.71        12.98 o                         
  -7   5  11        466.72        461.34        14.58 o                         
  -6   5  11        351.40        390.28        11.47 o                         
  -5   5  11        377.52        373.60        11.25 o                         
  -4   5  11        381.97        372.70        11.48 o                         
  -3   5  11        181.12        191.24        10.55 o                         
  -2   5  11        279.89        280.58        10.02 o                         
  -1   5  11         19.43         23.46         3.20 o                         
   0   5  11          0.00         -2.04         2.04 o                         
   1   5  11        143.15        141.30         5.96 o                         
   2   5  11         26.46         18.24         3.88 o                         
   3   5  11        115.79        115.92         4.96 o                         
   4   5  11        436.46        445.01         8.82 o                         
   5   5  11        495.98        497.15        11.22 o                         
   6   5  11        706.74        726.71        20.67 o                         
  -9   6  11        424.28        436.43        12.91 o                         
  -8   6  11         16.71         18.20         3.84 o                         
  -7   6  11         31.08         29.24         4.40 o                         
  -6   6  11          0.62         -0.89         3.38 o                         
  -5   6  11          0.04          4.04         3.33 o                         
  -4   6  11        182.07        198.12         8.91 o                         
  -3   6  11         56.47         57.32         6.15 o                         
  -2   6  11          1.82          4.37         2.89 o                         
  -1   6  11        254.90        253.43         9.13 o                         
   0   6  11        240.28        265.71         8.13 o                         
   1   6  11         79.98         73.87         6.29 o                         
   2   6  11          2.55          0.69         2.88 o                         
   3   6  11        334.88        358.02        13.66 o                         
   4   6  11         53.88         48.47         8.18 o                         
   5   6  11         22.81         21.03         3.97 o                         
  -7   7  11        367.80        373.17        12.96 o                         
  -6   7  11        157.85        143.02         7.82 o                         
  -5   7  11         32.49         25.60         4.81 o                         
  -4   7  11         90.12        105.22        11.21 o                         
  -3   7  11         20.17         26.76         4.50 o                         
  -2   7  11        161.83        156.63         8.53 o                         
  -1   7  11         13.45          7.01         3.64 o                         
   0   7  11         97.33        108.86         8.39 o                         
   1   7  11         45.21         47.63         5.35 o                         
   2   7  11         27.60         20.25         4.71 o                         
   3   7  11         72.93         63.45         5.73 o                         
 -12   0  12        168.03        201.89        21.92 o                         
 -11   0  12          6.82          7.06         5.83 o                         
 -10   0  12         25.51         31.91         7.27 o                         
  -9   0  12          0.00          3.74         3.14 o                         
  -8   0  12         29.36         34.76         4.58 o                         
  -7   0  12          2.24         -1.22         2.68 o                         
  -6   0  12         65.05         60.05         5.93 o                         
  -5   0  12        136.51        134.06         8.00 o                         
  -4   0  12       1115.33       1109.01        23.01 o                         
  -3   0  12        127.72        165.80         9.24 o                         
  -2   0  12        228.76        266.79        11.40 o                         
  -1   0  12        281.99        272.01        11.59 o                         
   0   0  12        665.99        695.31        21.37 o                         
   1   0  12         48.53         74.95         9.19 o                         
   2   0  12         58.13         62.27         5.06 o                         
   3   0  12         17.96         37.54         5.80 o                         
   4   0  12          0.98         -2.85         2.85 o                         
   5   0  12        156.63        165.58         5.93 o                         
   6   0  12         31.11         37.84         6.15 o                         
   7   0  12        575.88        559.01        30.98 o                         
 -12   1  12        340.42        347.35        14.28 o                         
 -11   1  12        166.79        168.91         9.61 o                         
 -10   1  12        449.06        457.06        14.16 o                         
  -9   1  12        185.35        187.43         6.31 o                         
  -8   1  12         11.67          9.31         2.63 o                         
  -7   1  12        304.57        315.61         8.18 o                         
  -6   1  12        359.40        337.92         8.06 o                         
  -5   1  12        226.60        243.74         7.25 o                         
  -4   1  12        198.94        164.01         8.18 o                         
  -3   1  12         51.99         60.24         4.72 o                         
  -2   1  12          8.02          5.78         2.93 o                         
  -1   1  12        318.81        287.65         8.98 o                         
   0   1  12        429.62        432.13         9.43 o                         
   1   1  12         75.45         86.89         4.45 o                         
   2   1  12        425.17        459.36         8.57 o                         
   3   1  12        503.99        489.95         8.71 o                         
   4   1  12         71.52         73.56         3.77 o                         
   5   1  12        112.37        134.23         5.07 o                         
   6   1  12        309.44        282.78         8.34 o                         
   7   1  12        265.21        254.62        10.95 o                         
 -12   2  12         12.98          0.11         4.78 o                         
 -11   2  12          0.09         -1.17         7.10 o                         
 -10   2  12         14.71          9.27         3.68 o                         
  -9   2  12         98.98        107.85         4.59 o                         
  -8   2  12         28.55         21.53         3.08 o                         
  -7   2  12         37.85         28.78         3.75 o                         
  -6   2  12        499.47        513.67        12.17 o                         
  -5   2  12        135.24        130.50         5.45 o                         
  -4   2  12         31.82         32.59         3.56 o                         
  -3   2  12        112.34        110.29         6.16 o                         
  -2   2  12        789.39        813.43        12.66 o                         
  -1   2  12        192.45        208.28         7.00 o                         
   0   2  12        169.54        179.53         7.08 o                         
   1   2  12        116.13        127.90         6.96 o                         
   2   2  12          0.04          2.93         2.35 o                         
   3   2  12         74.41         76.33         4.68 o                         
   4   2  12         84.68         81.99         4.13 o                         
   5   2  12         50.89         50.40         4.43 o                         
   6   2  12        324.18        334.59         8.86 o                         
   7   2  12        520.32        498.97        11.41 o                         
 -11   3  12         57.03         68.11         8.24 o                         
 -10   3  12          0.22         -5.87         6.84 o                         
  -9   3  12        227.45        246.77         7.99 o                         
  -8   3  12         50.67         60.02        10.26 o                         
  -7   3  12        103.52         98.39         4.85 o                         
  -6   3  12         20.73         21.23         3.08 o                         
  -5   3  12         40.66         49.78         4.97 o                         
  -4   3  12          1.02          2.87         2.38 o                         
  -3   3  12         75.51         69.06         4.54 o                         
  -2   3  12        117.31        113.27         5.46 o                         
  -1   3  12         21.07         24.87         3.52 o                         
   0   3  12        141.62        143.69         7.47 o                         
   1   3  12        131.80        147.07         6.22 o                         
   2   3  12        352.57        351.27         9.74 o                         
   3   3  12        187.72        206.61        10.80 o                         
   4   3  12        253.29        261.44         9.54 o                         
   5   3  12        425.89        399.46         8.44 o                         
   6   3  12        283.08        292.69         9.30 o                         
 -10   4  12          1.19         -4.58         4.58 o                         
  -9   4  12        202.47        203.93        10.84 o                         
  -8   4  12        398.22        410.24        13.80 o                         
  -7   4  12          4.00          4.62         2.97 o                         
  -6   4  12         72.33         78.87         6.31 o                         
  -5   4  12        137.24        146.25         6.00 o                         
  -4   4  12         78.98         85.95         6.45 o                         
  -3   4  12         10.61         18.42         3.26 o                         
  -2   4  12        105.52        119.63         5.91 o                         
  -1   4  12        209.64        218.25         7.45 o                         
   0   4  12         22.78         21.70         3.44 o                         
   1   4  12         73.82         78.91         4.90 o                         
   2   4  12        187.58        190.69         7.90 o                         
   3   4  12          2.83          1.47         2.51 o                         
   4   4  12        132.40        134.77         5.46 o                         
   5   4  12         40.84         39.68         4.12 o                         
   6   4  12          0.01          7.92         3.42 o                         
  -9   5  12         34.78         22.58         4.35 o                         
  -8   5  12        129.63         95.83        10.58 o                         
  -7   5  12         12.07         10.79         4.26 o                         
  -6   5  12          0.47          3.64         3.40 o                         
  -5   5  12        117.46        110.62         7.33 o                         
  -4   5  12         15.66         10.35         3.81 o                         
  -3   5  12        104.59        114.11         8.27 o                         
  -2   5  12         21.68         17.06         4.35 o                         
  -1   5  12         10.35          8.00         3.02 o                         
   0   5  12        246.58        250.44         8.33 o                         
   1   5  12         13.07          2.93         3.29 o                         
   2   5  12        429.95        427.07        10.23 o                         
   3   5  12        295.53        272.48        11.63 o                         
   4   5  12          2.69          4.69         2.89 o                         
  -7   6  12          5.64          6.47         4.39 o                         
  -6   6  12        116.79        103.89        12.34 o                         
  -5   6  12          6.07          4.40         4.53 o                         
  -4   6  12          2.97         -2.34         3.73 o                         
  -3   6  12        128.08        135.49         7.97 o                         
  -2   6  12          8.33          2.71         3.73 o                         
  -1   6  12         37.62         39.54         4.66 o                         
   0   6  12         19.84         10.89         5.48 o                         
   1   6  12          1.03         -0.93         5.51 o                         
   2   6  12        229.32        237.69         9.36 o                         
   3   6  12         57.35         59.37         8.61 o                         
  -3   7  12         14.02          6.45         5.64 o                         
  -2   7  12          2.91          8.67         3.50 o                         
 -11   1  13          2.58         -0.47         6.08 o                         
 -10   1  13         64.87         44.82         6.12 o                         
  -9   1  13          0.39          0.50         2.80 o                         
  -8   1  13         13.47          6.15         2.88 o                         
  -7   1  13          5.35          7.21         2.50 o                         
  -6   1  13          1.67          2.20         2.26 o                         
  -5   1  13         37.28         27.17         3.54 o                         
  -4   1  13         16.04         17.85         3.56 o                         
  -3   1  13          5.41          5.23         3.91 o                         
  -2   1  13        435.26        444.36        18.49 o                         
  -1   1  13        480.89        471.63        11.27 o                         
   0   1  13          7.21          8.35         2.58 o                         
   1   1  13          2.44         -1.98         2.96 o                         
   2   1  13        241.65        228.45         6.91 o                         
   3   1  13         81.34         92.15         5.06 o                         
   4   1  13         22.97         22.12         2.79 o                         
   5   1  13         15.16          8.83         3.43 o                         
   6   1  13         15.38         12.51         4.64 o                         
 -10   2  13         21.26         19.87         2.92 o                         
  -9   2  13         34.91         41.70         7.21 o                         
  -8   2  13         14.07         15.02         3.43 o                         
  -7   2  13          9.37          5.41         2.55 o                         
  -6   2  13         26.72         25.51         5.14 o                         
  -5   2  13        127.06        149.94         6.37 o                         
  -4   2  13        383.52        381.01         9.45 o                         
  -3   2  13         88.58         80.22         4.84 o                         
  -2   2  13          1.37          0.28         2.60 o                         
  -1   2  13         31.27         46.47         4.71 o                         
   0   2  13          3.67          6.07         2.74 o                         
   1   2  13         23.50         30.42         4.09 o                         
   2   2  13          1.13          2.42         3.11 o                         
   3   2  13          9.76          2.71         2.78 o                         
   4   2  13          1.52          2.48         3.12 o                         
   5   2  13         39.23         30.47         3.92 o                         
 -10   3  13         22.76          9.40         3.57 o                         
  -9   3  13         62.59         66.07         5.82 o                         
  -8   3  13         10.50         22.53        10.17 o                         
  -7   3  13         91.05         92.08         6.12 o                         
  -6   3  13          1.27         -2.56         3.41 o                         
  -5   3  13          1.77          4.90         2.59 o                         
  -4   3  13         30.78         28.50         3.90 o                         
  -3   3  13        492.72        493.34        13.50 o                         
  -2   3  13        501.46        518.86        11.46 o                         
  -1   3  13         76.93         86.41         5.72 o                         
   0   3  13        228.54        234.59         8.94 o                         
   1   3  13        289.85        293.30         9.49 o                         
   2   3  13        338.90        354.25         9.50 o                         
   3   3  13          0.02         -1.77         3.36 o                         
   4   3  13          1.77          0.61         4.12 o                         
  -9   4  13        646.68        691.36        15.95 o                         
  -8   4  13          0.25         -0.23         3.42 o                         
  -7   4  13         16.78         17.71         5.29 o                         
  -6   4  13        385.04        397.93        12.58 o                         
  -5   4  13        911.49        900.04        15.36 o                         
  -4   4  13        125.19        113.18         5.79 o                         
  -3   4  13        111.86        122.28         6.67 o                         
  -2   4  13         44.70         52.84         4.57 o                         
  -1   4  13         31.52         37.70         4.18 o                         
   0   4  13         98.47        107.56         7.02 o                         
   1   4  13          0.03         -1.96         3.05 o                         
   2   4  13        121.84        113.49         6.22 o                         
   3   4  13        690.73        709.49        15.38 o                         
  -7   5  13         33.36         30.88         4.36 o                         
  -6   5  13         23.34         17.47         5.06 o                         
  -5   5  13         16.97          8.47         4.55 o                         
  -4   5  13         23.12         32.08         5.34 o                         
  -3   5  13        211.11        215.60         9.94 o                         
  -2   5  13        155.78        164.89         7.48 o                         
  -1   5  13         25.64         36.79         6.03 o                         
   0   5  13        131.31        130.68         7.70 o                         
   1   5  13        118.73        110.47         6.98 o                         
   2   5  13        285.16        275.23         9.86 o                         
  -9   0  14         11.32         12.37         4.43 o                         
  -8   0  14        144.43        148.12        15.50 o                         
  -7   0  14        187.56        181.82        10.43 o                         
  -6   0  14        131.07        130.41         8.75 o                         
  -5   0  14          0.50          8.57         4.41 o                         
  -4   0  14         47.87         40.18         5.58 o                         
  -3   0  14         30.88         29.29         5.66 o                         
  -2   0  14        321.11        319.39        13.83 o                         
  -1   0  14        470.97        511.74        31.32 o                         
   0   0  14        417.19        440.25        20.32 o                         
   1   0  14        632.28        658.62        37.92 o                         
   2   0  14        345.03        308.18        24.71 o                         
   3   0  14         18.08         23.18         4.66 o                         
  -9   1  14          8.31          6.25         2.79 o                         
  -8   1  14         11.16          5.02         4.02 o                         
  -7   1  14         13.08          6.93         3.37 o                         
  -6   1  14          2.82          1.22         2.63 o                         
  -5   1  14        120.45        151.04         6.44 o                         
  -4   1  14        114.64        111.24         6.01 o                         
  -3   1  14        668.98        675.56        14.31 o                         
  -2   1  14        409.47        427.09        12.14 o                         
  -1   1  14        318.18        340.77         9.33 o                         
   0   1  14         93.52         88.15         5.50 o                         
   1   1  14          9.46          2.36         3.12 o                         
   2   1  14         75.37         86.36         7.11 o                         
   3   1  14          4.93          4.09         4.88 o                         
  -8   2  14        400.87        437.64        10.04 o                         
  -7   2  14         39.78         42.86         5.40 o                         
  -6   2  14         10.64          7.63         3.01 o                         
  -5   2  14        132.56        149.50         7.06 o                         
  -4   2  14        273.36        277.26         9.62 o                         
  -3   2  14         11.48          9.51         3.22 o                         
  -2   2  14        231.13        250.99         8.92 o                         
  -1   2  14        132.39        124.40         6.94 o                         
   0   2  14        337.59        346.83        13.60 o                         
   1   2  14        209.62        229.56         9.19 o                         
   2   2  14         73.52         65.91         7.17 o                         
   3   2  14        150.34        151.58         6.49 o                         
  -7   3  14        341.27        317.24         8.91 o                         
  -6   3  14        118.46        116.21         8.69 o                         
  -5   3  14         30.66         18.58         5.00 o                         
  -4   3  14         45.54         40.77         5.33 o                         
  -3   3  14       1026.99       1054.03        22.52 o                         
  -2   3  14        189.10        187.46         7.93 o                         
  -1   3  14          0.96          1.51         3.84 o                         
   0   3  14         42.55         39.39         4.58 o                         
   1   3  14         47.11         48.59         5.89 o                         
   2   3  14         45.25         33.11         4.39 o                         
  -6   4  14         46.53         34.79         6.97 o                         
  -5   4  14         24.01         24.91         4.65 o                         
  -4   4  14         36.35         41.97         5.00 o                         
  -3   4  14          0.83         -3.50         3.60 o                         
  -2   4  14         15.71         13.73         3.58 o                         
  -1   4  14         25.85         33.33         4.39 o                         
   0   4  14         39.71         41.26         4.43 o                         
  -5   1  15          3.58          7.94         4.00 o                         
  -4   1  15          6.13          1.35         3.47 o                         
  -3   1  15         46.53         49.49         6.98 o                         
  -2   1  15         22.52         21.10         4.03 o                         
  -1   1  15         18.88         22.15         4.06 o                         
  -4   2  15          6.14         -2.98         5.19 o                         
  -3   2  15        318.17        335.90        10.83 o                         
  -2   2  15        212.18        238.89         9.78 o                         
                                                                                
